# Supplementary material for: The human olfactory transcriptome
Source: BMC Genomics. 2016 Aug 11;17:619. doi: 10.1186/s12864-016-2960-3 (PMC4982115; doi:10.1186/s12864-016-2960-3)
Supplement: Additional file 2: Table S2. — Whole genome expression of the studied samples (in FPKM). FC_OE, the fold change of the human olfactory epithelium relative to the controls; FC_resp, the fold change of the human respiratory epithelium relative to the controls; FC_MOE, the fold change of mouse olfactory epithelium relative to the controls, FC_MOB, the fold change of mouse olfactory bulb relative to the controls. NoOrth- no mouse ortholog. OSN- olfactory sensory neurons in RPM (reads per million). (XLSX 22311 kb) [file 12864_2016_2960_MOESM2_ESM.xlsx]

## Sheet: Table S2
symbol	Gene name	mouseOrtholog	locus	FC_OE	FC_resp	FC_MOE	FC_MOB	OSN (RPM)	MOE1	MOE2	MOE3	MOB	OE7	OE12	OE15	OE17	respiratory	adipose	adrenal	brain	breast	colon	heart	kidney	liver	lung	lymph	ovary	prostate	skeletal	testes	thyroid	whiteBlood
A1BG	alpha-1-B glycoprotein	A1bg	chr15:60917588-60921348	0.0967479	0.0186442	0	0	0	0.003	0.003	0.003	0.003	0.979241	1.26913	1.89825	2.42795	0.316745	0.481477	1.30931	0.504916	0.237162	0.416118	0.156862	0.372307	261.632	1.21344	1.49879	0.42682	0.837929	0.0931494	0.512476	0.800649	1.32938
A1CF	APOBEC1 complementation factor	A1cf	chr19:31868760-31949406	0.00464634	0.0586335	0	0	0	0.003	0.003	0.003	0.003	0.003	0.003	0.0197538	0.00775173	0.105704	0.003	0.0586972	0.0614846	0.003	0.535906	0.003	2.64653	25.5042	0.003	0.003	0.003	0.003	0.003	0.00784772	0.003	0.003
A2LD1		Ggact	chr13:101183800-101241782	1.50216	1.78442	UNDEF	UNDEF	11.1713					4.1416	4.56906	3.2483	3.51107	4.59421	1.1256	2.53429	1.17195	2.07852	0.695638	0.765846	4.72748	4.51006	0.659488	1.98204	1.66419	2.74596	1.9385	5.65976	2.651	6.28375
A2M	alpha-2-macroglobulin	A2m	chr6:121636172-121679238	0.30814	0.320233	0.000912399	0.0026423	0	0.231365	0.891277	0.534697	1.59988	109.763	216.521	185.75	234.266	193.897	414.095	484.592	60.0638	343.685	798.931	431.722	380.078	2733.68	2121.32	554.48	214.544	609.862	89.7916	334.154	113.267	3.53685
A2ML1	alpha-2-macroglobulin-like 1		chr12:8975067-9039597	0.770798	0.0116362	noOrth	noOrth						0.128772	0.357145	0.150055	0.158922	0.003	0.220767	0.526732	1.37051	0.159761	0.0212018	0.00552395	0.109775	0.003	0.05401	0.10821	0.617979	0.179093	0.003	0.669304	0.0731765	0.003
A2ML1-AS1	A2ML1 antisense RNA 1		chr12:8928814-8983543	0.134373	10.3463	noOrth	noOrth						0.003	0.003	0.003	0.003	0.23099	0.003	0.0839921	0.003	0.003	0.003	0.003	0.003	0.003	0.003	0.003	0.003	0.003	0.003	0.231223	0.003	0.003
A2ML1-AS2	A2ML1 antisense RNA 2		chr12:8972411-8973309	0.172528	0.172528	noOrth	noOrth						0.003	0.003	0.003	0.003	0.003	0.0254421	0.00711076	0.00950812	0.003	0.003	0.003	0.00707245	0.003	0.0559624	0.0284403	0.0072495	0.003	0.003	0.0187449	0.003	0.0976858
A2MP1	alpha-2-macroglobulin pseudogene 1		chr12:9400251-9420709	0.474733	2.59235	noOrth	noOrth						0.003	0.0176358	0.0182326	0.0323185	0.0971819	0.003	0.125939	0.2187	0.003	0.003	0.003	0.003	0.0427058	0.003	0.126539	0.0166749	0.003	0.003	0.0392475	0.003	0.003
A3GALT2P		A3galt2	chr4:128759257-128769298	8.02999	0.222243	11.3204	5.57189	45.7476	0.246615	0.118864	0.092954	0.0752134	0.140911	0.0840365	0.0651267	0.143504	0.003	0.003	0.0354841	0.0262646	0.0179225	0.003	0.0220149	0.003	0.003	0.003	0.003	0.0164438	0.003	0.003	0.0201027	0.0507468	0.003
A4GALT	alpha 1,4-galactosyltransferase	A4galt	chr15:83226721-83251774	3.78553	3.38138	0.151079	0.1234	0	1.82453	1.89406	1.49102	1.41839	29.5632	44.5413	52.6729	47.27	38.8664	19.4967	16.696	1.35313	7.88916	17.0712	13.2643	17.7761	0.554224	23.0967	19.9889	7.27347	16.2718	7.83933	8.71311	6.58681	0.0370195
A4GNT	alpha-1,4-N-acetylglucosaminyltransferase	A4gnt	chr9:99612501-99622367	3.70009	0.871133	207.503	0	0	0.567086	5.54193	11.2465	0.003	0.0952302	0.0720377	0.242365	0.003	0.0242871	0.0564633	0.003	0.0109414	0.003	0.003	0.003	0.0585976	0.106827	0.0419988	0.003	0.0667383	0.0324369	0.003	0.0167488	0.0343265	0.003
AAAS	achalasia, adrenocortical insufficiency, alacrimia	Aaas	chr15:102338246-102350759	1.7775	1.44378	0.291594	0.244604	145.111	6.19723	4.61479	3.40521	3.97538	33.5166	20.2593	23.9162	37.8618	23.4648	14.4862	15.5815	11.5151	13.3124	9.0452	10.2477	16.8482	10.9333	11.64	25.7694	21.6837	19.4805	17.0054	27.4746	19.6136	15.4
AACP			chr8:18228115-18228993	1	1	noOrth	noOrth						0.003	0.003	0.003	0.003	0.003	0.003	0.003	0.003	0.003	0.003	0.003	0.003	0.003	0.003	0.003	0.003	0.003	0.003	0.003	0.003	0.003
AACS	acetoacetyl-CoA synthetase	Aacs	chr5:125475872-125517403	2.17621	2.89208	0.977487	0.992978	22.5347	8.98456	5.91776	4.48543	6.565	18.8722	12.0279	8.30693	18.3444	19.1208	6.95216	5.11858	11.1654	13.6492	4.02117	3.74242	9.54748	1.98795	3.76944	6.99538	6.37157	5.21785	2.00299	11.5114	9.86654	3.86329
AACSP1	acetoacetyl-CoA synthetase pseudogene 1		chr5:178191861-178245436	3.41474	4.606	noOrth	noOrth						0.285798	0.403389	0.239795	0.104695	0.348571	0.003	0.003	0.0196363	0.003	0.003	0.003	0.295332	0.003	0.003	0.003	0.003	0.003	0.003	0.856874	0.003	0.003
AADAC	arylacetamide deacetylase	Aadac	chr3:60031787-60040157	0.030613	0.43722	0.00280016	0.00778707	0	0.0760405	0.0427948	0.003	0.110158	1.2107	0.157189	0.19317	0.171183	6.18504	7.49804	0.0823861	0.003	4.71003	0.0948799	0.036618	0.003	210.522	1.85638	0.003	0.0506031	0.936034	0.003	0.535384	0.003	0.003
AADACL2	arylacetamide deacetylase-like 2	Aadacl2	chr3:59729785-59752397	0.336314	63.3263	0	0	0	0.003	0.003	0.003	0.003	0.0581841	0.010794	0.0687629	0.0252053	7.6705	0.003	0.0109965	0.003	0.0777589	0.459164	0.003	0.003	0.003	0.184718	0.450815	0.0101919	0.287309	0.003	0.433073	0.003	0.003
AADACL3	arylacetamide deacetylase-like 3	Aadacl3	chr4:144453770-144463756	0.193693	71.3734	0.30182	0	0	0.0140241	0.003	0.003	0.003	0.003	0.003	0.003	0.003	1.10546	0.003	0.003	0.003	0.180514	0.003	0.003	0.003	0.003	0.003	0.003	0.003	0.003	0.003	0.0253003	0.003	0.003
AADACL4	arylacetamide deacetylase-like 4	Gm13177	chr4:144519821-144529353	0.0588701	17.0449	0	0.501908	0	0.003	0.003	0.003	0.0392479	0.003	0.003	0.003	0.00941396	1.33287	0.003	0.0102896	0.003	0.0207886	0.0882191	0.003	0.368431	0.003	0.003	0.205773	0.003	0.166866	0.003	0.363791	0.003	0.003
AADAT	aminoadipate aminotransferase	Aadat	chr8:60506123-60545677	2.13899	0.884263	0.011836	0.0547743	0	0.0262693	0.0281646	0.0277996	0.126852	5.93177	6.12859	4.35749	3.39697	2.04787	1.06151	1.44917	5.71323	0.89354	0.910201	1.6064	1.49092	6.39447	0.79759	0.766588	2.5064	4.50917	0.0996848	5.02671	3.8259	0.003
AAGAB	alpha- and gamma-adaptin binding protein	Aagab	chr9:63602654-63641889	0.663698	1.03645	1.40714	1.22407	421.775	33.2077	27.2151	17.234	22.5178	12.8395	13.7215	9.93709	12.339	19.0664	16.671	15.3743	23.9154	15.9166	13.1507	13.3434	28.6545	11.4851	16.7248	12.9164	18.8571	12.2027	20.0928	23.5583	31.4678	20.0024
AAK1	AP2 associated kinase 1	Aak1	chr6:86849516-87003227	0.444338	0.348346	1.00132	4.87732	210.276	7.11289	5.71447	3.12757	25.9049	3.36013	3.43128	2.1108	0.537841	1.85017	4.13382	4.25046	15.5012	2.68204	2.27142	12.2068	6.0227	0.846232	3.65125	3.32357	4.92743	1.66823	3.47733	4.99322	7.57116	7.45398
AAMP	angio-associated, migratory cell protein	Aamp	chr1:74279839-74284738	1.12438	0.93675	0.67946	1.027	47.8765	35.2386	35.8725	27.8179	49.8436	43.2451	52.5493	54.0605	68.4234	45.4634	63.4137	38.6027	33.2797	43.2087	49.3857	25.7296	64.4204	28.8013	42.7362	37.768	58.8921	54.8116	46.9135	58.2345	74.4358	55.8968
AANAT	aralkylamine N-acetyltransferase	Aanat	chr11:116593686-116597680	0.545436	0.558561	0.946699	2.53762	0.0220002	0.182693	0.0531299	0.003	0.210707	0.003	0.033825	0.0349275	0.109405	0.0463792	0.003	0.289381	0.0836343	0.003	0.184053	0.0512276	0.003	0.0195994	0.003	0.189186	0.0636121	0.003	0.0887182	0.291925	0.0491975	0.003
AARS	alanyl-tRNA synthetase	Aars	chr8:111033966-111056870	0.668494	0.243126	0.472693	0.701366	599.016	27.258	19.2129	12.3507	29.0925	21.7533	28.1357	29.4188	31.6081	10.0848	42.8109	31.7137	83.3466	31.4083	32.5323	20.5725	36.853	26.4833	27.1157	25.3349	55.9032	30.7013	111.816	33.8895	59.4843	13.7108
AARS2	alanyl-tRNA synthetase 2, mitochondrial	Aars2	chr17:45506840-45520843	3.05684	1.14413	0.835642	2.45458	0.213497	3.07182	0.744905	0.838881	4.5584	4.88821	6.26337	5.14395	6.41188	2.12476	1.41002	2.07288	1.40533	1.37722	1.60566	1.20841	2.45832	0.963076	1.30966	2.18424	3.34866	2.96169	1.60033	2.01334	1.99112	1.8036
AARSD1	alanyl-tRNA synthetase domain containing 1	Aarsd1	chr11:101406839-101417433	0.826953	0.910294	0.517723	0.728762	50.1686	17.5806	14.2145	13.5324	21.2681	31.0981	21.6294	17.1468	26.6605	26.5659	16.6558	32.1617	27.1854	19.2157	22.1588	39.0848	18.3409	17.0772	12.5653	22.8957	36.0948	29.873	60.7148	60.6433	41.3342	10.9405
AASDH	aminoadipate-semialdehyde dehydrogenase	Aasdh	chr5:76873658-76905514	0.873524	0.599499	0.720778	0.55063	0.207266	3.5463	3.21304	2.27783	2.30128	4.0989	3.50086	3.5059	3.49742	2.50552	1.73224	2.75692	5.24565	4.18603	1.63779	1.65595	5.95149	2.91686	1.55621	4.46351	6.70134	5.21507	1.36698	5.23866	5.97594	10.2691
AASDHPPT	aminoadipate-semialdehyde dehydrogenase-phosphopantetheinyl transferase	Aasdhppt	chr9:4294792-4309494	0.602735	0.439184	0.492939	0.477499	93.8246	7.58673	10.2706	10.2781	9.08473	11.1121	15.647	10.9599	8.15073	8.35577	13.82	9.582	50.4457	12.9248	12.1852	18.9138	22.6375	14.647	8.87578	13.5018	17.1753	12.9802	13.0481	40.851	19.8915	22.9307
AASS	aminoadipate-semialdehyde synthase	Aass	chr6:23072172-23132986	1.21439	0.704476	1.22641	0.309659	0	6.38509	7.48645	9.87284	1.99843	8.40661	7.94757	9.7827	5.21211	4.54644	8.35252	3.11029	5.45806	2.75711	3.08796	10.2185	12.6564	16.9687	5.54423	5.63681	10.0449	5.72066	1.38023	4.79935	7.3232	0.199439
AATF	apoptosis antagonizing transcription factor	Aatf	chr11:84422855-84513501	0.534181	0.590727	0.255554	0.218436	11.5126	7.59209	6.04566	4.00945	5.02802	8.74474	11.7046	14.4301	14.3042	13.5975	33.0414	26.155	15.2549	17.1432	33.1976	10.1492	19.0379	8.19485	13.1387	14.7039	30.0264	19.4103	36.0574	36.7152	25.2873	30.7788
AATK	apoptosis-associated tyrosine kinase	Aatk	chr11:120007315-120047145	7.2022	0.305519	1.71252	21.5283	681.808	5.76039	1.22999	1.43634	35.3111	0.81973	8.01831	28.6074	9.80724	0.501117	2.57539	0.399349	14.9903	0.208077	0.531756	0.376979	0.120028	0.0746813	1.18832	0.912995	0.252088	0.662799	0.0528434	0.465852	0.836553	2.59546
AATK-AS1	AATK antisense RNA 1		chr17:79139306-79156964	1.0261	0.283523	noOrth	noOrth						0.0271802	0.0102491	0.003	0.003	0.003	0.003	0.003	0.0374691	0.0830332	0.003	0.003	0.003	0.003	0.003	0.003	0.003	0.003	0.003	0.003	0.00979602	0.003
ABAT	4-aminobutyrate aminotransferase	Abat	chr16:8513428-8621567	0.34653	0.153857	0.315013	7.99006	0	3.83825	5.6954	3.71857	112.044	4.85962	5.87618	5.1223	3.57934	2.15752	0.779289	1.51821	49.5	0.96819	2.43228	3.08035	12.2137	115.356	1.20379	2.80776	3.12994	3.42616	0.222826	5.6921	16.3613	5.67475
ABCA1	ATP-binding cassette, sub-family A (ABC1), member 1	Abca1	chr4:53030788-53159895	0.344328	0.572823	0.34923	1.82806	0	2.89287	3.65547	1.95354	14.8345	1.50894	3.77134	3.59458	2.30187	4.64839	20.701	7.50178	2.28868	11.0993	8.46342	2.09954	2.68441	26.6201	6.86182	5.9949	5.07076	9.35	6.4659	3.85592	8.30946	2.47108
ABCA10	ATP-binding cassette, sub-family A (ABC1), member 10		chr17:67143354-67240987	1.36788	1.98653	noOrth	noOrth						3.60004	3.94104	6.18631	4.59575	6.65253	5.41162	2.58992	1.64013	10.4394	3.20615	1.721	1.11052	0.939674	1.37257	3.36973	5.65348	5.40681	2.42811	5.30275	2.98625	0.003
ABCA11P	ATP-binding cassette, sub-family A (ABC1), member 11, pseudogene		chr4:419223-467918	1.25588	1.18238	noOrth	noOrth						4.53067	1.9616	2.501	2.93816	2.80829	1.33596	5.26575	3.2225	2.72726	0.988715	2.03825	2.57257	0.726843	1.37195	0.670073	3.05917	3.50191	1.00979	3.0313	5.34825	1.13164
ABCA12	ATP-binding cassette, sub-family A (ABC1), member 12	Abca12	chr1:71243089-71414910	1.79767	142.203	0.82348	0.104446	0	0.0323778	0.0603251	0.0204264	0.00478292	0.163247	0.0753582	0.0196334	0.0710455	6.51194	0.0264944	0.00414348	0.0539063	0.00640066	0.106929	0.003	0.0429601	0.003	0.003	0.0352163	0.0132125	0.0199758	0.003	0.396373	0.0120797	0.003
ABCA13	ATP-binding cassette, sub-family A (ABC1), member 13	Abca13	chr11:9191941-9684259	98.8704	35.5783	29.8186	0.202492	0	16.6804	15.269	5.96772	0.085829	46.1442	63.9107	37.707	19.8687	15.0804	0.323744	0.00346176	0.0401753	0.0432746	0.0106019	0.0692115	0.18408	0.321244	2.89801	0.0230678	0.811969	0.107904	0.003	0.734609	1.08469	0.12279
ABCA17P	ATP-binding cassette, sub-family A (ABC1), member 17, pseudogene	Abca17	chr16:2389150-2476700	0.207873	0.229517	0.0130515	0.0156245	0	0.0944883	0.00821038	0.0166138	0.0476113	0.954439	0.282832	0.495949	0.800518	0.69939	0.363095	0.472928	1.20042	0.446035	0.420818	0.432178	0.45818	0.003	0.230593	1.9485	1.11599	1.48755	1.09889	36.184	2.89034	0.003
ABCA2	ATP-binding cassette, sub-family A (ABC1), member 2	Abca2	chr2:25428673-25448539	1.5969	0.43326	0.465722	1.39138	144.28	16.1423	6.59377	3.89073	26.5165	17.577	24.325	43.8358	35.9952	8.25696	5.44731	9.72099	151.933	20.4447	13.0515	5.64115	11.1075	5.1099	6.57022	12.2394	7.04811	9.23016	10.7273	10.4853	12.8053	13.362
ABCA3	ATP-binding cassette, sub-family A (ABC1), member 3	Abca3	chr17:24264278-24347285	2.25188	0.22776	6.47983	3.89457	921.151	38.0574	27.6298	12.9503	15.7545	5.81973	11.05	10.2646	9.30335	0.921345	4.90312	3.82483	10.504	3.05656	2.02255	1.34726	2.88136	0.237452	12.3471	2.48745	3.30258	2.02354	2.58206	5.27011	7.11992	0.814026
ABCA4	ATP-binding cassette, sub-family A (ABC1), member 4	Abca4	chr3:122044459-122180061	3.12309	0.811174	0.679898	0.397645	0	1.33782	0.601791	0.24056	0.425032	2.0623	3.35293	1.72697	6.21052	0.867041	0.186792	3.17147	1.30378	0.839071	0.15618	0.136758	2.24269	0.239204	0.0223107	1.91199	1.50286	0.619908	0.0575643	1.07897	3.6294	0.003
ABCA5	ATP-binding cassette, sub-family A (ABC1), member 5	Abca5	chr11:110269368-110337716	1.5205	1.33245	3.97039	1.3642	681.522	22.2908	22.1858	12.3828	6.51217	9.05696	7.29199	8.62836	4.05582	6.36061	3.1335	1.53632	4.26892	7.55636	1.80033	2.69398	4.98704	12.6324	1.70157	2.14422	3.43668	2.76595	18.4671	4.94017	3.71148	0.601988
ABCA6	ATP-binding cassette, sub-family A (ABC1), member 6	Abca6	chr11:110176820-110251776	0.234414	0.252059	0.0639371	0.0694561	0	0.312781	0.570131	0.469887	0.489857	0.642304	1.70819	2.56232	1.70024	1.77771	11.7379	1.18713	2.97074	6.18436	13.9403	8.24123	1.89871	29.5753	7.14799	5.90688	6.37776	10.5221	2.53368	2.26203	2.26706	0.0909317
ABCA7	ATP-binding cassette, sub-family A (ABC1), member 7	Abca7	chr10:79997614-80015572	3.61467	2.33357	0.765174	0.456752	73.5477	10.5034	5.05673	2.05204	3.50439	30.9094	20.3718	19.8534	39.7983	17.9041	4.79601	10.6385	2.60447	5.21966	1.36887	2.21028	8.14678	1.58141	14.1328	46.1712	0.747714	4.09678	3.33644	2.00896	4.98352	10.7151
ABCA8	ATP-binding cassette, sub-family A (ABC1), member 8	Abca8b	chr11:109933405-109995816	0.981164	0.200416	0.0384044	0.124392	0	0.310638	0.901607	0.251422	1.58027	1.68094	12.2389	28.7906	7.14831	2.54608	16.3729	3.77826	8.07883	20.0462	31.443	18.6708	1.94899	2.99006	9.5395	20.5386	31.3559	15.275	3.76491	11.0261	8.43172	0.003
ABCA9	ATP-binding cassette, sub-family A (ABC1), member 9	Abca9	chr11:110100821-110168153	0.395778	0.764466	0.211249	0.425885	0	1.30525	2.65588	1.38718	3.59413	1.28531	4.05785	5.68384	2.3332	6.45148	23.1122	3.56131	2.66347	13.0937	22.962	10.5526	3.54329	4.58381	3.73041	9.42011	7.40861	13.3253	4.7579	6.1504	6.11657	0.0454555
ABCA9-AS1	ABCA9 antisense RNA 1		chr17:67000854-67014464	0.559157	5.24133	noOrth	noOrth						0.003	0.003	0.0423654	0.003	0.12037	0.003	0.003	0.003	0.003	0.003	0.003	0.283575	0.003	0.003	0.0357524	0.003	0.00912121	0.003	0.003	0.003	0.003
ABCB1	ATP-binding cassette, sub-family B (MDR/TAP), member 1	Abcb1a	chr5:8660091-8748570	1.98258	0.637822	0.220208	1.46091	0	1.14069	2.20482	0.888278	9.36262	19.372	10.6258	9.55161	11.2742	4.08765	2.28571	9.16064	6.8574	1.87355	2.73586	1.25382	21.0218	29.3657	4.25442	5.02852	3.87325	2.51004	0.387849	3.8128	2.65747	5.4614
ABCB10	ATP-binding cassette, sub-family B (MDR/TAP), member 10	Abcb10	chr8:123952458-123983122	1.44114	0.909726	0.883255	1.08872	184.154	5.89658	4.90672	4.473	6.27662	12.5923	7.68839	7.99689	4.95602	5.24471	5.46575	5.43114	4.02984	5.22685	4.01863	5.21649	6.1605	6.18836	6.39621	7.22855	4.03911	7.6319	5.13813	4.54186	6.38499	9.1441
ABCB10P1	ATP-binding cassette, sub-family B (MDR/TAP), member 10 pseudogene 1		chr15:22691015-22693200	0.763879	0.535833	noOrth	noOrth						0.790575	0.107276	0.214763	0.0918741	0.211226	0.24558	0.345216	0.224962	0.345133	0.198333	0.441604	0.34754	0.299897	0.245772	0.227749	0.376031	0.67975	0.58007	0.648999	0.434323	0.666263
ABCB11	ATP-binding cassette, sub-family B (MDR/TAP), member 11	Abcb11	chr2:69238281-69342616	1.03091	0.135285	0.18763	0.0264242	0	0.158622	0.114734	0.0892254	0.017021	0.583389	1.02033	0.737131	0.315359	0.0871428	0.97144	0.112755	0.0262329	0.0124573	0.0346239	0.0468373	0.003	7.09824	0.003	0.408687	0.0142867	0.0222202	0.003	1.52007	0.0264539	0.003
ABCB4	ATP-binding cassette, sub-family B (MDR/TAP), member 4	Abcb4	chr5:8893720-8959226	0.210035	0.271747	0.0584125	0.117647	0	0.467475	0.614061	0.229602	0.880243	2.54678	1.25929	0.831164	1.64874	2.03323	0.824582	6.0726	0.536587	0.810875	1.92529	2.41778	2.29167	94.4383	0.911305	2.94121	0.649455	0.671391	0.382553	0.907204	0.604948	3.32717
ABCB5	ATP-binding cassette, sub-family B (MDR/TAP), member 5	Abcb5	chr12:118867823-118966421	0.280712	0.368078	0.0263941	0.0196852	0	0.0112602	0.0324832	0.003	0.0108749	0.158302	0.207327	0.169039	0.0856384	0.203341	2.3072	0.0188294	0.003	0.547439	0.794858	0.0985127	0.0374447	0.0183731	0.11222	0.416172	0.105009	2.50235	0.278014	1.53996	0.0566583	0.003
ABCB6	ATP-binding cassette, sub-family B (MDR/TAP), member 6	Abcb6	chr1:75171640-75180283	1.4599	0.735659	0.63122	0.364241	52.6166	10.4384	11.0104	10.2587	6.09886	33.7187	16.4076	17.5216	30.1303	12.3179	6.31868	12.7877	12.9831	19.5557	9.50775	6.65021	19.4395	31.9181	4.69471	14.015	25.2898	25.5961	25.1278	27.9086	23.6724	2.43926
ABCB7	ATP-binding cassette, sub-family B (MDR/TAP), member 7	Abcb7	chrX:104280564-104413846	0.554485	0.748074	0.756833	1.29217	278.483	7.40325	9.72627	7.68824	14.1241	6.23338	6.04748	5.80596	6.15647	8.17685	13.6069	10.6581	6.45293	11.6089	15.2414	14.6767	9.23362	7.2438	7.36004	10.4643	10.8103	13.9536	12.0149	6.94731	13.3637	11.2521
ABCB8	ATP-binding cassette, sub-family B (MDR/TAP), member 8	Abcb8	chr5:24394155-24409947	2.1276	2.22301	1.1648	2.14167	77.9131	8.34541	6.27317	4.53829	11.741	11.8433	10.4333	12.0984	12.2804	12.1869	3.79608	8.51048	4.65093	6.34744	2.78644	2.99049	10.1905	9.12893	2.34465	6.67421	7.49843	4.99854	2.6992	4.79523	6.08661	4.21642
ABCB9	ATP-binding cassette, sub-family B (MDR/TAP), member 9	Abcb9	chr5:124061856-124095798	2.20572	1.10619	0.679998	4.42031	1.74281	2.2626	0.734528	0.805119	8.23881	3.71533	2.82768	4.64649	5.25503	2.06177	2.12799	2.17658	6.4754	2.05414	0.570325	1.06318	1.22904	0.103812	0.313316	0.686255	3.65641	0.895944	0.450325	7.22314	0.697848	0.0979196
ABCC1	ATP-binding cassette, sub-family C (CFTR/MRP), member 1	Abcc1	chr16:14361557-14474878	2.01455	2.30984	4.21039	0.856163	843.313	37.5381	18.1279	8.69195	4.36229	10.1666	13.5989	8.48769	8.80466	11.769	7.16915	8.92063	1.67068	6.74394	5.43968	4.2947	4.29258	0.814038	0.003	9.21713	7.77193	7.59418	0.003	17.582	0.003	0.003
ABCC10	ATP-binding cassette, sub-family C (CFTR/MRP), member 10	Abcc10	chr17:46303229-46328023	2.13947	1.68985	0.252281	0.217762	0	3.58964	0.874893	0.629798	1.46576	22.7904	11.5335	8.90235	14.377	11.3744	3.23232	12.783	1.9664	5.52964	1.82812	2.4141	5.75863	5.4337	3.53782	9.30678	11.018	7.92883	12.7036	8.57621	5.4867	10.1924
ABCC11	ATP-binding cassette, sub-family C (CFTR/MRP), member 11		chr16:48200820-48281479	0.187233	0.433252	noOrth	noOrth						0.0511229	0.0466558	0.06465	0.093008	0.147768	0.0103783	0.0102968	0.241789	0.291084	0.003	0.003	0.003	3.47255	0.00480456	0.0496283	0.00954339	0.0864515	0.003	1.24978	0.0157736	0.003
ABCC12	ATP-binding cassette, sub-family C (CFTR/MRP), member 12	Abcc12	chr8:86504840-86580686	0.181167	0.0657241	0.101804	0.706064	0	0.0191219	0.0288076	0.003	0.110805	0.003	0.017105	0.087338	0.00628144	0.0103143	0.008003	0.003	0.489835	0.003	0.003	0.00837679	0.003	0.003	0.0142889	0.0344516	0.003	0.003	0.184556	1.71202	0.0354008	0.003
ABCC13	ATP-binding cassette, sub-family C (CFTR/MRP), member 13, pseudogene		chr21:15608526-15735075	0.468435	0.773216	noOrth	noOrth						0.158502	0.0568649	0.00656749	0.003	0.0928212	0.0298567	0.165199	0.141006	0.0125993	0.186511	0.003	0.003	0.0224155	0.915889	0.003	0.0415852	0.166834	0.003	0.0569784	0.166856	0.003
ABCC2	ATP-binding cassette, sub-family C (CFTR/MRP), member 2	Abcc2	chr19:43782307-43838218	0.0604934	0.0459772	0.00411192	0.00951735	0	0.0159444	0.0159181	0.00805515	0.0307975	0.233347	0.159594	0.242252	0.147817	0.148779	0.144212	0.73028	0.0706983	0.229396	0.316258	0.0136923	8.36016	38.7205	0.126148	0.924071	0.214774	0.663602	0.313395	0.400405	0.3919	0.155437
ABCC3	ATP-binding cassette, sub-family C (CFTR/MRP), member 3	Abcc3	chr11:94343294-94392976	4.90681	1.75881	0.987686	0.0589542	0.191877	12.981	10.019	4.60177	0.549176	83.9447	43.473	28.3194	27.0964	16.3838	4.6029	22.3459	0.347348	8.8823	6.48079	0.373032	16.7529	42.9593	3.96904	8.9677	5.24264	11.8676	0.161379	1.94341	3.80467	10.3438
ABCC4	ATP-binding cassette, sub-family C (CFTR/MRP), member 4	Abcc4	chr14:118482691-118706219	2.95278	0.504441	4.02813	0.632956	1101.86	20.8803	19.3236	10.8484	2.67402	9.97585	20.104	10.5093	9.30881	2.13109	1.16718	2.82392	1.83567	0.68227	8.00563	1.48696	10.4955	0.258552	3.90387	3.02144	7.16327	10.6531	3.50946	6.79866	2.595	3.19396
ABCC5	ATP-binding cassette, sub-family C (CFTR/MRP), member 5	Abcc5	chr16:20331303-20426394	4.45844	1.82698	2.23256	2.43473	354.81	24.1639	26.1552	12.1193	22.6975	39.3798	39.135	36.6619	51.0767	17.0318	2.08904	5.19586	15.6261	5.90009	4.59946	10.2354	21.5167	2.72302	3.21132	7.24015	7.02019	13.6119	22.9485	10.374	11.3746	5.49203
ABCC5-AS1	ABCC5 antisense RNA 1		chr3:183724125-183729207	1.78358	2.38441	noOrth	noOrth						0.427087	0.003	0.350255	0.0887336	0.29046	0.003	0.003	0.195377	0.003	0.003	0.0664782	0.581311	0.003	0.199989	0.003	0.003	0.003	0.773746	0.003	0.10216	0.003
ABCC6	ATP-binding cassette, sub-family C (CFTR/MRP), member 6	Abcc6	chr7:45976379-46030286	1.87731	0.193102	0.0186294	0.195697	0	0.0347819	0.0435242	0.0440086	0.428294	1.20582	1.52328	2.83359	10.8717	0.422615	0.160383	0.0982506	0.0805382	6.49791	0.172572	0.0844855	4.47594	20.371	1.12117	0.0722658	0.135291	0.103156	0.22126	0.424602	0.550779	0.447269
ABCC6P1	ATP-binding cassette, sub-family C, member 6 pseudogene 1		chr16:18582509-18608289	0.862949	0.11553	noOrth	noOrth						0.374624	0.301275	0.946043	0.579208	0.0736714	0.0285419	0.0255932	0.0311108	1.4185	0.0822846	0.003	1.30517	6.71494	0.37259	0.0204726	0.0379529	0.003	0.003	0.0396865	0.0829636	0.0341127
ABCC6P2	ATP-binding cassette, sub-family C, member 6 pseudogene 2		chr16:14914648-14918563	2.82181	0.458757	noOrth	noOrth						3.39018	3.99223	3.27107	4.93396	0.633535	0.0672568	0.147038	0.206665	5.92141	0.699261	0.347794	4.05695	6.2037	1.66644	0.256803	0.119179	0.165741	0.003	0.650939	1.04265	0.540867
ABCC8	ATP-binding cassette, sub-family C (CFTR/MRP), member 8	Abcc8	chr7:46104522-46180033	1.05034	0.0224544	0.0572543	1.20454	0	0.075948	0.0935964	0.137749	2.15499	1.40842	1.80497	1.07732	3.22573	0.0401721	0.257605	2.7394	11.6055	0.244862	1.3073	0.409365	0.598391	0.38217	2.48604	0.405349	0.271176	2.48583	0.003	0.972806	4.4531	0.003
ABCC9	ATP-binding cassette, sub-family C (CFTR/MRP), member 9	Abcc9	chr6:142587861-142702274	0.12264	0.210639	0.377908	0.10894	0	0.963535	3.64866	9.25688	1.33269	0.764772	2.79869	1.36362	1.07405	2.57679	25.853	6.1487	6.6995	12.2255	12.151	35.399	3.29024	15.5976	7.90496	11.0656	7.60633	9.44762	30.0444	4.14337	8.15146	0.003
ABCD1	ATP-binding cassette, sub-family D (ALD), member 1	Abcd1	chrX:73716596-73738287	0.699505	0.312672	0.528914	0.564228	0	4.73441	2.69589	2.13034	3.39966	3.14519	4.13526	3.71444	5.86411	1.88395	15.2032	6.67994	1.69705	9.51678	4.83054	3.0921	3.49924	2.38909	1.42439	3.86537	5.51227	4.81842	10.1365	10.5654	6.65006	6.52493
ABCD1P2	ATP-binding cassette, sub-family D (ALD), member 1, pseudogene 2		chr10:38894548-38898740	0.268631	0.268631	noOrth	noOrth						0.003	0.003	0.003	0.003	0.003	0.036951	0.0151468	0.003	0.0102006	0.003	0.003	0.00365216	0.003	0.003	0.00504844	0.0140385	0.00909752	0.0295142	0.0140925	0.003	0.0229419
ABCD1P4	ATP-binding cassette, sub-family D (ALD), member 1, pseudogene 4		chr22:16868419-16871613	0.0316927	0.0316927	noOrth	noOrth						0.003	0.003	0.003	0.003	0.003	0.333089	0.0353988	0.003	0.0357589	0.189684	0.003	0.0576133	0.0630194	0.003	0.003	0.0656173	0.223245	0.164326	0.230545	0.10125	0.003
ABCD1P5	ATP-binding cassette, sub-family D (ALD), member 1, pseudogene 5		chr2:92028626-92031828	0.0161655	0.187216	noOrth	noOrth						0.003	0.003	0.003	0.003	0.0347435	0.577874	0.141393	0.003	0.207755	0.12398	0.0478486	0.120873	0.003	0.0599772	0.003	0.119134	0.347416	0.632054	0.215266	0.0980412	0.268672
ABCD2	ATP-binding cassette, sub-family D (ALD), member 2	Abcd2	chr15:91145870-91191807	0.866288	0.0963641	11.7579	3.08344	1168.83	25.6329	26.6662	14.5424	5.84293	0.512306	1.53731	3.5647	0.951939	0.182604	2.33648	0.632834	4.66101	12.8539	0.310324	2.60202	0.0988161	0.00831449	0.383543	1.1091	0.554064	0.494405	0.0216804	0.210747	0.251584	3.7902
ABCD3	ATP-binding cassette, sub-family D (ALD), member 3	Abcd3	chr3:121758909-121815215	1.34474	1.58753	1.65984	1.85798	126.898	29.0962	38.5297	28.2552	35.7756	28.7234	29.0257	22.7334	23.0901	30.568	12.0277	10.1307	26.8084	17.6274	13.3072	22.4178	40.6305	48.5086	11.5542	6.75885	15.7936	17.0759	11.833	17.6443	20.7972	15.1666
ABCD4	ATP-binding cassette, sub-family D (ALD), member 4	Abcd4	chr12:84602530-84617466	1.22975	1.34112	0.043447	0.127823	0	1.38941	1.20009	0.866808	3.38954	42.769	25.7222	26.5324	35.4153	35.563	15.2019	63.6898	21.783	18.8518	15.3126	12.2299	35.7899	23.6094	18.4593	66.7917	26.3354	31.2329	8.85083	19.2354	32.4884	14.4168
ABCE1	ATP-binding cassette, sub-family E (OABP), member 1	Abce1	chr8:79683441-79711740	0.552942	0.793833	1.80536	1.64365	150.92	20.9824	33.8268	31.1753	26.0942	9.02797	10.6974	9.2524	6.1357	12.6027	13.6608	16.3246	20.9963	10.9118	17.1208	12.5364	13.4298	14.9588	13.8742	11.7131	19.4867	12.3321	17.7508	22.2412	20.8098	15.8649
ABCF1	ATP-binding cassette, sub-family F (GCN20), member 1	Abcf1	chr17:35956818-35969750	0.580434	0.415096	0.465884	0.616399	195.799	23.7109	18.0645	13.714	24.4722	28.4371	20.9854	16.7363	26.0185	16.4801	42.8891	49.5745	35.5192	30.1855	35.2046	24.9816	24.1057	19.0575	27.9022	31.3282	47.2314	26.6618	68.6874	65.0138	81.7123	25.1752
ABCF2	ATP-binding cassette, sub-family F (GCN20), member 2	Abcf2	chr5:24565340-24577467	0.717496	0.560011	1.30281	2.05048	43.9631	21.4294	20.2956	15.9471	30.2567	9.59871	11.3801	10.2855	11.0848	8.26346	13.6485	14.1271	10.4246	9.83667	13.742	11.868	11.9518	5.70134	9.96431	10.0098	20.3476	11.6792	42.3443	15.5495	20.6323	14.267
ABCF3	ATP-binding cassette, sub-family F (GCN20), member 3	Abcf3	chr16:20548602-20561603	1.35973	1.17784	0.631386	1.028	534.848	29.0882	9.73088	8.02043	25.4209	39.8951	27.638	23.661	43.3022	29.126	20.9286	38.5833	22.6882	25.6446	13.4366	18.4054	30.4602	19.3868	12.2648	32.5888	33.1653	17.3556	23.0558	24.8946	48.0606	14.7353
ABCG2	ATP-binding cassette, sub-family G (WHITE), member 2	Abcg2	chr5:104935056-104982717	1.72433	0.331881	0.958479	2.74693	0	1.94466	4.17116	2.6808	8.40347	5.76933	3.73131	7.80263	3.79719	1.0153	3.19701	2.19429	4.49902	1.47248	1.17336	1.65907	2.38497	2.34745	4.87728	6.38764	7.75241	4.45606	0.932908	3.17909	1.81662	0.617987
ABCG4	ATP-binding cassette, sub-family G (WHITE), member 4	Abcg4	chr9:44273189-44288244	0.68625	2.57696	2.27809	36.6577	0	0.758188	0.725911	0.494695	10.6139	0.174104	0.236002	0.210114	0.174569	0.746134	0.0117208	0.17625	2.29148	0.0585893	0.122224	0.151908	0.103793	0.0413013	0.003	0.135202	0.164311	0.101014	0.003	1.06834	0.197515	0.003
ABCG5	ATP-binding cassette, sub-family G (WHITE), member 5	Abcg5	chr17:84658233-84682923	0.0600141	0.0383275	0.188108	0	0	0.0602894	0.126133	0.209327	0.003	0.107966	0.0251555	0.0208456	0.0143803	0.0268784	0.0312568	0.0111176	0.0415817	0.0842308	0.080099	0.00757953	0.23788	10.3949	0.011401	0.00996441	0.0738895	0.0628471	0.003	0.120533	0.00582388	0.0444101
ABCG8	ATP-binding cassette, sub-family G (WHITE), member 8	Abcg8	chr17:84676301-84700333	0.00887999	0.0153845	0.0301142	0.0247674	0	0.0643927	0.003	0.0263445	0.0248756	0.0151466	0.0115482	0.00598035	0.003	0.0154517	0.003	0.003	0.10445	0.0115733	0.003	0.00710798	0.003	15.8818	0.003	0.003	0.003	0.003	0.003	0.0319781	0.003	0.003
ABHD1	abhydrolase domain containing 1	Abhd1	chr5:30950065-30955095	0.462106	0.0620587	2.04188	0.255469	6.09407	0.263143	7.33665	7.42502	0.626607	1.688	0.682671	0.864303	1.29879	0.152216	0.127528	1.03329	0.902781	2.0826	0.148812	1.09642	0.269395	0.67889	0.223134	0.790702	1.62394	0.830917	0.530643	27.7463	0.905906	0.253108
ABHD10	abhydrolase domain containing 10	Abhd10	chr16:45729732-45742906	0.619248	0.511506	0.540623	0.832968	169.96	9.78292	10.5635	5.0291	13.0325	8.85252	10.5167	9.98174	9.40369	8.00295	8.75653	13.2202	29.7762	12.9029	10.247	16.5732	19.163	12.2474	7.69218	11.1295	19.146	13.4535	6.70649	29.596	20.6384	19.0851
ABHD11	abhydrolase domain containing 11	Abhd11	chr5:135009151-135012175	5.75598	2.38397	1.38978	2.1815	0	13.189	8.55642	7.74857	15.432	40.4137	33.2472	32.8331	56.378	16.8643	3.95067	7.68532	3.46275	6.67412	3.96042	4.1502	16.4413	2.90139	5.67494	4.30046	6.00253	9.05693	4.81358	3.38536	25.6094	5.11517
ABHD11-AS1			chr7:73149367-73150384	2.05495	1.1812	noOrth	noOrth						1.06209	0.8038	0.693629	1.96437	0.650091	0.54402	0.040026	0.048655	0.283032	2.44506	0.0993311	0.998878	0.003	3.13763	0.160088	0.0741944	0.144243	0.003	0.003	0.457938	0.363749
ABHD11-AS2			chr7:73150727-73152026	1.37679	2.09649	noOrth	noOrth						13.6356	0.0137045	1.95177	3.94825	7.44215	0.003	7.28544	2.30847	1.45942	4.72701	1.62127	8.31995	2.99379	4.24712	2.53023	4.96831	7.28779	3.86614	3.0032	2.17277	0.003
ABHD12	abhydrolase domain containing 12	Abhd12	chr2:150832514-150904731	1.03052	1.15459	2.48984	5.00331	823.768	88.0395	50.8258	39.034	119.162	20.8751	23.9719	23.185	30.1419	27.4985	19.5433	15.0797	45.4085	15.6726	16.0745	17.7402	29.7589	12.286	17.6214	14.0675	19.4188	32.7657	6.69522	26.5617	76.2636	16.1088
ABHD12B	abhydrolase domain containing 12B	Abhd12b	chr12:70154170-70183206	3.23091	9.02845	0.0140202	0	0	0.003	0.0554862	0.003	0.003	3.51067	4.21763	4.40447	4.91606	11.9103	1.15659	0.163036	2.78634	2.7947	1.93593	0.16609	1.21997	1.36753	1.50245	0.121902	1.07568	2.61581	0.003	1.05902	0.256555	2.88255
ABHD13	abhydrolase domain containing 13	Abhd13	chr8:9977716-9992154	0.541799	0.795435	2.22597	2.53345	53.1349	9.66557	13.4886	11.5797	13.1773	2.59008	3.24824	3.22147	2.21249	4.13731	4.5168	5.06673	5.21485	3.82346	4.51226	3.47384	4.74411	4.5345	6.1909	6.23264	6.18162	4.81456	2.36422	4.96434	5.30437	11.2819
ABHD14A	abhydrolase domain containing 14A	Abhd14a	chr9:106440050-106447678	1.89344	0.594872	0.704588	0.820579	188.083	11.6524	4.93073	4.27285	8.09644	10.7469	18.9657	15.5133	29.5026	5.86945	3.18249	9.984	12.3654	9.47841	5.03879	7.41456	6.66928	10.1064	9.8556	16.4623	12.0175	18.2327	6.89754	10.9596	9.14074	10.0626
ABHD14A-ACY1	ABHD14A-ACY1 readthrough (NMD candidate)		chr3:51995227-52008047	1	1	noOrth	noOrth						0.003	0.003	0.003	0.003	0.003	0.003	0.003	0.003	0.003	0.003	0.003	0.003	0.003	0.003	0.003	0.003	0.003	0.003	0.003	0.003	0.003
ABHD14B	abhydrolase domain containing 14B	Abhd14b	chr9:106448639-106452918	1.19052	1.11558	1.33498	0.105536	8.23356	42.4984	37.8658	28.3308	2.86427	24.7092	36.7922	31.818	35.9251	30.2771	38.7471	24.8059	3.01909	42.4225	27.3411	5.32116	30.6116	44.3578	28.6278	33.6815	21.7144	49.6763	9.05153	14.5008	20.4784	39.8878
ABHD15	abhydrolase domain containing 15	Abhd15	chr11:77515116-77520628	1.13506	0.349362	0.0779658	0.152266	0	0.386126	0.443244	0.180904	0.657682	3.78676	5.41619	5.35292	5.05478	1.509	6.4106	3.59657	1.27041	13.2021	2.09466	2.00184	5.09926	6.36468	1.96623	6.01567	2.98672	3.31883	1.01582	2.31868	3.27779	8.16902
ABHD16A	abhydrolase domain containing 16A	Abhd16a	chr17:35089290-35102987	1.86688	1.1601	2.52507	1.40435	533.148	91.7939	24.1757	25.3482	26.1986	31.8095	32.6356	35.5764	39.2875	21.6421	8.83408	18.251	10.6574	10.2	16.9459	9.07999	25.191	13.7521	20.9217	35.6661	17.9644	29.1613	17.8966	26.6817	16.7869	20.4949
ABHD16B	abhydrolase domain containing 16B	Abhd16b	chr2:181493205-181494980	5.01848	0.536636	0.865013	0.102574	0	1.81837	0.310904	0.446309	0.101805	1.61375	5.11668	5.93804	7.25494	0.532613	1.14443	1.8752	0.490794	1.142	0.653855	0.478721	1.19742	0.330108	1.01313	0.735652	0.981255	1.08318	0.194368	1.63616	1.66809	1.25568
ABHD2	abhydrolase domain containing 2	Abhd2	chr7:79273265-79361601	1.19067	0.660278	1.44518	1.06999	51.816	29.8152	32.7713	15.9726	19.3879	13.8967	32.4403	26.4117	13.5502	11.9641	34.8388	9.93785	20.7434	0.003	9.6307	0.003	0.003	56.3757	26.1892	10.2113	19.8933	12.8532	5.08483	21.1729	19.5752	43.4011
ABHD3	abhydrolase domain containing 3	Abhd3	chr18:10644410-10706696	0.807304	0.449741	3.59305	4.81041	424.185	35.6146	36.6965	25.7348	43.7549	9.16288	7.62079	6.38196	6.20694	4.09079	3.19437	3.5102	4.88441	6.64379	5.97999	2.27656	14.2723	23.1338	8.33091	24.5387	4.84841	6.74841	1.11056	5.26914	11.6664	19.1262
ABHD4	abhydrolase domain containing 4	Abhd4	chr14:54254128-54269169	0.86135	0.897535	0.938298	2.70562	332.485	18.111	18.7795	12.0243	47.0159	13.8408	15.4872	14.092	16.4512	15.5966	17.3594	5.42426	4.33318	14.2371	12.7115	7.847	24.716	18.1217	24.4227	23.8824	8.92037	36.5518	15.4558	22.5991	22.8288	18.6232
ABHD5	abhydrolase domain containing 5	Abhd5	chr9:122351615-122381523	0.40925	1.50708	0.559221	0.561236	252.11	8.85244	9.5016	7.80437	8.75088	9.00149	6.40907	5.2727	4.84113	23.4986	54.0139	6.17889	6.78572	23.2146	11.6775	14.8861	14.8258	8.68876	16.163	12.7913	5.81023	11.9576	5.33031	14.8611	15.1316	27.1583
ABHD6	abhydrolase domain containing 6	Abhd6	chr14:8002901-8056555	0.592585	0.389146	1.29968	2.17312	393.679	12.2294	11.8186	7.20521	17.4189	3.37529	0.003	8.23595	7.38547	3.11924	4.4886	10.9964	14.3085	6.18339	7.17309	2.6237	13.5898	38.0528	2.56284	6.38396	0.003	7.09746	1.78228	3.94139	2.63155	6.43089
ABHD8	abhydrolase domain containing 8	Abhd8	chr8:71456699-71463657	1.6518	0.306775	1.63817	13.1311	181.536	16.3407	2.22205	3.42288	58.7434	3.56106	8.38125	7.16194	10.4537	1.37239	3.14581	3.78526	8.26194	2.21112	4.41743	1.88741	2.98829	5.40701	2.95731	4.40639	6.02511	4.21906	3.5531	9.68147	4.60746	4.02351
ABI1	abl-interactor 1	Abi1	chr2:22939988-23040240	0.832464	1.43892	1.10542	1.16786	4.60332	22.7717	28.7405	25.5077	27.1235	18.9977	21.8885	21.9403	14.5092	33.4188	27.5316	20.0408	32.9362	19.7381	22.7361	12.6214	19.2202	8.10947	25.3791	25.0404	22.5409	24.768	12.3102	18.3853	25.9285	54.3129
ABI2	abl-interactor 2	Abi2	chr1:60409618-60481163	0.703306	0.339036	0.345034	2.79738	456.609	5.47345	6.36797	4.85362	45.1187	11.9153	11.6908	15.2102	6.55791	5.46828	11.3755	8.3047	39.6768	6.74059	16.8021	18.3331	15.2056	2.28862	17.5909	14.7523	29.4702	15.6741	2.97341	31.1859	19.2511	8.43747
ABI3	ABI family, member 3	Abi3	chr11:95830071-95842476	0.867213	0.189418	0.0632344	0.27469	0.563303	0.514051	0.137591	0.268359	1.33216	1.72265	4.71862	3.91622	6.46536	0.918618	2.96271	12.3534	2.20449	2.4807	1.40461	1.66728	4.43526	2.79369	6.33639	5.35915	2.52182	2.08028	0.480308	1.26219	2.59649	26.6562
ABI3BP	ABI family, member 3 (NESH) binding protein	Abi3bp	chr16:56477845-56690135	0.575515	0.252376	0.175094	0.447354	0	5.53211	6.69841	3.53752	13.4288	12.359	11.9324	32.2093	12.6033	7.5759	14.8231	14.1477	8.76978	28.8316	50.9235	16.2729	10.1232	3.84935	112.019	37.787	32.2439	67.1793	11.539	33.7063	38.0744	0.003
ABL1	c-abl oncogene 1, non-receptor tyrosine kinase	Abl1	chr2:31688555-31804227	1.05713	0.742975	0.503367	0.648049	184.786	10.5661	6.51838	4.63161	9.31931	8.57288	18.2699	18.962	15.0036	10.6844	22.8891	10.1835	6.62743	11.312	26.6875	7.87528	6.68943	3.10705	19.5469	11.7763	19.9783	35.1302	7.77635	13.5377	17.476	9.49599
ABL2	c-abl oncogene 2, non-receptor tyrosine kinase	Abl2	chr1:156558786-156649619	0.672636	0.86902	0.618432	0.00935785	306.782	0.03	3.54767	2.37016	0.03	1.98606	2.34506	2.92047	1.37393	2.78596	5.4659	5.30331	4.37746	2.93793	3.47217	2.58819	1.97202	0.905319	4.50836	3.34005	3.66227	2.33568	1.85539	3.38361	3.23219	1.95397
ABLIM1	actin binding LIM protein 1	Ablim1	chr19:57033263-57314919	0.431941	0.821135	0.14079	0.54386	0	11.2141	8.70337	4.99828	32.0824	23.2229	28.5992	30.9715	19.1276	48.4389	106.463	22.1265	34.1457	42.2628	62.7733	237.291	23.8385	8.64748	29.815	33.6362	66.173	32.3493	19.4363	61.3881	122.32	41.1765
ABLIM2	actin binding LIM protein family, member 2	Ablim2	chr5:35757879-35884979	0.0815492	0.166502	0.062528	0.215442	476.781	3.19099	2.21341	1.69436	8.15298	2.0611	3.71898	3.549	3.01523	6.30094	18.5442	5.1304	23.4274	7.31415	3.58752	5.65856	8.31497	0.390761	1.43525	5.95343	0.738644	1.27997	477.62	5.44709	40.3739	0.273568
ABLIM3	actin binding LIM protein family, member 3	Ablim3	chr18:61799392-61911852	0.348438	0.327161	0.0274451	1.54451	0	0.804221	0.882459	0.747819	45.6682	3.13727	9.24616	22.2902	6.53703	9.67353	100.254	20.974	11.1347	44.2377	35.6257	59.2302	31.7503	68.1057	14.53	16.1193	3.75519	23.6674	17.1732	8.78122	13.0045	4.74668
ABO	ABO blood group (transferase A, alpha 1-3-N-acetylgalactosaminyltransferase; transferase B, alpha 1-3-galactosyltransferase)	Abo	chr2:26842502-26864979	1.49916	2.04648	0.20673	0	0	0.210288	0.25366	0.278185	0.003	2.82883	1.78949	1.9362	0.621232	2.44887	1.063	0.0385424	0.118097	0.136271	0.370738	0.382741	6.88426	0.003	0.679977	0.0963471	2.36992	0.906805	0.0596397	1.03801	4.99565	0.003
ABP1			chr6:48895254-48909187	0.0284768	0.0576887	noOrth	noOrth						0.109398	0.180396	0.129232	0.0862382	0.255893	0.173008	0.40474	0.003	0.109282	7.16154	0.415858	56.5277	0.409779	0.0571843	0.705373	0.0383422	0.177054	0.003	4.18472	0.1637	0.437847
ABR	active BCR-related	Abr	chr11:76416733-76577727	1.73067	1.15451	2.55269	9.82687	2203.79	48.8233	31.7189	19.5953	128.497	18.1165	26.637	24.4807	21.2872	15.0965	9.83022	11.1355	45.5381	8.72592	12.6182	25.9669	6.71054	0.963797	9.06775	13.3239	14.6291	11.8328	2.84793	9.52108	5.58396	20.9217
ABRA	actin-binding Rho activating protein	Abra	chr15:41865292-41869720	0.00527671	0.0471088	0.00452883	0.0122894	0	0.003	0.0855773	0.0562873	0.128321	0.029223	0.0278641	0.0865809	0.0767213	0.491891	0.00577764	1.18259	0.0873273	1.6133	0.118447	70.3597	0.221853	0.003	0.484763	1.57479	0.0717048	0.293743	24.6782	2.23141	64.136	0.003
ABT1	activator of basal transcription 1	Abt1	chr13:23418360-23423866	1.10069	1.09291	0.235816	0.346568	5.05929	1.62373	1.50478	1.52936	2.28182	5.89021	7.38813	6.85628	8.85342	7.19579	4.57129	13.0825	3.30092	4.31261	4.05217	3.53156	4.51284	5.27083	4.87581	9.30742	7.68421	6.6272	2.93601	7.35561	7.64249	16.2812
ABT1P1	activator of basal transcription 1 pseudogene 1		chr4:99943461-99944279	0.760651	0.310142	noOrth	noOrth						0.003	0.003	0.003	0.0204311	0.003	0.003	0.003	0.003	0.003	0.003	0.003	0.003	0.003	0.003	0.003	0.003	0.003	0.003	0.109768	0.003	0.003
ABTB1	ankyrin repeat and BTB (POZ) domain containing 1	Abtb1	chr6:88835913-88841935	1.04063	1.13838	0.463921	0.921421	257.908	8.95385	2.99975	2.77768	9.75289	12.4507	0.003	31.602	0.003	12.0493	21.6695	13.0068	9.90909	11.5367	15.5551	0.003	6.23279	2.78406	16.2546	25.7464	6.39269	20.9773	0.003	7.88995	11.39	0.003
ABTB2	ankyrin repeat and BTB (POZ) domain containing 2	Abtb2	chr2:103566309-103718423	1.72159	1.18781	0.464304	2.67336	25.4848	0.759598	0.981996	0.924483	5.11689	2.21635	3.58115	4.14567	3.23757	2.2735	0.351076	1.75388	1.62831	0.880409	0.819208	2.68357	4.27365	2.31064	1.00813	1.84223	1.13608	2.15947	3.27769	2.25663	3.83127	0.41227
ACAA1	acetyl-CoA acyltransferase 1	Acaa1a	chr9:119148042-119157093	1.01615	1.01238	0.412847	0.470955	19.1137	23.7647	10.5847	11.9799	17.6167	32.3887	36.8704	29.691	53.0915	37.8695	17.3919	26.5405	27.0433	30.7873	12.6077	37.2371	59.2761	179.118	26.6299	46.531	13.6704	34.0435	7.97778	14.3626	32.5286	32.7562
ACAA2	acetyl-CoA acyltransferase 2	Acaa2	chr18:74779211-74806207	0.173268	0.217095	0.479635	0.377304	209.094	23.7146	32.7577	22.2787	20.6498	6.62308	9.774	10.2154	11.3193	11.8816	43.5907	21.599	18.2208	63.4914	32.5731	120.389	85.8972	315.164	14.9245	15.349	15.637	33.6001	16.328	23.3516	30.1165	25.4459
ACACA	acetyl-CoA carboxylase alpha	Acaca	chr11:84129671-84401651	1.37967	0.69467	0.40416	1.82737	0.210339	3.40288	2.7789	1.54957	11.6522	9.63954	10.4209	8.25954	6.86967	4.42954	5.00324	4.62459	8.74922	15.6866	4.53355	2.26244	4.36642	4.79586	3.0856	3.31173	10.9285	10.8953	5.88515	9.82857	5.54158	2.52516
ACACB	acetyl-CoA carboxylase beta	Acacb	chr5:114165517-114250758	0.43744	0.765455	0.0547363	0.055567	0	0.663792	1.07728	1.11882	0.967765	16.6289	0.003	13.8392	0.003	13.3313	0.003	13.1911	5.8269	0.003	18.0298	45.2337	19.0337	36.6196	4.11305	9.7856	8.39462	23.6918	92.2572	0.003	0.003	2.46968
ACAD10	acyl-CoA dehydrogenase family, member 10	Acad10	chr5:121598280-121618938	1.61538	1.3802	0.301611	0.10598	2.7608	3.40045	2.75446	1.87125	0.940075	23.1606	10.0682	9.42848	14.6584	12.2428	3.73758	10.6432	4.77905	7.85872	5.00964	12.1492	21.1462	9.31566	2.166	10.0251	9.28556	11.5199	4.66145	10.5522	14.7375	4.33813
ACAD11	acyl-CoA dehydrogenase family, member 11	Acad11	chr9:104063702-104127646	1.34377	1.21127	2.45747	0.576392	316.907	33.2972	36.341	21.3517	7.1138	22.7926	12.4434	15.3389	15.7639	14.9495	5.71922	8.7619	8.27125	10.3286	3.6252	14.6205	26.5796	63.3505	7.06739	7.57903	12.5277	10.3071	1.00311	8.98938	7.73813	1.00269
ACAD8	acyl-CoA dehydrogenase family, member 8	Acad8	chr9:26974138-26999549	1.33782	1.81211	1.12316	1.01847	0	15.1909	14.3977	10.5355	12.1281	19.8688	16.3109	11.2136	16.3306	21.5789	7.21931	8.30024	15.8567	7.66404	4.92828	12.3166	18.6399	13.4542	5.26336	12.1454	8.42867	12.1651	5.26045	9.08703	40.9798	8.82117
ACAD9	acyl-CoA dehydrogenase family, member 9	Acad9	chr3:36065999-36092857	1.1573	0.954372	0.857998	0.818487	79.929	10.8397	11.782	7.94321	9.71913	13.5402	13.8644	12.3253	15.2398	11.3327	12.8165	12.8908	8.23294	18.0071	8.59881	11.2394	13.561	11.8641	6.55644	10.525	11.4084	14.0483	16.5297	11.9053	14.9724	6.83592
ACADL	acyl-CoA dehydrogenase, long chain	Acadl	chr1:66830852-66863267	0.728941	0.219296	4.90041	3.92139	0.13804	17.4356	31.277	27.8237	20.4152	3.61805	3.34115	4.44592	3.77469	1.14168	2.41691	0.492517	1.11667	8.89736	0.755773	0.976515	10.541	5.4908	2.31746	1.27406	2.89135	2.10534	3.2331	3.46006	37.326	0.003
ACADM	acyl-CoA dehydrogenase, C-4 to C-12 straight chain	Acadm	chr3:153922358-153944432	0.436438	0.360319	0.963868	0.419143	0.993622	43.3392	54.8089	39.0045	19.8805	19.7627	23.1666	23.9356	15.9385	17.0904	17.8058	17.2459	38.1413	63.5657	27.1382	210.199	62.9389	52.4449	14.6977	19.0973	36.4521	33.8451	26.2598	50.1445	61.2952	27.63
ACADS	acyl-CoA dehydrogenase, C-2 to C-3 short chain	Acads	chr5:115110298-115119313	0.743082	0.402085	0.272772	0.276276	0	5.45034	2.32878	1.79315	3.23175	6.85099	8.39884	6.81626	12.7028	4.7034	14.6355	5.94934	2.49253	19.7102	6.89249	16.9723	11.2792	45.2063	3.3712	3.68811	2.01274	8.14383	26.6018	7.71137	9.21985	3.27375
ACADSB	acyl-CoA dehydrogenase, short/branched chain	Acadsb	chr7:131410600-131446211	0.47621	0.3686	1.6223	1.27897	2.11065	14.6388	25.6013	27.1496	17.7093	8.80755	7.14978	5.82034	4.59781	5.10384	5.81481	5.62394	11.5111	10.1213	3.92402	26.9279	18.8233	89.9763	2.86519	2.79772	6.74862	8.80905	4.74548	6.64767	10.8457	5.36286
ACADVL	acyl-CoA dehydrogenase, very long chain	Acadvl	chr11:70010191-70015407	1.11267	1.41622	0.292346	0.178875	24.2774	27.3607	28.3488	22.4467	15.9402	85.1045	76.6779	94.5984	140.237	126.205	81.4496	66.5589	26.2493	112.443	54.3629	264.882	139.469	192.753	80.9839	82.9974	38.111	85.4013	121.014	45.7252	0.003	33.4174
ACAN	aggrecan	Acan	chr7:79053482-79115099	2.17433	6.81039	0.539206	1.57752	0.0440005	0.917798	1.11825	0.507979	2.48097	0.30912	1.86526	9.7461	1.75781	10.7107	0.14674	1.65162	0.376226	0.195697	0.361623	0.384157	6.77355	0.003	5.81502	2.70582	1.06169	0.859617	0.227807	3.70125	0.896394	0.003
ACAP1	ArfGAP with coiled-coil, ankyrin repeat and PH domains 1	Acap1	chr11:69881566-69895539	0.689804	0.112101	0.101116	0.00610315	9.83189	1.63095	0.274318	0.23499	0.0430606	3.65848	6.68703	3.53283	5.58925	0.790924	1.25814	26.9201	0.118806	0.635574	0.340415	0.325923	0.384418	0.297242	5.37558	46.6826	0.679381	1.12819	0.163837	1.77888	0.704696	26.0938
ACAP2	ArfGAP with coiled-coil, ankyrin repeat and PH domains 2	Acap2	chr16:31092412-31201238	0.904487	0.870216	0.978173	1.23516	0	12.4398	15.7701	9.35546	15.8115	13.5847	15.7712	11.2118	5.74637	11.1398	13.4913	10.8371	17.6653	11.0412	8.25272	6.71596	8.75639	3.86784	10.657	16.4094	16.5279	9.71398	3.26152	11.6386	11.1881	44.7948
ACAP2-IT1	ACAP2 intronic transcript 1 (non-protein coding)		chr3:195001451-195003470	0.860223	0.00520394	noOrth	noOrth						0.540055	0.862978	0.402294	0.178301	0.003	0.182596	0.902342	3.18448	0.82331	0.003	0.216708	0.410578	0.003	1.11372	0.34926	0.944228	0.288467	0.003	0.352064	0.444031	0.003
ACAP3	ArfGAP with coiled-coil, ankyrin repeat and PH domains 3	Acap3	chr4:155891874-155907251	4.23071	2.59251	0.402766	1.88854	218.902	8.06697	2.25279	2.04842	19.3312	34.4414	38.8746	41.8662	58.0407	26.537	5.49267	10.5921	22.0538	11.2287	9.08995	5.468	6.0935	2.31584	4.62354	23.0025	20.121	18.5471	3.79618	10.2063	8.29206	2.85328
ACAT1	acetyl-CoA acetyltransferase 1	Acat1	chr9:53580521-53610350	0.12851	0.203988	0.0832987	0.117218	126.351	22.171	20.5732	19.4016	29.1505	53.2647	21.3693	20.712	32.4884	50.729	183.98	139.07	128.377	252.822	143.758	399.808	457.572	1122.98	55.9193	49.7814	143.591	110.344	308.068	182.163	276.686	24.067
ACAT2	acetyl-CoA acetyltransferase 2	Acat2	chr17:12923958-12940396	0.158155	0.218161	0.105337	0.236971	1.27261	9.05938	8.40356	6.90115	18.2702	12.8851	13.0211	12.4465	10.4217	16.82	5.32588	9.42571	32.1328	8.29427	5.53846	2.69742	12.0985	67.2172	13.2862	5.66036	26.6182	8.34605	1000	21.6122	5.44543	9.88566
ACBD3	acyl-CoA binding domain containing 3	Acbd3	chr1:180726042-180754204	0.566767	0.71539	0.624821	0.610505	244.942	13.5183	16.6903	12.4668	13.8992	13.0587	14.626	14.7457	9.18336	16.2871	42.9737	23.4979	19.834	21.6615	18.7589	12.225	19.9434	15.7908	22.5788	17.0547	30.7862	17.5286	18.9008	23.1472	38.1359	21.4505
ACBD4	acyl-CoA binding domain containing 4	Acbd4	chr11:103101687-103112199	2.23167	0.812557	3.11638	4.67058	3.95887	18.7688	9.60113	7.80499	18.072	7.28362	6.9668	7.00343	13.2864	3.14405	2.28416	2.95086	1.72676	5.31059	3.60837	0.751911	4.4478	12.0276	2.85472	4.99421	3.73192	7.20057	1.38076	2.07797	4.68669	1.8744
ACBD5	acyl-CoA binding domain containing 5	Acbd5	chr2:23068200-23114512	0.625141	0.433272	2.66294	1.84565	671.997	35.7915	38.9946	27.5258	23.637	6.30177	9.34459	10.2964	6.08171	5.54887	11.7674	5.57093	25.0139	11.1104	7.3916	31.5893	22.0608	12.8512	5.70287	8.28476	6.17617	8.13146	11.4941	11.4386	15.3443	10.9825
ACBD6	acyl-CoA binding domain containing 6	Acbd6	chr1:155558119-155687233	0.794113	1.05714	0.526932	0.920738	0	13.0695	10.3781	9.49499	19.1875	14.9002	17.102	17.9926	16.2001	22.0301	22.7597	31.8435	25.5765	17.4741	13.0338	11.5961	17.8488	8.66157	11.0169	16.6349	32.5432	22.0005	9.31176	52.7891	28.431	11.9066
ACBD7	acyl-CoA binding domain containing 7	Acbd7	chr2:3336167-3340997	1.01831	0.190273	41.4314	3.57825	43.8303	112.269	112.489	67.2383	8.40615	2.88382	2.0901	3.57021	1.02492	0.446997	0.138569	0.0530614	33.3358	0.357026	0.0946926	0.0313249	0.139078	0.003	0.801006	0.252426	0.487175	0.326533	0.003	1.16483	0.397272	0.003
ACCN5		Asic5	chr4:156750880-156787425	5.31342	3.08589	UNDEF	UNDEF	0					0.0752236	0.0378923	0.0196118	0.0434486	0.0255796	0.003	0.003	0.003	0.003	0.003	0.003	0.003	0.0112506	0.003	0.003	0.003	0.003	0.003	0.0793768	0.003	0.003
ACCS	1-aminocyclopropane-1-carboxylate synthase homolog (Arabidopsis)(non-functional)	Accs	chr2:93835452-93849857	6.86365	4.12795	0.254627	0.326624	0	1.37899	1.33125	0.581146	1.40735	38.6294	19.8709	20.4853	39.3101	17.7864	2.53892	10.7922	0.765338	7.71179	0.565861	2.40698	4.51639	4.75668	2.96247	5.67614	6.30208	8.36626	0.409899	2.89882	6.94567	1.32487
ACCSL	1-aminocyclopropane-1-carboxylate synthase homolog (Arabidopsis)(non-functional)-like	Accsl	chr2:93855362-93869103	0.353085	0.237892	1.3463	6.36295	0	0.0210703	0.0298632	0.003	0.0802416	0.003	0.00881068	0.003	0.003	0.003	0.00912484	0.0264109	0.003	0.0177861	0.003	0.003	0.003	0.003	0.003	0.003	0.0244784	0.003	0.003	0.0245727	0.00839291	0.0640063
ACD	adrenocortical dysplasia homolog (mouse)	Acd	chr8:105695859-105701095	1.77902	0.715449	0.90644	2.29362	0.96628	5.78068	3.14261	3.11923	10.1573	5.38525	7.08469	7.83428	11.2094	3.16837	4.13168	4.99554	2.49874	2.98597	4.16187	1.69471	2.87009	1.04016	4.27853	6.35292	7.39714	7.79108	3.1669	8.57157	3.00363	5.91557
ACE	angiotensin I converting enzyme	Ace	chr11:105967944-105989964	1.87022	0.526247	0.725742	0.483778	0	3.74824	4.87438	2.55554	2.48378	7.96914	12.3033	5.24146	12.894	2.70182	2.44386	1.98279	0.876116	6.79659	1.80881	2.88984	0.907295	0.727521	19.4418	1.50409	2.25328	5.58954	1.2254	29.6551	3.42432	0.619714
ACE2	angiotensin I converting enzyme 2	Ace2	chrX:164139341-164188418	0.0908462	0.412883	0.197919	0.215297	0.0220002	0.612941	1.8931	0.376856	1.04534	0.421928	0.366491	0.338717	0.637224	2.00469	5.64685	0.355143	0.203326	0.468803	8.72018	8.17793	10.8467	0.23132	0.273159	1.24633	0.849502	1.6582	0.74623	36.468	1.79093	0.003
ACER1	alkaline ceramidase 1	Acer1	chr17:56953489-56982126	1.70293	175.767	0.223797	0	0.191877	0.0185948	0.003	0.0192947	0.003	0.0845516	0.0943639	0.0325286	0.172972	9.91929	0.0166986	0.0159717	0.003	0.0161342	0.003	0.003	0.0173298	0.003	0.003	0.287463	0.118424	0.0719473	0.003	0.17832	0.003	0.159662
ACER2	alkaline ceramidase 2	Acer2	chr4:86874413-86934822	0.572806	0.255827	0.513385	0.776213	11.2375	1.02344	1.75574	1.49911	2.15619	1.56738	2.67566	1.61137	0.510225	0.710643	13.0127	0.943172	0.477697	2.09381	4.79869	2.21946	1.2862	0.444282	0.999054	2.95916	1.10014	10.7115	0.471229	1.40308	0.819552	0.705583
ACER3	alkaline ceramidase 3	Acer3	chr7:98213659-98309527	0.478825	0.734756	0.431109	0.329659	0.210339	2.31724	4.10134	3.7653	2.59579	5.77572	4.04116	2.89619	2.36832	5.78559	9.07366	8.67179	15.0393	15.1453	5.65911	4.26556	8.10668	2.7788	8.6802	6.48719	6.82244	5.26614	2.15212	14.2754	3.58826	9.97477
ACHE	acetylcholinesterase	Ache	chr5:137287765-137294463	0.877264	0.446121	0.268859	4.80907	0	2.18253	0.394281	0.452331	18.0607	2.26525	5.22936	1.5661	4.11773	1.67543	0.308622	3.72083	4.01294	2.29297	3.10719	0.206527	0.480915	0.424057	1.39715	2.27468	1.56526	1.50436	28.422	1.81835	8.55	0.003
ACIN1	apoptotic chromatin condensation inducer 1	Acin1	chr14:54642160-54686931	1.71577	1.3797	0.583899	0.809207	407.465	39.2624	19.7764	10.9622	32.3374	78.505	62.2076	59.0516	74.4975	55.1355	31.631	71.7115	19.9323	36.4733	33.2861	23.559	35.0086	11.3985	32.8916	68.9241	63.0185	52.3609	38.5669	52.4155	38.8173	29.3945
ACLY	ATP citrate lyase	Acly	chr11:100476351-100528000	0.742394	0.473053	1.48991	2.23931	395.226	33.893	43.9691	39.3161	58.7055	13.3843	25.2897	23.9894	15.1866	12.4015	36.1429	29.3554	27.4832	46.5079	23.7765	7.9703	30.5389	14.9421	21.7324	27.762	27.3741	22.2293	9.1548	37.6949	20.735	36.0542
ACMSD	aminocarboxymuconate semialdehyde decarboxylase	Acmsd	chr1:127729412-127767564	0.00914036	0.0084824	0.0193675	4.04416e-11	0	0.0609246	0.205897	0.184618	0.003	0.111886	0.0711725	0.050702	0.0503117	0.0659059	0.003	0.0977086	0.010218	0.0717247	0.56272	0.0106215	30.8457	91.6384	0.043245	0.003	0.204676	0.00745113	0.003	0.711697	0.0994243	0.003
ACN9	ACN9 homolog (S. cerevisiae)	Acn9	chr6:6956017-7039220	0.652244	0.931085	1.14143	0.586677	0	11.8207	27.3749	15.1993	9.31937	11.4926	10.828	8.05702	11.066	14.7903	7.06744	12.4885	12.6301	16.1963	12.9458	21.7921	26.432	24.339	9.30494	12.7697	11.6233	17.8081	4.59754	27.4308	15.7112	21.0234
ACO1	aconitase 1, soluble	Aco1	chr4:40143264-40199009	0.194193	0.426135	0.564724	0.534836	0	9.21302	11.9289	6.45901	8.71339	6.06225	0.003	0.003	6.5867	6.94247	51.9848	14.9718	8.01629	0.003	17.6931	27.5335	39.2923	0.003	10.3676	14.0465	19.3779	17.7189	15.903	18.6718	0.003	5.0808
ACO2	aconitase 2, mitochondrial	Aco2	chr15:81872462-81915137	1.23428	0.965126	2.24855	4.43747	479.608	83.4012	87.0364	64.1991	154.35	33.0035	42.7555	44.3097	51.6615	33.5703	40.2647	33.4736	64.2182	58.4803	32.0595	0.003	74.8733	28.7557	24.8635	0.003	23.1655	41.1154	0.003	31.2132	74.9269	29.1148
ACOT1	acyl-CoA thioesterase 1	Acot3	chr14:74003817-74010498	0.567453	0.6151	0.00325845	0.0363263	0	0.0420184	0.026915	0.0266069	0.355038	4.25471	7.07088	3.92203	6.93659	6.01173	9.75884	5.98094	3.71061	31.2097	5.89653	21.6528	15.3935	22.5094	3.59041	3.31261	4.23477	12.2765	5.59595	3.04561	6.12091	2.08829
ACOT11	acyl-CoA thioesterase 11	Acot11	chr4:106744560-106799831	2.35005	2.67669	0.603793	6.50402	0	1.61246	1.21052	0.788431	12.9673	6.32984	4.47971	3.75283	4.17915	5.33662	0.139048	1.0787	0.976516	0.301121	2.68303	5.81259	9.05218	0.160538	0.482021	0.605353	1.66044	2.54559	0.061301	0.973076	5.20076	0.167497
ACOT12	acyl-CoA thioesterase 12	Acot12	chr13:91741520-91786148	0.0243854	0.0138302	0.734771	0.105664	0	1.03916	1.39881	0.783874	0.154439	0.0787834	0.0283871	0.00778845	0.0276087	0.0202144	0.003	0.178215	0.003	0.003	0.003	0.0371887	0.633837	22.231	0.003	0.003	0.137736	0.003	0.0927521	0.0480122	0.003	0.003
ACOT13	acyl-CoA thioesterase 13	Acot13	chr13:24817954-24831489	0.436711	0.621047	1.363	1.63817	103.696	37.469	47.7876	42.9469	51.362	16.4351	11.2821	11.5782	15.4741	19.4719	29.1618	9.71439	25.6644	43.598	29.7571	50.9229	23.5298	85.9405	18.1135	19.3031	19.1893	28.6497	25.6825	58.3437	19.72	14.3632
ACOT2	acyl-CoA thioesterase 2	Acot2	chr12:83987860-83993875	0.599668	0.495964	0.100698	0.176273	132.898	1.54608	2.08943	1.89459	3.22685	9.83332	11.612	10.2868	12.1779	9.0791	18.2792	10.4037	8.06779	57.0101	9.94117	33.2614	25.2419	51.7154	6.91717	5.68109	7.12153	18.3256	12.3481	6.52443	18.142	3.9151
ACOT4	acyl-CoA thioesterase 4	Acot4	chr12:84038378-84044723	0.412243	0.668109	0.0323959	0.174609	0	0.0520211	0.0407188	0.0405788	0.239523	0.656518	0.440418	0.272295	0.892773	0.916489	0.655761	0.849352	1.28661	3.02278	0.294081	0.235102	3.55161	7.71546	0.603616	0.267847	0.320937	0.700464	0.003	1.19751	0.448498	0.795626
ACOT6	acyl-CoA thioesterase 6	Acot6	chr12:84100653-84109783	0.0642902	0.0110328	3.29082	7.35357	0	1.17851	0.838994	0.666972	1.99955	0.003	0.0249736	0.0389524	0.003	0.003	0.003	0.140347	0.246227	0.0252628	0.003	0.0666664	1.05164	2.01928	0.003	0.003	0.200268	0.003	0.306406	0.273551	0.003	0.003
ACOT7	acyl-CoA thioesterase 7	Acot7	chr4:152178099-152271855	0.589441	1.60533	0.791118	12.5115	14.6463	7.45475	6.77378	7.57265	114.928	3.04618	6.97122	5.38642	6.25417	14.7463	4.02889	8.44607	40.5891	4.66601	12.8217	1.97218	11.6129	5.03725	6.97944	8.53086	5.24731	6.94673	2.13628	21.8298	3.2336	2.89489
ACOT8	acyl-CoA thioesterase 8	Acot8	chr2:164792767-164804881	1.15839	0.792618	0.536494	0.881293	10.504	9.17985	3.11439	5.06744	9.50662	10.9333	11.9346	10.2166	16.8983	8.55007	4.70686	8.27666	11.4179	6.58628	6.7773	10.0645	13.0082	11.1731	8.55962	12.0625	12.3848	12.6843	17.7222	11.3009	13.6156	12.2534
ACOT9	acyl-CoA thioesterase 9	Acot9	chr15:20665213-20666750	0.612104	0.911401	0.259223	0.180239	0.380036	3.42057	7.5729	5.37888	3.79458	12.55	10.939	14.4961	13.5616	19.1878	22.3559	28.6925	11.1038	23.1287	19.0789	29.135	20.7899	7.56224	29.235	22.4043	21.7646	21.0275	15.2837	16.849	26.3434	22.0947
ACOX1	acyl-CoA oxidase 1, palmitoyl	Acox1	chr11:116171887-116199045	0.553443	0.633378	1.52492	2.6666	127.589	27.552	30.8803	18.3387	44.7494	16.2999	0.003	12.2292	8.6182	10.629	26.4896	6.6539	12.8094	45.4945	7.56875	19.4983	14.9072	24.7631	9.42788	5.50421	13.2887	13.6466	22.8547	9.71143	14.3355	21.5492
ACOX2	acyl-CoA oxidase 2, branched chain	Acox2	chr14:8225510-8259019	1.46803	1.13595	0.422231	0.00381982	0	4.48007	8.75075	4.48319	0.0534181	24.5469	15.7202	14.5169	27.3342	15.8857	3.17927	4.06346	1.59325	10.1774	7.75349	17.7062	25.067	88.8064	4.93417	6.14683	9.42626	21.6294	3.53339	8.67823	10.7139	0.342788
ACOX3	acyl-CoA oxidase 3, pristanoyl	Acox3	chr5:35583059-35613801	1.94813	3.65806	0.903777	1.0884	292.403	6.22739	5.7608	3.72229	6.30663	13.2804	8.83103	8.79778	14.2436	21.1962	7.97976	5.58828	3.95558	8.82619	2.67511	8.37993	5.77887	5.66059	6.0409	7.3922	6.11717	5.01331	4.9539	4.42891	5.46737	4.45204
ACOXL	acyl-CoA oxidase-like	Acoxl	chr2:127854627-128123892	0.866349	0.043778	0.154244	0.0824453	0	0.108972	0.0479966	0.0961817	0.0451041	0.46459	0.613389	0.404671	0.413194	0.02395	0.208948	0.0797647	0.0395085	0.0730413	0.003	0.0241974	0.270506	0.003	1.56882	0.50154	0.0301234	1.06652	0.0134112	3.52556	1.34232	0.003
ACP1	acid phosphatase 1, soluble	Acp1	chr12:30893325-30911612	0.872284	1.06507	0.102608	0.144247	140.185	7.29664	3.18617	2.50368	6.08549	40.1918	39.617	32.7363	34.6543	44.933	24.5335	38.8482	46.7032	26.9755	31.5128	41.6604	58.1042	45.274	33.7181	44.8713	40.5185	45.1679	26.7985	65.0243	60.4099	44.8864
ACP2	acid phosphatase 2, lysosomal	Acp2	chr2:91202911-91214098	1.46649	0.827831	1.79432	1.19892	1484.04	32.7963	29.0754	17.0327	17.574	20.3828	21.5844	15.9821	28.0348	12.1345	23.7402	18.8932	9.96159	16.4017	4.67314	7.82164	21.5644	39.9905	8.72622	11.3561	10.5437	11.8324	7.66623	11.826	21.0302	8.50372
ACP5	acid phosphatase 5, tartrate resistant	Acp5	chr9:22126726-22135746	0.733488	0.861335	11.6732	0.0690564	8.78778	190.21	100.727	97.6218	0.766213	6.59302	9.089	6.92598	9.94557	9.55691	6.51537	11.4889	0.459872	12.2174	3.76818	1.49111	11.4522	14.8825	36.6006	31.6138	20.1528	8.13241	1.37739	2.60939	1.71736	13.0482
ACP6	acid phosphatase 6, lysophosphatidic	Acp6	chr3:97158776-97176576	2.25338	3.17707	0.845826	0.82288	0	2.13412	4.97434	3.62546	3.48091	15.0331	8.92194	6.46019	7.71328	13.4395	2.94082	4.47294	1.61436	3.45844	2.69463	2.29599	8.90635	5.23142	3.7205	3.72641	3.57196	8.32922	2.07349	4.48511	7.67439	2.48641
ACPL2	acid phosphatase-like 2	Acpl2	chr9:96823342-96889422	0.694526	0.400127	0.720265	1.10738		3.20408	6.36025	5.88851	7.91936	6.61213	5.3683	4.31977	3.56732	2.86149	2.25441	3.44107	9.83544	4.14068	3.84393	5.39269	7.01936	0.356757	4.26672	5.28079	7.9817	9.8813	1.23415	37.8886	4.66135	6.94446
ACPP	acid phosphatase, prostate	Acpp	chr9:104288239-104337722	0.169171	1.44364	2.37133	0.0322723	2.87816	12.7111	21.7673	16.8832	0.233	1.52348	1.99673	0.761595	0.603733	10.4228	0.694087	0.735696	0.728319	0.363511	1.07604	0.404299	7.0465	0.0947496	0.822667	0.356392	0.881985	88.5984	0.003	0.358669	1.7254	11.6273
ACPT	acid phosphatase, testicular	Acpt	chr7:44253086-44257204	0.220741	1.18282	3.41819	0	0	0.0385885	0.304776	0.421812	0.003	0.0432583	0.003	0.0166269	0.003	0.0882594	0.0854303	0.0653691	0.0595964	0.003	0.003	0.003	0.003	0.003	0.0305016	0.003	0.0454395	0.003	0.0337168	0.790429	0.003	0.0594062
ACR	acrosin	Acr	chr15:89568325-89574585	0.25297	0.593238	0.0633542	0.132415	0	0.320591	0.0993847	0.0688819	0.340582	0.576743	0.578573	0.647981	0.799346	1.52586	0.407833	2.178	0.634137	0.745058	0.0553666	0.125517	0.0304502	0.25628	0.221885	0.003	0.616257	0.0762949	0.0579005	35.1204	0.622005	0.003
ACRBP	acrosin binding protein	Acrbp	chr6:125048367-125063265	0.172157	0.0151128	0.0553422	0.107069	23.0226	1.18836	0.345332	0.28303	1.17159	2.33219	1.74828	1.30541	2.14935	0.16537	1.26742	2.48567	0.872917	0.796896	0.446625	0.186119	0.757266	0.535465	8.35317	2.7709	0.742697	3.20174	0.087293	112.198	4.48644	35.8892
ACRC	acidic repeat containing		chrX:70798260-70833433	0.538597	0.521851	noOrth	noOrth						0.93484	0.81389	0.688848	1.32732	0.911959	0.335229	1.18886	0.619943	0.522936	0.277434	0.495494	2.05184	0.518376	0.862457	4.08375	0.531998	0.333836	0.106804	6.61451	9.14989	0.267413
ACRV1	acrosomal vesicle protein 1	Acrv1	chr9:36693219-36698837	0.0131605	0.0237533	0.00610777	0	0	0.003	0.003	0.0519849	0.003	0.0185697	0.0524698	0.0342464	0.0440638	0.0673903	0.0782066	0.185297	1.4332	0.003	0.104845	0.003	0.053074	0.003	0.003	0.003	0.0691642	0.176279	0.0941698	43.1113	0.0699548	0.003
ACSBG1	acyl-CoA synthetase bubblegum family member 1	Acsbg1	chr9:54604996-54661885	2.09184	5.86306	3.27051	42.38	0	5.45412	8.864	4.87717	82.9123	0.8066	3.56158	9.00298	2.99876	11.4705	0.0644509	0.215375	24.6974	0.0602084	1.78256	0.107711	0.140262	0.0561202	0.928069	1.05431	0.352534	0.379637	0.095426	0.626443	0.13133	0.610586
ACSBG2	acyl-CoA synthetase bubblegum family member 2	Acsbg2	chr17:56843103-56874447	0.0161589	0.0227716	0	0.00416012	0	0.003	0.003	0.003	0.0166193	0.0891741	0.0623393	0.0234789	0.083221	0.0909703	0.0176303	0.109609	0.0580784	0.0794939	0.0240959	0.020924	0.115879	0.003	0.0944199	0.0449633	0.031258	0.0101282	0.003	63.1802	0.0696686	0.0561904
ACSF2	acyl-CoA synthetase family member 2	Acsf2	chr11:94557101-94601786	0.937299	0.924548	0.13546	0.145092	1.10001	3.27693	5.87893	4.12074	4.74022	36.2813	18.1883	28.5966	39.4217	30.2054	25.8497	21.9261	6.64055	54.5271	25.7561	4.84249	104.948	13.5522	24.6826	21.4132	44.5394	36.466	15.9872	15.6423	91.2182	14.736
ACSF3	acyl-CoA synthetase family member 3	Acsf3	chr8:122775504-122817881	1.61842	1.21661	0.477416	0.571833	111.255	7.8032	4.49482	3.53739	6.32237	22.6496	12.9173	15.9992	20.009	13.4512	9.0364	16.9465	5.3466	5.88814	8.19425	6.85326	15.0428	10.9202	5.5718	18.2543	10.1133	15.2532	12.7209	9.8742	12.5035	14.3818
ACSL1	acyl-CoA synthetase long-chain family member 1	Acsl1	chr8:46471041-46536050	0.10839	0.322508	0.0942646	0.0417993	153.597	20.7175	24.2323	14.7139	8.81879	38.5382	19.3612	16.8941	16.679	68.0426	321.159	29.9836	72.442	677.884	31.2858	280.094	218.797	1060.53	81.3164	82.7562	19.6341	39.2022	184.926	49.596	123.252	102.815
ACSL3	acyl-CoA synthetase long-chain family member 3	Acsl3	chr1:78657824-78707743	0.823221	0.725275	0.394629	1.08124	70.7073	17.0273	22.4752	17.061	51.6593	46.4829	39.7817	29.7985	41.2635	34.652	40.0031	32.9272	95.9336	70.7992	33.1596	28.6358	47.284	66.345	46.4623	20.6106	64.2396	36.1003	18.1165	69.7528	70.5904	23.4841
ACSL4	acyl-CoA synthetase long-chain family member 4	Acsl4	chrX:142317992-142390535	0.241475	0.219763	0.41676	0.42294	64.35	12.0192	16.098	13.8062	14.1817	9.47057	9.76902	8.48082	4.6674	7.36891	51.6124	13.9116	21.1158	28.5642	44.8638	15.5784	45.1009	17.3586	66.9413	16.1936	15.2884	16.6579	104.781	21.2766	21.2989	35.9558
ACSL5	acyl-CoA synthetase long-chain family member 5	Acsl5	chr19:55253368-55296628	0.196519	0.565809	1.19109	0.405512	0	19.893	27.0951	17.9298	7.36719	14.2721	0.003	0.003	0.003	10.2794	20.7892	22.0055	4.89247	10.6141	20.7804	5.44446	7.28	52.8826	31.8528	17.0114	12.2811	25.9692	1.71574	24.4554	6.46795	26.2397
ACSL6	acyl-CoA synthetase long-chain family member 6	Acsl6	chr11:54303823-54361539	1.12875	0.0378905	23.3695	0.00828474	1671.67	120.712	81.5106	51.6487	0.03	3.24227	5.1124	6.60856	1.38615	0.137206	0.0181099	0.770934	31.9311	0.102117	0.296509	1.05463	1.11598	0.191346	1.19132	2.25067	0.117604	0.600694	0.863481	13.0766	0.168929	4.1878
ACSM1	acyl-CoA synthetase medium-chain family member 1	Acsm1	chr7:119617827-119662515	0.909593	0.175757	1.0952	0.0194792	0.6902	1.42326	1.52747	0.899916	0.0228292	0.63039	1.15334	1.58469	0.895673	0.205983	0.101865	0.32057	0.155634	0.325558	0.219762	0.10773	1.60142	0.510558	0.588663	0.27853	3.59766	7.94819	0.0946941	1.46478	1.21985	0.21618
ACSM2A	acyl-CoA synthetase medium-chain family member 2A	Acsm2	chr16:20462893-20498989	0.000387058	0.00205382	0.000149311	0	0	0.003	0.003	0.00657804	0.003	0.003	0.00561741	0.00896317	0.00515569	0.030161	0.003	0.0778252	0.003	0.0647292	0.00597042	0.00691266	113.429	120.934	0.003	0.003	0.003	0.0116859	0.003	0.327384	0.0504676	0.0392923
ACSM2B	acyl-CoA synthetase medium-chain family member 2B		chr7:119554339-119600694	0.000629023	0.000426067	noOrth	noOrth						0.0139072	0.003	0.00549761	0.0194861	0.00709368	0.0384952	0.0157798	0.003	0.0292239	0.0732816	0.003	129.892	136.018	0.003	0.003	0.003	0.003	0.003	0.252032	0.0426267	0.00478012
ACSM3	acyl-CoA synthetase medium-chain family member 3	Acsm3	chr7:119760922-119784896	0.792304	0.226066	2.36611	0.0447657	0	13.6793	11.4552	5.11783	0.190787	2.82651	3.84843	3.29014	3.54179	0.96347	0.167361	0.789421	0.150614	0.586516	4.07799	0.527036	22.2181	19.2223	1.45338	0.601935	9.49752	3.56979	0.245211	2.85233	0.445411	1.78544
ACSM4	acyl-CoA synthetase medium-chain family member 4	Acsm4	chr7:119690025-119714566	999.008	0.0248004	636.587	7.28937	666.628	50.5552	129.235	51.2259	0.881766	33.6032	237.035	119.037	93.7086	0.003	0.003	0.003	0.0265337	0.003	0.003	0.003	0.003	0.003	0.003	0.003	0.003	0.0262207	0.105081	1.74162	0.003	0.003
ACSM5	acyl-CoA synthetase medium-chain family member 5	Acsm5	chr7:119526264-119543360	0.26138	0.0548848	0.00389927	0.165654	0	0.003	0.0187735	0.0187458	0.531313	0.0862802	0.740571	2.11367	0.412858	0.176036	3.09328	0.261055	0.515669	6.90043	1.4688	0.323926	4.88021	28.4271	0.213167	1.53355	0.156261	0.999574	1.0211	0.774195	0.746684	0.003
ACSS1	acyl-CoA synthetase short-chain family member 1	Acss1	chr2:150618110-150668240	2.28141	0.973914	4.29085	0.851779	443.567	40.936	45.9216	34.6494	8.04014	17.2781	18.9528	26.8815	23.0267	9.193	2.83652	6.96387	6.01524	3.54655	9.48897	18.6258	21.7988	4.47427	4.7914	18.0796	5.86749	6.78607	5.30206	11.8344	10.9731	13.6436
ACSS2	acyl-CoA synthetase short-chain family member 2	Acss2	chr2:155518042-155585724	0.576073	1.07607	0.730934	0.358217	1840.58	31.4253	39.7438	20.9285	15.0451	38.2261	17.1235	14.6671	26.7635	45.1948	38.951	30.6827	28.5999	112.578	27.3116	60.7841	41.7964	43.5386	38.59	34.3789	19.9675	26.5494	89.1376	23.9449	30.6412	24.5478
ACSS3	acyl-CoA synthetase short-chain family member 3	Acss3	chr10:106936163-107123664	0.827432	0.329569	1.05507	0.175168	0	11.7192	8.32848	5.06865	1.38998	5.89826	7.89462	8.50671	3.96358	2.61518	17.783	3.96616	6.85669	13.0856	5.69184	9.39536	0.003	26.6738	4.66439	3.60003	10.4699	4.38117	1.80553	7.52557	11.022	0.0382509
ACTA1	actin, alpha 1, skeletal muscle	Acta1	chr8:123891766-123894736	0.000444747	0.317094	0.0432209	0.013632	0	15.6067	22.6909	6.91057	4.75292	0.20301	0.109179	0.127836	0.180236	110.558	0.58682	0.411437	0.236187	857.263	0.921757	803.188	0.120468	0.240411	0.362964	25.0257	0.748942	2.16066	2861.13	82.3392	943.703	0.114559
ACTA2	actin, alpha 2, smooth muscle, aorta	Acta2	chr19:34241090-34255336	1.02002	0.276239	0.142417	0.00804567	0	71.0582	91.1963	53.3047	4.05926	127.428	559.648	444.101	927.329	139.37	252.342	989.481	30.8295	297.921	737.126	81.3241	249.375	46.1444	596.881	395.036	506.037	2593.22	187.464	944.064	158.559	6.62793
ACTB	actin, beta	Actb	chr5:142903115-142906724	0.228797	0.371589	0.110404	0.117859	1056.13	432.222	628.218	431.011	530.722	0.003	1210.79	1458.25	1452.07	1673.27	6866.3	6369.6	3089.7	4435.66	8760.68	675.444	2682.22	1794.69	5842.45	3133.41	5737.21	6643.11	739.895	3988.38	2345.77	8943.76
ACTBL2	actin, beta-like 2	Actbl2	chr13:111255012-111257749	6.66031	0.64761	0	0	0	0.003	0.003	0.003	0.003	0.003	0.164886	0.335872	0.100889	0.0146981	0.003	0.00544916	0.003	0.0110092	0.003	0.0067615	0.124163	0.003	0.0152557	0.003	0.003	0.0540029	0.003	0.003	0.119493	0.003
ACTBP1	actin, beta pseudogene 1		chrX:46147450-46148563	0.392588	1.31425	noOrth	noOrth						0.0411085	0.003	0.003	0.003	0.0419366	0.00811914	0.0310628	0.00943988	0.03334	0.124837	0.003	0.00842603	0.0184334	0.0724706	0.0543547	0.00959663	0.104946	0.00801097	0.0144504	0.003	0.00705733
ACTBP11	actin, beta pseudogene 11		chr1:224051427-224052553	0.101874	0.1611	noOrth	noOrth						0.162107	0.0377503	0.0546601	0.00692036	0.103357	1.00055	0.6431	0.0930648	0.564571	1.04202	0.0759981	0.257516	0.0999507	0.914514	1.01814	0.659906	1.22086	0.118466	0.441631	0.291973	1.82289
ACTBP12	actin, beta pseudogene 12		chr1:92694574-92694992	1	1	noOrth	noOrth						0.003	0.003	0.003	0.003	0.003	0.003	0.003	0.003	0.003	0.003	0.003	0.003	0.003	0.003	0.003	0.003	0.003	0.003	0.003	0.003	0.003
ACTBP2	actin, beta pseudogene 2		chr5:77080704-77081827	0.367666	0.399461	noOrth	noOrth						23.2572	20.8055	26.5624	20.5419	24.7627	78.1992	81.7387	18.1603	50.9776	79.2879	7.94873	25.633	21.031	171.944	51.1122	55.8555	121.413	13.9693	34.5933	25.5068	154.475
ACTBP6	actin, beta pseudogene 6		chr8:85860819-85861909	1	1	noOrth	noOrth						0.003	0.003	0.003	0.003	0.003	0.003	0.003	0.003	0.003	0.003	0.003	0.003	0.003	0.003	0.003	0.003	0.003	0.003	0.003	0.003	0.003
ACTBP7	actin, beta pseudogene 7		chr15:44281258-44282382	0.131145	0.0652139	noOrth	noOrth						0.003	0.0151319	0.003	0.003	0.003	0.003	0.003	0.205189	0.003	0.003	0.0571228	0.266402	0.003	0.003	0.003	0.003	0.003	0.003	0.171326	0.003	0.003
ACTBP8	actin, beta pseudogene 8		chr6:88985600-88986708	0.414935	0.0993253	noOrth	noOrth						0.003	0.003	0.0159172	0.0282133	0.003	0.106134	0.101514	0.003	0.0315528	0.0418431	0.003	0.0169455	0.003	0.0364362	0.015616	0.0144747	0.003	0.003	0.003	0.02978	0.0709645
ACTC1	actin, alpha, cardiac muscle 1	Actc1	chr2:114047288-114052811	0.00671177	0.072182	0.00181533	0.000100471	0	0.209601	1.20318	0.41598	0.0337381	0.0381917	2.16367	5.82022	0.993159	24.2387	1.96744	9.32072	0.833731	1.41371	1.57656	4371.16	7.45791	0.853835	7.41257	31.8139	0.724849	535.259	153.912	47.9408	200.712	0.434922
ACTG1	actin, gamma 1	Actg1	chr11:120345689-120348484	1.20428	1.10034	0.437158	0.404127	0.923528	267.438	447.432	277.839	305.9	619.956	923.165	1155.17	947.973	832.892	966.569	725.137	416.726	556.112	843.043	128.426	564.766	520.725	1641.47	711.877	1378.31	909.979	217.481	664.92	726.206	1139.31
ACTG1P1	actin, gamma 1 pseudogene 1		chr3:139212650-139213779	3.2621	2.36587	noOrth	noOrth						0.727105	0.511793	0.840687	0.193163	0.412084	0.215416	0.442602	0.129867	0.0256957	0.003	0.132564	0.0331198	0.0181138	0.0284857	0.045782	0.889981	0.275004	0.003	0.269797	0.232819	0.0416099
ACTG1P10	actin, gamma 1 pseudogene 10		chrX:53172013-53173095	0.419554	0.637474	noOrth	noOrth						0.0851317	0.213721	0.2292	0.043528	0.217116	0.638893	0.908581	0.488699	0.27616	0.353298	0.109747	0.0959667	0.076343	0.195092	0.192954	0.558915	0.0724402	0.257129	0.403969	0.762767	0.0584568
ACTG1P11	actin, gamma 1 pseudogene 11		chrY:20309769-20310894	0.0131902	0.00319305	noOrth	noOrth						0.0405709	0.003	0.003	0.003	0.003	2.66623	1.08577	0.295026	1.06585	0.988394	0.0507205	0.202356	0.109156	1.47817	0.273333	2.91361	0.506369	0.052709	0.827177	1.88162	0.636152
ACTG1P2	actin, gamma 1 pseudogene 2		chrY:19868880-19870005	0.0131902	0.00319305	noOrth	noOrth						0.0405709	0.003	0.003	0.003	0.003	2.66623	1.08577	0.295026	1.06585	0.988394	0.0507205	0.202356	0.109156	1.47817	0.273333	2.91361	0.506369	0.052709	0.827177	1.88162	0.636152
ACTG1P3	actin, gamma 1 pseudogene 3		chr20:1141227-1142341	1.79446	2.80329	noOrth	noOrth						0.698074	0.382318	0.253054	0.168203	0.586464	0.145984	0.7602	0.282885	0.125377	0.133013	0.0385013	0.168335	0.110478	0.318519	0.403333	0.15817	0.223638	0.0160043	0.115476	0.192291	0.15509
ACTG1P4	actin, gamma 1 pseudogene 4		chr1:104112174-104113296	1	1	noOrth	noOrth						0.003	0.003	0.003	0.003	0.003	0.003	0.003	0.003	0.003	0.003	0.003	0.003	0.003	0.003	0.003	0.003	0.003	0.003	0.003	0.003	0.003
ACTG1P9	actin, gamma 1 pseudogene 9		chr6:46172465-46175123	0.237766	0.986056	noOrth	noOrth						0.003	0.00579037	0.003	0.0106285	0.0232437	0.003	0.0430856	0.0837988	0.0116064	0.0492531	0.0213848	0.0124665	0.0102272	0.0134027	0.0172326	0.039933	0.00517565	0.003	0.024052	0.00821572	0.0313243
ACTG2	actin, gamma 2, smooth muscle, enteric	Actg2	chr6:83512908-83536251	0.151425	0.0462756	0.0188415	0.000243314	0.0220002	5.14731	7.61767	4.22571	0.0731379	4.33807	59.4655	30.0274	88.2367	13.91	39.9745	184.946	3.28053	43.6905	2256.88	2.17963	21.0779	3.10632	84.8235	68.2237	65.3252	1845.29	11.1318	163.755	15.6844	0.0742433
ACTL10	actin-like 10	Actl10	chr20:32254303-32256331	1.44575	0.628238	UNDEF	UNDEF	0					0.470271	1.10926	0.602377	1.46616	0.39631	0.247168	0.610767	0.00939798	0.171817	0.182282	0.0287795	0.298953	0.0825819	0.0865786	0.185532	0.329614	0.222891	0.039877	7.03332	0.184277	0.379404
ACTL6A	actin-like 6A	Actl6a	chr3:32708545-32726971	0.43647	0.914484	0.31042	0.119481	72.9822	24.9985	24.4369	17.4677	8.58368	77.2688	17.1804	14.9203	16.057	65.6978	67.8701	79.5226	26.487	55.8031	134.94	22.662	78.9246	27.963	34.0906	56.2491	138.798	46.1454	24.7878	226.847	96.7679	31.6042
ACTL6B	actin-like 6B	Actl6b	chr5:137553554-137569573	1.08545	0.0020018	1.23645	28.8549	5.79607	2.8967	1.14435	1.51797	43.2433	1.20202	1.81934	2.29531	1.19013	0.003	0.0168901	0.003	21.4454	0.0192046	0.448233	0.003	0.003	0.003	0.0887074	0.003	0.003	1.52311	0.003	0.35637	0.0564473	0.003
ACTL7A	actin-like 7A	Actl7a	chr4:56743421-56744925	0.00548701	0.000669503	0	0.00686718	0	0.003	0.003	0.003	0.0307714	0.030374	0.0456822	0.0118183	0.0104733	0.003	0.0720183	0.114805	0.0558224	0.003	0.003	0.003	0.003	0.003	0.003	0.003	0.003	0.003	0.003	71.4163	0.003	0.003
ACTL7B	actin-like 7B	Actl7b	chr4:56740004-56741425	0.0237924	0.00169514	0.00641161	0	0	0.0340411	0.003	0.003	0.003	0.0344417	0.0655245	0.0203571	0.0481043	0.003	0.0204262	0.0651233	0.00791631	0.0394715	0.0139585	0.003	0.00706609	0.003	0.003	0.003	0.00603582	0.003	0.003	28.1322	0.003	0.003
ACTL8	actin-like 8	Gm16385	chr1:18081807-18153558	0.0829338	0.00862252	UNDEF	UNDEF						0.003	0.00852456	0.0882534	0.0156414	0.003	0.003	0.0170228	0.0413854	0.003	0.003	0.003	0.003	0.003	0.003	0.003	0.003	0.003	0.003	5.45618	0.0162299	0.003
ACTL9	actin-like 9	Actl9	chr17:33432898-33434267	0.00456382	0.00456382	0.0195558	0	0	0.003	0.003	0.0385646	0.003	0.003	0.003	0.003	0.003	0.003	0.0121116	0.0115844	0.003	0.003	0.003	0.003	0.003	0.003	0.003	0.003	0.003	0.003	0.003	10.4548	0.003	0.003
ACTN1	actinin, alpha 1	Actn1	chr12:80167541-80260371	0.898014	0.863448	0.374605	0.137881	56.6386	27.6955	26.8755	14.7183	8.50108	36.828	59.0685	57.8576	67.7154	53.2362	68.9672	167.633	24.8986	86.2712	178.629	27.7129	34.5693	26.2174	84.0209	79.6467	0.003	0.003	15.3319	94.8367	36.1256	61.6197
ACTN1-AS1	ACTN1 antisense RNA 1		chr14:69446398-69454180	1.45991	3.12907	noOrth	noOrth						0.278337	0.196686	0.363988	0.750724	0.851832	0.003	0.68094	0.003	1.11399	0.673627	0.324974	0.003	0.003	0.003	0.003	0.194189	0.268253	0.003	0.742526	0.003	0.333214
ACTN2	actinin, alpha 2	Actn2	chr13:12269426-12340732	0.00695434	0.316562	0.0049821	0.110711	0	0.371944	0.73197	0.275284	10.2161	0.586916	0.674779	0.659573	0.64563	29.2113	0.0920989	0.339815	14.6979	25.1706	0.468477	0.003	0.245467	0.33477	4.15927	4.71144	0.692866	3.62848	1231.37	20.1969	170.181	0.136865
ACTN3	actinin, alpha 3 (gene/pseudogene)	Actn3	chr19:4861222-4877884	0.0188601	0.00987297	0.315143	0.0730819	0	1.89498	1.22235	0.876295	0.308708	0.0272542	0.130052	0.0538837	0.10748	0.0417048	0.0646636	0.128852	0.0250609	46.2688	0.0513256	0.00639522	0.003	0.003	0.003	0.010307	0.0943206	0.279629	17.3702	0.962611	2.31203	0.003
ACTN4	actinin, alpha 4	Actn4	chr7:28893253-28962280	1.02884	1.02437	0.222497	0.27308	136.079	49.5142	37.0264	24.8391	45.567	148.92	203.653	179.802	154.326	170.929	477.259	201.481	107.031	205.942	185.839	48.97	152.108	33.3149	282.763	91.0995	233.573	124.07	39.5876	155.144	216.293	115.337
ACTR10	actin-related protein 10 homolog (S. cerevisiae)	Actr10	chr12:70937856-70964717	0.586763	0.822782	0.374648	0.487659	326.394	22.8159	24.2358	19.4385	28.8489	38.5798	30.2068	32.2716	37.7886	48.6741	35.0655	45.1557	87.9939	56.8979	51.6551	66.4209	95.878	28.7425	50.7871	48.7566	71.9433	77.0689	26.7991	75.2536	65.9825	62.127
ACTR1A	ARP1 actin-related protein 1 homolog A, centractin alpha (yeast)	Actr1a	chr19:46376813-46395735	0.666373	0.660935	0.653003	1.85529	165.92	35.6119	25.9187	18.6802	75.9642	22.8595	27.2866	28.4632	30.5282	27.0617	37.4219	32.7378	41.1331	30.6186	30.5724	38.5395	34.1993	16.3311	51.4745	38.4759	24.9818	54.3793	117.691	33.7563	28.0196	44.7813
ACTR1B	ARP1 actin-related protein 1 homolog B, centractin beta (yeast)	Actr1b	chr2:98272430-98280570	1.78271	0.875522	3.47578	2.99063	1978.27	96.1505	62.4252	39.1183	56.6999	25.3571	32.3354	38.8842	38.6184	16.5992	15.6046	20.8484	25.4928	13.8114	15.8105	15.5864	18.7421	12.2897	17.7875	23.1011	17.0057	24.6464	20.3742	15.7056	27.936	18.605
ACTR2	ARP2 actin-related protein 2 homolog (yeast)	Actr2	chr11:20062303-20112951	0.319342	0.469161	0.527658	0.710877	102.589	44.4553	60.5431	47.3877	68.433	29.6353	38.7113	33.0226	21.5973	45.1641	109.9	103.48	127.578	78.0206	89.5551	49.8688	89.8349	46.8087	85.6405	91.4144	73.9063	63.4678	37.3548	65.431	75.1274	352.862
ACTR3	ARP3 actin-related protein 3 homolog (yeast)	Actr3	chr1:125392904-125435727	0.424672	0.502453	0.607635	0.504642	73.1508	47.6248	68.0429	51.9355	46.3982	34.3304	50.0143	47.1096	24.7281	46.197	75.6314	84.2353	71.4179	54.9105	106.063	55.5929	88.9917	36.0881	109.554	88.3501	85.3791	86.6753	35.9511	85.3689	69.4257	337.451
ACTR3B	ARP3 actin-related protein 3 homolog B (yeast)	Actr3b	chr5:25760025-25850341	0.766052	0.569673	2.31488	4.51617	245.87	17.2439	14.4238	8.87852	26.3676	3.67888	4.04372	5.05251	5.11523	3.32603	1.68012	3.68403	15.8188	3.90093	2.40047	3.8528	7.80255	5.30957	2.38875	3.77151	8.45458	6.33339	3.18272	9.80597	4.02325	11.0064
ACTR3BP2	ACTR3B pseudogene 2		chr2:92128693-92130496	2.11037	0.618609	noOrth	noOrth						0.0319377	0.003	0.003	0.003	0.003	0.0162626	0.003	0.003	0.003	0.003	0.003	0.003	0.003	0.003	0.003	0.003	0.003	0.003	0.016846	0.003	0.00548488
ACTR3BP4	ACTR3B pseudogene 4		chr4:103883112-103884484	0.458563	0.133668	noOrth	noOrth						0.003	0.003	0.003	0.0321673	0.003	0.019588	0.003	0.003	0.0274183	0.003	0.003	0.003	0.003	0.003	0.0187335	0.003	0.003	0.003	0.243423	0.003	0.0169352
ACTR3BP5	ACTR3B pseudogene 5		chr10:38989554-38991356	0.0886569	0.0886569	noOrth	noOrth						0.003	0.003	0.003	0.003	0.003	0.0231361	0.0126451	0.0256187	0.0127737	0.003	0.0156904	0.0137203	0.105055	0.003	0.0063219	0.003	0.0607599	0.156535	0.0823552	0.0120561	0.00574578
ACTR3BP6	ACTR3B pseudogene 6		chr22:16967409-16969212	0.34093	0.34093	noOrth	noOrth						0.003	0.003	0.003	0.003	0.003	0.0177873	0.003	0.0110296	0.003	0.003	0.003	0.003	0.003	0.003	0.003	0.003	0.0408737	0.0351006	0.003	0.003	0.003
ACTR3C	ARP3 actin-related protein 3 homolog C (yeast)		chr7:149941004-150020814	0.787801	0.628133	noOrth	noOrth						2.99666	2.16371	2.12799	2.45363	1.94188	0.204079	1.69924	1.96854	1.51447	0.826251	0.904735	7.67904	19.6099	2.20341	1.11445	1.53198	1.95748	1.15035	4.03453	2.31808	0.747659
ACTR3P1	ACTR3 pseudogene 1		chr14:22053415-22054745	0.700143	0.18822	noOrth	noOrth						0.0356377	0.003	0.003	0.003	0.003	0.003	0.003	0.003	0.0272086	0.0288658	0.003	0.0584498	0.003	0.003	0.026932	0.003	0.003	0.003	0.0125299	0.01284	0.0611942
ACTR3P2	ACTR3 pseudogene 2		chrX:67991164-67992421	0.101047	0.391493	noOrth	noOrth						1.06404	0.013275	0.003	0.003	1.04929	2.116	2.46619	1.1242	0.947771	3.40432	1.39702	1.87604	0.77947	3.67737	2.11751	2.06213	3.13962	2.21225	2.18231	2.49188	10.8895
ACTR3P3	ACTR3 pseudogene 3		chr3:100881937-100882830	2.47139	1	noOrth	noOrth						0.003	0.003	0.0206567	0.003	0.003	0.003	0.003	0.003	0.003	0.003	0.003	0.003	0.003	0.003	0.003	0.003	0.003	0.003	0.003	0.003	0.003
ACTR5	ARP5 actin-related protein 5 homolog (yeast)	Actr5	chr2:158624912-158639211	1.43908	1.18321	0.469904	0.732762	0	2.20669	1.11839	0.778668	2.13311	4.00029	4.17797	4.34808	4.23063	3.4444	1.83548	4.552	1.94848	1.13556	1.36089	1.2657	3.66665	2.95656	1.35987	3.78141	3.81375	3.44152	3.41445	6.45605	2.18321	3.40527
ACTR6	ARP6 actin-related protein 6 homolog (yeast)	Actr6	chr10:89711972-89732295	0.675036	0.666062	0.530046	0.71762	29.361	7.12646	7.35503	7.68541	10.0038	8.42405	9.3934	10.4595	9.36372	9.28506	6.83846	9.87973	31.5085	11.9295	14.9709	9.49118	19.5973	7.87508	10.2609	11.2336	12.4262	17.9618	5.13398	20.4807	17.4481	16.0079
ACTR8	ARP8 actin-related protein 8 homolog (yeast)	Actr8	chr14:29978336-29993221	0.980779	0.998103	1.57368	2.3034	205.525	14.1832	13.4136	9.15292	17.9302	8.07471	8.22665	6.23748	7.99958	7.76946	7.08569	12.4524	6.92685	6.7107	8.16107	8.35839	14.8252	4.86793	3.57353	9.02627	11.0152	11.9087	7.61302	0.003	0.003	12.0167
ACTRT1	actin-related protein T1	Actrt1	chr1:36699201-36709925	0.104634	0.0168447	0	0	0	0.003	0.003	0.003	0.003	0.003	0.0567872	0.0117531	0.003	0.003	0.003	0.003	0.003	0.0461262	0.003	0.003	0.003	0.003	0.003	0.003	0.003	0.003	0.003	2.76143	0.003	0.003
ACTRT2	actin-related protein T2	Actrt2	chr1:2938045-2939465	0.00237404	0.0013604	0	0	0	0.003	0.003	0.003	0.003	0.003	0.003	0.0119413	0.003	0.003	0.003	0.003	0.003	0.003	0.003	0.003	0.003	0.003	0.003	0.003	0.003	0.003	0.003	35.2246	0.017197	0.003
ACVR1	activin A receptor, type I	Acvr1	chr2:58446437-58566828	0.875102	0.561822	0.593791	1.62906	58.7669	7.6373	8.98197	5.24451	19.9944	8.02602	11.3291	13.6947	9.91267	6.89556	12.65	9.3408	4.67358	10.4923	12.6176	9.46094	14.7804	6.60718	10.4203	11.302	17.3531	15.9229	13.9951	10.713	26.0075	10.0403
ACVR1B	activin A receptor, type IB	Acvr1b	chr15:101174124-101212601	1.1829	1.73657	1.10317	2.74535	20.4999	16.8085	10.7279	6.47871	28.2166	11.5379	14.2269	12.3332	10.5333	17.8484	11.9227	8.60283	15.7725	6.73849	7.79147	4.13382	25.2695	10.7345	12.3495	6.54986	8.41535	9.36202	6.61005	13.3268	10.325	6.543
ACVR1C	activin A receptor, type IC	Acvr1c	chr2:58267452-58357758	0.0999822	0.0378965	0.0328947	2.21987	0	0.0488812	0.028945	0.108058	4.18142	0.188278	0.28419	0.227392	0.0534576	0.0713829	12.2048	0.142653	1.92757	11.2747	0.512854	0.0934674	0.280144	0.590746	0.152109	0.8418	0.0858213	0.118823	0.654487	0.43636	0.341423	0.480305
ACVR2A	activin A receptor, type IIA	Acvr2a	chr2:48814108-48903264	1.37268	1.85953	1.80036	1.50066	152.48	8.91638	9.91813	7.19563	7.23232	8.54199	7.73512	5.06689	5.11812	8.96189	4.8685	6.83344	4.41734	6.21488	4.41883	2.36372	4.47673	2.84345	3.80764	2.78226	5.86213	8.56609	3.37427	7.82723	5.5437	2.91074
ACVR2B	activin A receptor, type IIB	Acvr2b	chr9:119402500-119433506	1.23171	0.102348	3.095	4.71939	132.345	3.78737	1.16593	0.402693	2.72235	0.457911	0.975921	0.788933	0.619261	0.0590386	0.532876	0.356752	0.363032	0.243389	0.403374	0.372095	0.563708	0.965409	0.645308	0.57369	0.616204	0.391565	0.91102	1.1922	0.634408	0.464468
ACVRL1	activin A receptor type II-like 1	Acvrl1	chr15:101128536-101145336	0.304505	0.364207	0.08713	0.30856	0	1.00095	1.13265	1.00037	3.69952	4.62121	2.96758	3.70758	3.30723	4.3667	24.6632	22.6623	3.98036	10.6329	10.7068	10.5345	9.73996	1.72861	48.898	20.9412	2.8936	6.70877	4.33412	3.80172	8.47093	1.13704
ACY1	aminoacylase 1	Acy1	chr9:106432995-106438236	1.06851	0.932226	0.568712	0.135597	0	9.14973	15.4914	6.54029	2.47817	20.2283	17.3001	13.4748	27.1091	17.0374	4.57093	9.03516	3.78546	16.0654	4.42097	5.15381	92.3505	105.381	5.55331	4.94449	5.00772	9.26508	6.3169	4.74835	13.3887	2.42899
ACY3	aspartoacylase (aminocyclase) 3	Acy3	chr19:3986570-3990005	1.69247	0.914176	2.33607	2.3236	0	2.09492	1.71582	1.00017	1.59508	1.03818	1.59921	0.944545	1.06537	0.627553	0.0807745	0.773652	0.780461	0.0978723	0.5391	0.003	3.73053	3.32375	0.0240328	0.54076	0.119342	0.0696048	0.003	0.28625	0.0613829	0.549985
ACYP1	acylphosphatase 1, erythrocyte (common) type	Acyp1	chr12:85272397-85280435	1.10227	0.777052	1.50948	0.82322	14.7062	14.5991	19.9756	23.7188	10.5971	18.8249	9.42299	14.9272	13.582	10.0028	4.56306	5.8152	26.1857	8.73337	22.0735	6.91452	17.3105	1.72955	18.9257	22.7156	8.67964	13.6555	10.3416	18.5709	14.9781	4.77158
ACYP2	acylphosphatase 2, muscle type	Acyp2	chr11:30505991-30649396	0.345243	0.507618	0.444443	1.01634	0	6.95202	7.30077	9.68741	18.2486	4.70299	6.19288	6.93557	6.96417	9.11439	5.58869	9.10285	55.7593	21.4796	7.03355	43.5536	10.0827	19.75	10.2697	14.0322	4.89561	13.2865	31.1762	12.7332	21.8906	6.64899
ADA	adenosine deaminase	Ada	chr2:163726583-163750177	0.549191	0.516776	0.39634	0.175644	21.9504	2.06762	1.29504	1.39711	0.703121	2.07687	2.76379	1.36409	2.58913	2.06871	5.34676	7.64162	1.16143	2.50367	3.45667	2.04808	2.3918	2.02226	4.69712	8.433	2.5846	3.20395	1.49237	4.53569	2.0536	10.4771
ADAD1	adenosine deaminase domain containing 1 (testis-specific)	Adad1	chr3:37063655-37111512	0.00059826	0.00059826	0	0	0	0.003	0.003	0.003	0.003	0.003	0.003	0.003	0.003	0.003	0.152825	0.0246837	0.003	0.003	0.003	0.003	0.003	0.003	0.003	0.003	0.003	0.003	0.003	80.0161	0.003	0.003
ADAD2	adenosine deaminase domain containing 2	Adad2	chr8:119612746-119616926	0.536652	0.209071	0	0	0	0.003	0.003	0.003	0.003	0.304795	0.50613	0.233308	0.682884	0.168214	1.13509	0.00760592	0.0495618	0.0845169	0.0244539	0.057914	0.00825267	0.00902705	0.003	0.0532367	0.0352472	0.075377	0.003	11.321	0.003	0.003
ADAL	adenosine deaminase-like	Adal	chr2:121140427-121156678	0.665072	0.356018	2.16205	2.58247	0.142331	5.23028	8.19197	6.75194	8.03239	1.7759	2.16634	2.24	2.09218	1.10734	1.27749	1.70753	4.50243	1.69488	2.63769	7.93153	4.87783	2.06911	1.25854	1.53852	1.26136	2.3693	3.88471	6.70525	4.3294	1.71999
ADAM1			chr12:112337066-112339195	1.93199	1.13494	noOrth	noOrth						4.10682	2.28787	1.94244	1.75504	1.48215	0.612683	3.36957	1.4247	1.25794	0.549524	0.454464	2.05059	0.808524	0.382812	1.50883	3.17732	0.65335	0.506286	1.10408	1.67614	1.35802
ADAM10	ADAM metallopeptidase domain 10	Adam10	chr9:70679000-70780229	0.558129	0.491322	0.71625	0.84049	424.533	20.9014	26.8938	18.1741	25.8041	20.2982	20.9859	17.74	9.51693	15.0842	33.9782	19.3325	22.3724	19.7428	22.1293	30.5817	31.0495	14.9527	28.8466	31.0365	26.6491	25.1005	16.0151	21.035	42.7751	105.623
ADAM11	ADAM metallopeptidase domain 11	Adam11	chr11:102761438-102780262	0.878095	0.442277	0.461392	17.4553	0	0.48106	0.150324	0.275256	11.4333	0.443706	0.491708	0.42655	0.93866	0.289693	0.0421173	0.130923	6.34958	0.109359	0.482088	1.84113	0.0692063	0.0313071	0.0595229	0.00527517	0.253319	0.616992	0.0598654	0.363028	0.0553293	0.0110213
ADAM12	ADAM metallopeptidase domain 12	Adam12	chr7:133883198-134225097	0.340738	0.281929	2.9788	1.15812	27.7546	4.11423	5.22514	2.96071	1.59404	0.655607	0.384668	0.692766	0.142931	0.388047	2.7215	3.81077	0.563308	8.90245	0.242093	0.0565122	0.213079	0.0605398	0.521925	0.637552	1.60962	0.436581	0.003	1.98038	0.138951	0.124168
ADAM15	ADAM metallopeptidase domain 15	Adam15	chr3:89339011-89350010	2.07151	3.73674	0.149723	0.382557	145.498	7.57948	3.81082	3.8452	12.9761	63.3507	56.808	62.5008	98.3985	126.748	95.8874	57.6363	18.0041	65.0156	26.1548	17.5218	18.6282	10.6493	52.2223	31.8928	30.2654	34.3257	14.5832	20.1639	32.7302	17.0296
ADAM17	ADAM metallopeptidase domain 17	Adam17	chr12:21323508-21373591	0.694377	0.922353	0.78881	0.815409	186.816	7.37141	7.63652	5.04201	6.90868	5.63143	6.94129	7.63149	3.32867	7.81478	16.2272	7.07998	6.52997	7.27864	6.85745	5.73582	6.00793	1.98178	10.7811	8.03357	11.087	5.37313	5.38952	10.6215	10.3181	16.2598
ADAM18	ADAM metallopeptidase domain 18	Adam18	chr8:24602245-24674755	0.00328271	0.00328271	0	0.0283195	0	0.003	0.003	0.003	0.0258806	0.003	0.003	0.003	0.003	0.003	0.003	0.0848756	0.003	0.003	0.003	0.105698	0.003	0.003	0.003	0.003	0.003	0.003	0.003	14.3925	0.003	0.003
ADAM19	ADAM metallopeptidase domain 19	Adam19	chr11:46055986-46147342	1.04878	0.2571	0.865102	0.633387	283.536	5.72206	3.49341	1.6832	2.65983	3.35809	6.30006	5.01578	2.94293	1.07966	0.877746	14.5012	0.92405	0.722528	2.41218	1.33331	0.42684	1.9526	5.54199	10.8617	2.19313	5.08378	0.201749	1.59269	1.30216	17.2624
ADAM2	ADAM metallopeptidase domain 2	Adam2	chr14:66027328-66077733	0.00206048	0.00206048	0	0	0	0.003	0.003	0.003	0.003	0.003	0.003	0.003	0.003	0.003	0.003	0.134614	0.003	0.003	0.003	0.003	0.003	0.003	0.003	0.003	0.003	0.681834	0.003	22.4401	0.003	0.003
ADAM20	ADAM metallopeptidase domain 20	Adam20	chr14:70989077-71001732	0.258397	0.627681	0	0	0	0.003	0.003	0.003	0.003	0.0288046	0.0439527	0.0512152	0.0453829	0.102847	0.0569497	0.0217882	0.125806	0.0825371	0.0525384	0.0337944	0.0650125	0.003	0.003	0.0544653	0.0858243	0.003	0.003	1.99676	0.03116	0.003
ADAM21	ADAM metallopeptidase domain 21	Adam21	chr12:81558583-81568474	0.190408	0.0108181	0.315818	0.957831	0	0.152795	0.0470564	0.0628896	0.265619	0.050793	0.0504725	0.0567235	0.0532214	0.003	0.00669422	0.140862	0.14788	0.0776153	0.0892044	0.155678	0.0972615	0.0455948	0.003	0.0384131	0.124618	0.103833	0.0594453	3.19834	0.13402	0.0145469
ADAM21P1	ADAM metallopeptidase domain 21 pseudogene 1		chr14:70712469-70714518	0.228453	0.0416358	noOrth	noOrth						0.003	0.0383522	0.021491	0.003	0.003	0.003	0.116005	0.0929089	0.003	0.0355206	0.0411265	0.00829304	0.00983418	0.003	0.003	0.0230392	0.003	0.003	0.786302	0.003	0.0188255
ADAM22	ADAM metallopeptidase domain 22	Adam22	chr5:8072351-8368081	1.25046	0.116554	4.39945	10.4144	523.788	10.7922	10.993	6.75683	22.5215	1.54418	4.04392	3.29419	1.93444	0.252054	0.418274	3.68852	15.4893	2.04975	0.833718	0.545463	1.83029	0.0130927	0.922634	1.79263	2.0606	1.20983	0.474209	1.31897	1.54955	0.403857
ADAM23	ADAM metallopeptidase domain 23	Adam23	chr1:63445903-63596515	1.02409	0.209134	1.25145	3.5625	336.036	7.41837	6.57008	3.80076	16.8802	1.7474	3.4162	13.0705	1.1757	0.990938	0.490285	3.15766	20.3177	0.82221	1.29692	28.1443	1.1167	0.0659498	1.43584	2.88161	2.18157	0.808027	2.04114	8.69281	1.70988	0.650137
ADAM24P	ADAM metallopeptidase domain 24, pseudogene	Adam24	chr8:17327026-17329127	0.448576	0.448576	0	0	0	0.003	0.003	0.003	0.003	0.003	0.003	0.003	0.003	0.003	0.003	0.003	0.003	0.003	0.003	0.003	0.003	0.003	0.003	0.003	0.0620053	0.003	0.003	0.003	0.003	0.003
ADAM28	ADAM metallopeptidase domain 28	Adam28	chr14:68606026-68655842	18.5621	4.84225	6.21614	0.0311467	69.7544	54.3203	61.0651	35.9056	0.252687	192.109	179.332	143.271	87.6497	39.2842	2.22793	57.3034	3.74459	1.59165	1.5721	0.783245	2.03922	0.140212	4.91801	24.785	3.74771	3.47506	0.0386352	12.74	1.19316	9.50495
ADAM29	ADAM metallopeptidase domain 29	Adam29	chr8:40675093-40682199	0.0382772	0.0523057	0	0	0	0.003	0.003	0.003	0.003	0.0493766	0.110413	0.0292214	0.0265592	0.0736439	0.003	0.0351648	0.07593	0.00507456	0.003	0.003	0.350423	0.003	0.003	0.003	0.003	0.0362072	0.166581	21.8293	0.003	0.00456523
ADAM30	ADAM metallopeptidase domain 30	Adam30	chr3:98160811-98163173	0.00296043	0.0135988	0	0	0	0.003	0.003	0.003	0.003	0.003	0.003	0.003	0.003	0.0137806	0.003	0.003	0.003	0.003	0.003	0.003	0.0142841	0.003	0.003	0.003	0.003	0.003	0.003	16.1576	0.003	0.003
ADAM32	ADAM metallopeptidase domain 32	Adam32	chr8:24836142-24948804	0.187917	0.876609	0.00330467	0.0170415	0	0.0202539	0.0212	0.003	0.0712564	1.43103	0.992967	0.524299	0.194694	3.66541	0.309727	2.50235	1.80402	1.56234	0.343452	0.145952	0.345597	0.0725123	0.16368	0.0574306	0.588868	0.2991	0.1185	58.246	0.339052	0.003
ADAM33	ADAM metallopeptidase domain 33	Adam33	chr2:131050816-131063814	5.40154	2.33485	0.00747511	0.152252	0	0.0432484	0.0700836	0.0147263	0.869424	13.7051	24.7573	32.71	52.208	13.333	5.37145	3.4592	0.327662	6.70195	7.05761	2.08893	0.495294	0.249172	2.1003	12.8523	6.61576	37.6044	0.749492	2.98294	2.70745	0.003
ADAM3A	ADAM metallopeptidase domain 3A (pseudogene)	Adam3	chr8:24677233-24725825	0.00819623	0.00669517	0	0.173137	0	0.003	0.003	0.003	0.0775799	0.0056904	0.003	0.003	0.003	0.003	0.0226457	0.003	0.003	0.003	0.00448034	0.003	0.003	0.003	0.003	0.003	0.003	0.003	0.003	7.10322	0.003	0.003
ADAM5P		Adam5	chr8:39172109-39274897	0.00232726	0.102582	0.165822	0.0629834	0	0.127934	0.31555	0.197786	0.08119	0.003	0.003	0.003	0.003	0.132236	0.003	0.029225	0.003	0.003	0.003	0.003	0.003	0.003	0.003	0.003	0.003	0.003	0.003	20.5539	0.003	0.003
ADAM6	ADAM metallopeptidase domain 6, pseudogene		chr14:106435818-106438358	0.0334518	0.0334518	noOrth	noOrth						0.003	0.003	0.003	0.003	0.003	0.003	0.003	0.003	0.003	0.003	0.003	0.003	0.003	0.003	0.003	0.003	0.003	0.003	1.3899	0.003	0.003
ADAM7	ADAM metallopeptidase domain 7	Adam7	chr14:68497336-68533689	0.000574057	0.000335044	0.000482144	0.0013665	0	0.003	0.003	0.0129514	0.0122357	0.003	0.0075933	0.003	0.00696721	0.003	0.158101	0.0312824	0.003	0.003	0.0181445	0.003	0.0969765	0.003	0.003	0.003	0.003	0.587824	0.003	142.341	0.00425899	0.003
ADAM8	ADAM metallopeptidase domain 8	Adam8	chr7:139978940-139992488	0.858449	0.556706	0.533776	0.036098	1.27815	5.30608	2.44192	1.65325	0.211928	4.74263	5.55207	4.17179	5.69303	3.26837	1.6763	4.71039	0.287974	0.304098	0.50272	0.367715	0.729303	0.495978	14.4944	7.31741	1.14219	2.09951	0.122362	0.750362	0.482364	58.4515
ADAM9	ADAM metallopeptidase domain 9	Adam9	chr8:24949610-25016922	0.607861	0.820855	0.660723	0.663374	43.6299	18.4585	19.2644	13.7758	17.2351	16.7698	19.1463	17.0925	10.1627	21.3266	38.7512	23.6919	19.3705	26.5473	32.7843	0.003	43.4509	10.2184	58.3473	20.8454	20.9972	33.7055	19.2687	23.2358	36.8474	7.63065
ADAMDEC1	ADAM-like, decysin 1	Adamdec1	chr14:68563386-68582072	0.0755038	0.0146834	1.69582	0.0239954	1.65812	8.28226	14.6811	7.73161	0.144775	0.387234	0.754459	0.12741	0.553091	0.0885918	1.18345	4.58728	0.0099784	0.0912155	57.1233	0.0855871	0.16923	0.127342	0.56504	30.172	0.170475	1.10805	0.003	0.797998	0.0783488	0.26296
ADAMTS1	ADAM metallopeptidase with thrombospondin type 1 motif, 1	Adamts1	chr16:85793827-85803115	0.675367	0.264679	0.0424533	0.0490349	0.571913	2.54338	2.5032	1.93149	2.68663	4.79783	8.72668	112.827	21.6624	14.5018	93.383	64.841	16.5932	34.185	76.4568	34.3636	39.8513	7.64361	129.768	89.7398	120.563	61.6154	31.7403	35.8014	37.8468	2.25036
ADAMTS10	ADAM metallopeptidase with thrombospondin type 1 motif, 10	Adamts10	chr17:33524195-33553782	3.10576	2.11936	1.40735	3.32008	0	2.8577	1.14404	0.854271	3.81862	1.62748	2.72908	5.30839	4.62353	2.4376	1.40921	2.50701	0.615213	2.21995	0.890194	0.264954	0.379813	0.116326	1.01917	3.38498	2.13713	1.1359	0.267217	1.10928	0.630772	0.315422
ADAMTS12	ADAM metallopeptidase with thrombospondin type 1 motif, 12	Adamts12	chr15:11064789-11346867	0.449488	0.245536	0.444097	0.174888	0	0.64431	0.981275	0.442024	0.271412	0.418607	1.07925	0.662744	0.629682	0.381052	4.74795	1.82645	0.165434	5.88574	0.759621	0.414105	0.309683	0.181459	2.83985	0.624659	0.910976	2.20607	0.106843	2.71696	1.13194	0.003
ADAMTS13	ADAM metallopeptidase with thrombospondin type 1 motif, 13	Adamts13	chr2:26973415-27009625	4.15388	1.79823	0.0283324	0.0788326	0	0.0580041	0.0119344	0.00620791	0.0706238	4.05771	3.04857	2.26317	5.5159	1.61098	0.205626	0.465676	0.911212	0.549634	0.673117	0.47088	0.795356	3.75447	1.10095	0.913206	0.550883	1.0295	0.14202	1.97375	0.628513	0.169134
ADAMTS14	ADAM metallopeptidase with thrombospondin type 1 motif, 14	Adamts14	chr10:61197111-61273438	4.30609	4.69503	2.23165	0.197528	0	0.505929	0.190676	0.117873	0.0240303	0.0736671	0.390333	0.92246	0.708979	0.571176	0.0349653	0.256409	0.487859	0.00562887	0.0866183	0.00345522	0.0423351	0.0496154	0.301172	0.390151	0.105907	0.0903936	0.003	0.0829772	0.003	0.003
ADAMTS15	ADAM metallopeptidase with thrombospondin type 1 motif, 15	Adamts15	chr9:30899154-30922452	0.312039	0.170943	0.518124	1.22437	57.6455	1.91357	1.21491	0.917614	3.18708	0.252171	0.426736	1.56531	1.00479	0.444973	12.91	1.42328	0.115968	7.43624	1.65244	2.0188	3.74326	0.232573	1.27048	1.24525	2.50684	1.2637	0.236726	1.39379	4.19632	0.003
ADAMTS16	ADAM metallopeptidase with thrombospondin type 1 motif, 16	Adamts16	chr13:70727807-70841810	0.0978212	0.0460618	0.267678	0.30435	0.177664	0.0779963	0.195434	0.559018	0.315498	0.062408	0.0600475	0.21491	0.0682513	0.0477489	0.793297	0.0372939	0.181854	7.1793	0.1464	0.00366189	1.90613	0.0385282	0.161133	0.0868736	2.09026	3.34247	0.00961969	0.550593	0.0534602	0.00517009
ADAMTS17	ADAM metallopeptidase with thrombospondin type 1 motif, 17	Adamts17	chr7:66839734-67152625	1.36327	1.01849	1.16948	0.534536	0	1.17789	1.17915	0.868033	0.491363	1.42067	0.842375	1.60923	1.14037	0.936227	0.100994	0.881309	0.396531	0.499362	0.111401	0.324409	0.593562	1.99904	2.05365	0.520117	0.739317	0.756572	2.09346	1.84863	1.4081	0.381268
ADAMTS18	ADAM metallopeptidase with thrombospondin type 1 motif, 18	Adamts18	chr8:113698136-113848843	5.06482	0.310853	0.711074	0.103175	1.24236	0.509975	0.296791	0.198025	0.0485976	2.27034	1.88603	1.11338	4.27279	0.146418	2.34955	0.111067	2.41943	0.713077	1.40883	0.0245007	0.0776631	0.00585866	0.003	0.0468907	0.068627	0.151209	0.0152767	0.114819	0.023532	0.003
ADAMTS19	ADAM metallopeptidase with thrombospondin type 1 motif, 19	Adamts19	chr18:58836763-59053678	0.329626	0.363029	0.356078	11.9047	0	0.0096163	0.139424	0.0657398	2.39357	0.0810024	0.0540211	0.0636473	0.0664288	0.0729909	0.003	0.003	0.371074	0.0481097	0.195959	0.0139047	0.53259	0.003	0.0156863	0.003	1.66985	0.0429073	0.003	0.295538	0.0133549	0.003
ADAMTS2	ADAM metallopeptidase with thrombospondin type 1 motif, 2	Adamts2	chr11:50602084-50804049	0.848351	0.348013	0.877368	0.349952	0.0220002	7.83211	2.39649	1.84072	1.60468	1.73445	4.68407	5.22176	3.91993	1.59579	12.5017	3.14617	0.639092	12.3652	5.33521	1.7061	2.25364	5.06089	7.79388	9.99009	3.34262	3.56627	0.55456	3.57827	1.48438	0.0487538
ADAMTS20	ADAM metallopeptidase with thrombospondin type 1 motif, 20	Adamts20	chr15:94270162-94404350	0.280231	0.2285	15.7468	99.1666	0	0.122148	0.295411	0.202665	1.30197	0.003	0.003	0.00571674	0.003	0.003	0.003	0.003	0.0133045	0.0331687	0.003	0.003	0.003	0.003	0.003	0.003	0.003	0.003	0.003	0.11194	0.0156526	0.003
ADAMTS3	ADAM metallopeptidase with thrombospondin type 1 motif, 3	Adamts3	chr5:89673840-89883334	0.466427	0.285732	0.349977	5.11329	0	0.190508	0.42697	0.20263	3.99402	0.364633	0.333792	0.447843	0.311049	0.223187	0.671289	1.74313	0.2744	0.402855	0.454271	0.147298	0.656772	0.178608	1.29466	0.67463	1.45975	0.314097	0.137131	3.12234	0.963471	0.003
ADAMTS4	ADAM metallopeptidase with thrombospondin type 1 motif, 4	Adamts4	chr1:171250421-171259922	0.259776	0.220701	0.0109929	0.101252	0	0.276617	0.357552	0.209473	2.59017	1.40835	0.918881	23.197	1.05753	5.64585	94.1323	13.8954	24.5506	15.3938	26.2426	8.89911	3.64764	3.42421	140.572	19.0857	38.4174	4.762	8.65891	4.34648	3.14201	0.132469
ADAMTS5	ADAM metallopeptidase with thrombospondin type 1 motif, 5	Adamts5	chr16:85858156-85901125	0.0989513	0.159052	0.275002	0.511079	0	1.12993	1.49391	1.16026	2.34419	0.0757193	0.690024	0.688267	0.361449	0.729531	22.5662	1.91789	0.152844	16.1664	5.51973	2.93276	1.70968	0.126563	0.398064	1.6758	7.01876	2.62985	2.26908	3.54807	4.08807	0.668249
ADAMTS6	ADAM metallopeptidase with thrombospondin type 1 motif, 6	Adamts6	chr13:104287872-104494763	2.6387	1.65998	1.12728	1.77847	0	0.359026	0.395437	0.196162	0.499923	0.698439	0.946205	0.948537	0.373751	0.466616	0.0510934	0.49591	0.0661041	0.144135	0.232319	0.378091	0.348316	0.108468	0.117288	0.352473	0.367454	1.06751	0.0514839	0.523434	0.0926183	0.100865
ADAMTS7	ADAM metallopeptidase with thrombospondin type 1 motif, 7	Adamts7	chr9:90162977-90200102	1.82447	0.618087	0.347619	0.855725	0	0.338263	0.29641	0.129559	0.627096	0.550657	1.11685	2.29508	1.38548	0.452949	1.56562	1.36206	0.0486168	1.01854	0.26183	1.68694	0.16924	0.0752622	0.900227	0.975046	2.22248	0.344706	0.111395	0.720431	0.229802	0.0329935
ADAMTS8	ADAM metallopeptidase with thrombospondin type 1 motif, 8	Adamts8	chr9:30942562-30962858	0.303153	0.0766645	0.0106868	0.125149	0	0.0753678	0.0489232	0.003	0.485177	0.398708	0.868659	2.49695	0.936728	0.297212	0.240519	0.63335	2.37168	0.264461	4.11898	0.136747	2.33939	0.003	44.3479	0.454395	1.64097	4.52845	0.003	0.744142	0.198272	0.00336515
ADAMTS9	ADAM metallopeptidase with thrombospondin type 1 motif, 9	Adamts9	chr6:92772698-92901441	0.294545	0.219078	0.129238	0.067464	0	2.51462	2.8032	1.76388	1.23225	4.4516	4.60603	6.77622	5.68595	4.00152	45.1999	29.5803	5.88628	8.51549	55.7585	11.6931	26.9517	1.88358	51.0853	22.0879	10.9369	6.7037	5.41355	4.2308	6.30472	0.0129653
ADAMTS9-AS1	ADAMTS9 antisense RNA 1		chr3:64547013-64572995	0.0773721	0.040415	noOrth	noOrth						0.218284	0.383903	1.30061	0.59661	0.326389	2.38473	1.8667	0.26731	2.9689	8.83099	0.887647	68.3251	0.423305	5.72773	1.25195	14.5225	19.2012	0.003	2.06459	0.466562	0.0226999
ADAMTS9-AS2	ADAMTS9 antisense RNA 2		chr3:64670584-64997143	0.974575	0.46045	noOrth	noOrth						1.11097	1.54451	2.4892	1.12632	0.740703	1.09183	1.37315	0.337172	0.816906	2.43569	0.513077	1.02075	0.0153237	2.69239	0.713287	4.77275	5.84206	0.588919	1.64126	1.88083	0.003
ADAMTSL1	ADAMTS-like 1	Adamtsl1	chr4:86053914-86428382	4.25187	1.10499	0.963859	1.43564	0.356037	1.21488	2.2241	0.756234	2.08288	4.22673	5.67336	7.34314	7.43188	1.60316	1.54377	4.0072	0.48586	0.657042	2.18134	0.462583	1.52824	0.406522	1.97884	1.98802	1.20933	2.51264	0.0724845	2.97127	1.20528	0.003
ADAMTSL2	ADAMTS-like 2	Adamtsl2	chr2:27079380-27108613	1.12199	0.088148	0.224134	2.77532	0	0.503711	0.685614	0.292927	6.11797	0.793633	2.73334	2.12144	4.24494	0.194315	0.11718	5.61143	0.848752	0.34168	0.377482	1.18418	4.66342	3.63542	4.53983	4.24566	3.82461	1.0296	0.161041	2.29639	2.38126	0.0127319
ADAMTSL3	ADAMTS-like 3	Adamtsl3	chr7:82335693-82614448	0.948262	0.183151	0.264466	0.202929	0	0.706215	0.80348	0.451704	0.501672	0.339406	3.66794	3.02156	2.34808	0.452778	1.18765	1.54489	0.521119	1.57857	5.71435	3.99079	2.44151	2.8488	5.66546	1.37684	1.81453	5.58075	0.324036	3.31402	1.6481	0.003
ADAMTSL4	ADAMTS-like 4	Adamtsl4	chr3:95676203-95687858	0.844508	0.68147	0.054132	0.102905	0	0.959259	0.412109	0.267939	1.03877	1.3109	8.01726	13.5184	11.253	6.8791	18.3287	7.12707	0.725234	9.669	11.5949	8.92122	3.50784	4.30474	16.3914	7.10024	23.4234	18.8962	8.68545	8.04385	6.32643	8.46636
ADAMTSL5	ADAMTS-like 5	Adamtsl5	chr10:80340715-80348446	4.03778	0.96702	0.626302	1.10989	0	1.30588	0.251966	0.240867	1.06252	2.29979	3.47758	5.09821	4.58619	0.925746	0.26334	0.663118	0.174219	0.455125	0.754879	3.26529	0.27217	0.590402	0.287619	0.894074	0.618632	1.48618	1.47073	3.04045	0.611626	0.469246
ADAP1	ArfGAP with dual PH domains 1	Adap1	chr5:139271875-139325464	1.01313	0.614298	0.14169	3.13585	8.30066	1.90378	1.00067	0.861146	27.7797	8.91931	6.98544	12.132	7.86336	5.44191	2.55467	4.38702	58.7101	2.94412	9.42473	3.00412	8.73134	0.712721	4.03168	5.20971	2.60205	2.42188	0.212808	2.64401	6.70286	27.4462
ADAP2	ArfGAP with dual PH domains 2	Adap2	chr11:80154161-80178924	0.531246	0.640804	0.110443	0.846764	0	0.563657	0.194351	0.322156	2.76053	1.44758	2.12144	1.90355	1.45508	2.08908	5.17296	5.30719	1.66012	3.01752	1.4111	1.39028	4.0275	2.17012	3.17121	4.06487	2.06495	3.20875	0.608745	2.19602	1.92754	10.7626
ADAR	adenosine deaminase, RNA-specific	Adar	chr3:89715021-89753455	0.911283	0.732909	0.109473	0.590608	207.245	6.8165	5.76524	3.44956	28.8297	49.3642	51.7162	45.8488	31.0027	35.7759	43.4278	51.0406	45.0167	29.9312	30.8536	22.9569	33.7483	27.1	42.9147	87.5242	82.9183	43.241	9.78201	48.7274	45.9913	135.843
ADARB1	adenosine deaminase, RNA-specific, B1	Adarb1	chr10:77290726-77418273	0.739089	0.718408	0.422566	6.42282	140.08	6.05492	3.77352	2.52201	62.5739	6.94458	7.02468	8.50579	6.32705	6.99904	6.68851	8.85953	7.76904	6.46688	14.2091	4.06441	4.00279	2.33598	23.0304	16.6037	6.9113	33.12	3.09782	8.46079	3.45663	6.80203
ADARB2	adenosine deaminase, RNA-specific, B2 (non-functional)	Adarb2	chr13:8202908-8768747	1.08695	0.631024	0.160825	17.8412	0	0.0759821	0.101906	0.203555	14.1052	0.329439	0.722005	1.96448	0.421432	0.498887	0.102312	0.252502	5.73009	0.003	1.85684	0.127512	0.387773	0.118788	0.193293	0.799311	0.338111	0.715853	0.181013	1.14131	0.215774	0.486095
ADARB2-AS1	ADARB2 antisense RNA 1		chr10:1568831-1599179	0.16024	3.03306	noOrth	noOrth						0.003	0.003	0.003	0.0283695	0.176835	0.003	0.003	0.357615	0.003	0.003	0.162241	0.003	0.003	0.003	0.003	0.003	0.003	0.003	0.003	0.373983	0.003
ADAT1	adenosine deaminase, tRNA-specific 1	Adat1	chr8:111966907-111992302	1.24079	0.427545	0.54948	0.679644	8.29062	2.31666	1.39495	1.04678	1.96186	4.61508	4.56458	3.77702	1.36995	1.23415	2.86933	3.97264	3.13016	2.72956	0.662677	1.84983	2.79398	1.9302	1.34381	3.42173	3.04605	2.10625	0.95244	7.62874	3.2142	4.534
ADAT2	adenosine deaminase, tRNA-specific 2	Adat2	chr10:13552906-13563376	2.37217	4.1678	1.08476	2.15642	0	2.43782	2.12155	1.64387	4.1105	7.13342	3.57172	3.04548	4.33641	7.94455	0.803643	5.78607	1.35781	2.07554	1.32272	0.656544	3.20563	1.98682	1.06934	2.52885	2.72769	1.58371	0.406466	1.04106	3.41683	0.530038
ADAT3	adenosine deaminase, tRNA-specific 3	Adat3	chr10:80602879-80607654	4.6951	2.61249	1.34111	0.874011	9.17284	2.2997	0.076076	0.370966	0.596689	2.39925	3.06164	2.96267	4.39784	1.78355	0.354243	0.982862	0.191936	0.280141	0.63819	0.203837	1.47308	0.389936	0.709026	1.70934	0.32354	0.833701	0.0741399	0.799927	0.76501	1.19432
ADC	arginine decarboxylase	Adc	chr4:128930232-128962417	1.63234	0.401506	0.773745	2.90772	23.3469	4.00412	2.08902	2.08529	10.2448	4.21997	5.03053	6.78387	6.97058	1.41463	0.944657	1.59512	8.47366	1.42738	2.55981	0.80105	0.804394	0.0540618	2.73709	2.59488	4.94653	6.13701	1.51536	18.8845	2.13457	0.762913
ADCK1	aarF domain containing kinase 1	Adck1	chr12:88360553-88461718	2.04224	1.95449	1.27719	5.29564	178.075	3.45299	2.9162	2.64422	12.4575	6.30519	4.00621	3.62569	5.27967	4.59775	0.873171	4.48638	3.33309	2.89204	1.18736	2.29911	5.49011	1.74082	0.656586	1.94367	2.48231	2.47728	1.41165	2.28084	2.11456	1.96953
ADCK2	aarF domain containing kinase 2	Adck2	chr6:39573875-39588769	1.3188	0.929962	0.550536	0.584312	59.0478	6.12521	5.04796	3.63538	5.23903	11.9922	12.8575	9.26046	13.1882	8.33818	6.28442	7.97076	12.0668	13.0625	10.0987	3.04978	9.49535	5.76333	6.38721	8.25398	10.0395	11.8959	13.9838	6.46828	7.38305	11.255
ADCK3	aarF domain containing kinase 3	Adck3	chr1:180165237-180196020	0.339449	0.42392	0.0636843	0.154984	0	3.55698	3.72937	2.77863	8.16481	16.1894	16.2407	17.3658	21.735	22.3328	29.0939	24.1836	8.5361	56.6261	25.5875	114.842	15.2012	33.2218	9.32998	29.4817	23.1329	45.2524	319.003	22.5026	69.2436	17.6685
ADCK4	aarF domain containing kinase 4	Adck4	chr7:27233012-27257949	3.16666	1.22538	1.82368	1.63196	238.429	12.9531	6.32766	7.22359	7.90597	9.25711	13.2738	18.0396	20.7927	5.9363	3.42251	5.46006	3.03479	3.41602	2.90184	3.1287	7.10623	5.19684	4.32762	5.71339	6.34369	7.27964	1.92243	6.32987	6.34685	5.58113
ADCK5	aarF domain containing kinase 5	Adck5	chr15:76576358-76595811	3.15565	1.72285	2.20467	3.19778	39.0577	6.27317	1.7207	2.35673	5.00436	4.08951	3.69961	4.15249	7.8121	2.69617	1.08103	2.43619	0.851214	1.38683	1.04835	0.635548	1.51911	1.11382	1.08823	3.65669	2.1853	1.92419	1.16507	2.48313	1.78921	0.67525
ADCY1	adenylate cyclase 1 (brain)	Adcy1	chr11:7063488-7178505	0.31117	0.08408	0.351766	8.59397	0	0.940375	0.692323	0.432803	16.8207	0.232355	1.06864	0.657964	0.477213	0.164567	0.003	4.42689	13.025	0.639207	0.482685	1.14647	1.64821	3.57777	0.136571	2.31348	0.447135	0.394204	0.003	1.93683	1.13062	0.00520571
ADCY10	adenylate cyclase 10 (soluble)	Adcy10	chr1:165485182-165576773	0.0393599	0.00743729	0.0301332	0.022303	0	0.0660756	0.0309138	0.003	0.0239288	0.0234665	0.0330222	0.0545467	0.057881	0.00797944	0.00618763	0.0506096	0.322976	0.149478	0.263487	0.26696	0.0548481	2.15601	0.0112018	0.340915	0.0339607	0.0543918	0.018574	12.9893	0.392899	0.0545429
ADCY2	adenylate cyclase 2 (brain)	Adcy2	chr13:68620042-68999541	0.973335	0.236878	0.171183	4.11025	1.8029	1.67151	2.18246	1.00667	38.9028	5.47656	11.9183	14.3797	5.07519	2.24201	0.694724	0.897348	40.2135	2.53367	4.23681	0.21032	0.808576	0.003	0.960522	0.680802	3.56222	2.81745	71.6632	4.88408	17.2131	0.0577319
ADCY3	adenylate cyclase 3	Adcy3	chr12:4133396-4213524	2.12337	0.911113	5.30498	0.332246	3384.95	249.351	134.552	65.8066	9.38831	34.125	55.1573	91.6292	59.0898	25.7454	60.3991	43.8517	20.3108	25.4432	21.184	17.0496	13.2756	2.6752	25.9845	72.1077	54.4823	24.9019	9.8237	29.3968	21.2446	9.98262
ADCY4	adenylate cyclase 4	Adcy4	chr14:55769091-55784042	2.00858	2.64052	0.0387466	0.0837049	0	0.375821	0.646083	0.212122	0.888629	24.9592	14.3971	15.2632	30.6745	28.0323	26.618	28.9714	1.16938	19.7035	7.88628	6.5401	9.41627	2.60495	14.8653	12.404	9.35635	7.28674	2.68412	8.17775	11.8089	0.366417
ADCY5	adenylate cyclase 5	Adcy5	chr16:35155635-35304549	0.465514	0.26697	0.147778	1.88538	0	1.7451	1.71171	0.887118	18.4735	1.58832	6.788	5.0745	4.79419	2.61585	5.46967	6.90365	11.4577	9.64741	8.04706	59.0026	3.69668	0.948192	1.91063	4.23357	10.6823	16.3132	1.29031	16.3171	0.847453	0.00540503
ADCY6	adenylate cyclase 6	Adcy6	chr15:98589985-98607633	2.0795	1.33566	0.66884	0.865675	0.0220002	6.46071	5.91194	4.59369	7.31981	19.2728	17.6711	14.8893	18.5004	11.2938	8.36273	5.50191	3.11481	17.3841	7.16326	25.3559	10.9927	2.87762	8.53502	11.0757	12.7702	7.6581	3.19357	4.41596	6.0509	0.837218
ADCY7	adenylate cyclase 7	Adcy7	chr8:88272402-88329962	0.611913	0.579615	0.23408	0.170783	56.7208	1.40588	1.39955	0.859306	0.891257	2.7088	4.36118	2.90324	2.80019	3.0248	1.27406	5.6621	1.3943	4.25099	1.35852	1.29216	1.301	0.649064	3.95417	10.8018	8.78066	1.88501	0.553806	2.46001	1.48819	36.3924
ADCY8	adenylate cyclase 8 (brain)	Adcy8	chr15:64699034-64922296	0.050262	0.0131778	0.246011	27.4469	0	0.128245	0.0784971	0.16437	13.8014	0.003	0.0721774	0.00935559	0.0165619	0.00662633	0.003	0.003	5.34686	0.0590859	0.003	0.00553638	0.0193649	0.003	0.0416232	0.0535368	0.233774	0.048238	0.003	2.21642	0.003	0.003
ADCY9	adenylate cyclase 9	Adcy9	chr16:4287544-4420498	0.801989	0.350456	0.259324	1.06133	0.735493	1.68594	1.84587	1.52862	6.90354	5.02409	6.38017	5.54604	3.9163	2.27959	4.08644	2.35825	2.41091	2.56972	4.84171	9.04609	4.29989	4.76343	6.30311	3.85382	7.19299	5.98039	24.1862	4.42659	15.2777	2.47704
ADCYAP1	adenylate cyclase activating polypeptide 1 (pituitary)	Adcyap1	chr17:93199020-93205489	0.385522	0.00320319	0.138085	6.5478	0	0.13152	0.11703	0.139428	6.13244	0.200811	0.148282	0.779588	0.315587	0.003	3.90449	0.709491	2.19375	0.0189724	2.6261	0.0524352	0.168122	0.0222906	0.437052	2.07759	0.143609	0.338817	0.003	2.25499	0.0313364	0.003
ADCYAP1R1	adenylate cyclase activating polypeptide 1 (pituitary) receptor type I	Adcyap1r1	chr6:55451979-55501455	0.127749	0.0943709	0.196183	22.9472	0.13804	0.504767	0.490462	0.587592	61.7133	0.0414932	0.56234	0.688485	0.0819344	0.253797	2.88467	0.834249	24.0447	2.83433	2.77352	1.41244	0.0754323	0.0346011	0.460423	0.997161	3.19174	1.15772	0.147278	1.60574	0.565532	0.0101902
ADD1	adducin 1 (alpha)	Add1	chr5:34573713-34632305	0.994833	0.857477	0.84754	1.37191	1220.15	90.0706	88.7092	42.8951	119.608	80.9195	77.0082	84.8509	104.154	74.758	94.6294	0.003	143.173	67.4889	119.782	83.7728	74.4189	42.167	84.0336	104.633	124.626	152.694	113.128	82.5228	0.003	107.863
ADD2	adducin 2 (beta)	Add2	chr6:86028727-86119555	1.26322	0.0730677	9.27673	20.5789	509.702	28.1437	14.0997	6.77768	36.2484	1.20941	3.89841	2.85714	0.935365	0.128704	0.982776	2.81584	12.8178	1.60269	1.50022	0.39828	0.0591219	0.0322368	0.738949	2.76028	0.304684	0.52177	0.003	2.26415	0.268388	1.11279
ADD3	adducin 3 (gamma)	Add3	chr19:53140444-53247399	0.582482	0.366186	0.139683	0.530664	12.2837	8.61205	12.3131	8.5121	37.2779	46.065	41.152	59.2999	17.1553	25.7237	59.4853	43.7949	221.214	39.7181	51.7899	74.9951	43.4784	12.5636	30.9783	54.797	68.325	37.8634	11.9271	69.641	139.436	163.956
ADGB	androglobin	Adgb	chr10:10335702-10472314	2.20527	0.758203	UNDEF	UNDEF	0.0220002					1.85978	3.37245	9.52065	5.43547	1.73526	0.003	0.003	0.198521	0.003	0.884575	0.003	0.003	0.003	11.2881	0.003	1.78769	0.003	0.003	22.4248	0.00468593	0.003
ADH1A	alcohol dehydrogenase 1A (class I), alpha polypeptide		chr4:100197523-100212185	0.0118198	0.0423702	noOrth	noOrth						0.789464	0.151268	0.076335	0.103901	1.00458	160.406	5.31002	0.275902	25.9539	7.06453	2.48368	2.89883	122.273	6.58293	17.779	3.14763	8.18275	3.11338	4.45678	9.42247	0.003
ADH1B	alcohol dehydrogenase 1B (class I), beta polypeptide		chr3:138277644-138290691	0.0433796	0.0862844	noOrth	noOrth						9.17294	10.3722	18.0881	10.8533	24.1106	2072.98	67.2805	2.75845	334.143	380.395	89.8504	38.4832	500.945	190.548	304.1	36.807	228.226	68.1548	47.7839	108.374	0.0787466
ADH1C	alcohol dehydrogenase 1C (class I), gamma polypeptide	Adh1	chr4:100257648-100274184	6.24142	1.54011	5.7758	0.0696791	2.31469	77.0807	164.243	66.9181	1.23954	98.2941	117.279	48.3063	180.242	27.3975	51.6128	4.30367	0.277202	11.3	34.2561	6.07507	18.5773	89.616	10.3463	13.119	4.07511	15.5603	16.2613	5.03111	4.2141	0.003
ADH4	alcohol dehydrogenase 4 (class II), pi polypeptide	Adh4	chr3:138415496-138430892	0.0105427	0.0281399	0	0	0	0.003	0.003	0.003	0.003	0.19938	0.190336	0.0127582	0.00738333	0.273493	2.15667	0.540971	0.0292698	0.978255	1.02708	0.00995886	0.37885	143.953	0.104864	1.70094	0.14133	1.36019	1.01015	0.898505	1.21148	0.003
ADH5	alcohol dehydrogenase 5 (class III), chi polypeptide	Adh5	chr3:138443163-138455499	0.596716	0.494727	1.12469	0.590405	67.4796	85.7339	83.309	58.0047	39.7296	42.0699	44.8619	36.228	37.4574	33.2912	70.5915	56.7392	35.4124	79.4157	98.8755	68.3648	76.7959	76.4711	38.639	42.563	79.7458	107.965	55.4431	74.9276	76.4358	38.2884
ADH5P2	alcohol dehydrogenase 5 (class III), chi polypeptide, pseudogene 2		chr1:79986764-79987888	0.0441392	0.0234976	noOrth	noOrth						0.0812302	0.00756594	0.0391249	0.0277396	0.0207166	0.975991	0.667519	0.261149	1.04634	1.24164	0.533146	1.39028	0.710286	0.658739	0.667455	0.846235	1.83874	0.870647	1.39917	0.636426	0.362583
ADH5P3	alcohol dehydrogenase 5 (class III), chi polypeptide, pseudogene 3		chr1:240333454-240334591	2.43292	1.73463	noOrth	noOrth						0.0400471	0.0298556	0.0771968	0.0820985	0.0408537	0.0316393	0.015131	0.128751	0.0229274	0.0324317	0.0281625	0.003	0.003	0.003	0.003	0.0210357	0.0136321	0.0468266	0.0140778	0.00721308	0.003
ADH5P4	alcohol dehydrogenase 5 (class III), chi polypeptide, pseudogene 4		chr6:66546822-66547947	0.763444	0.577211	noOrth	noOrth						12.747	13.5376	11.6294	10.9016	9.2269	17.2375	13.8863	6.24828	18.3385	21.704	16.5777	17.4749	17.8889	10.0768	9.05579	18.735	31.8229	14.1516	16.7577	14.5801	11.2291
ADH6	alcohol dehydrogenase 6 (class V)	Adh6a	chr3:138313285-138331134	0.814848	0.239471	0.00330992	0	0.96988	0.0364437	0.003	0.003	0.003	1.1762	2.00309	5.93364	2.84953	0.878893	0.359296	0.375679	0.0326194	0.162643	0.798361	0.25968	4.91588	46.0525	1.04415	0.0536633	2.91926	0.944234	0.003	0.576011	0.222424	0.003
ADH7	alcohol dehydrogenase 7 (class IV), mu or sigma polypeptide	Adh7	chr3:138217772-138232042	269.86	223.702	79.4845	0.410795	6.89193	13.5745	13.3106	10.2365	0.0639511	60.4023	51.9971	13.0818	42.5621	34.8251	0.0954827	0.00503184	0.003	0.003	0.0123104	0.003	0.0169858	0.0477761	2.15774	0.00988847	0.0783208	0.00664894	0.0233492	0.003	0.0222889	0.003
ADHFE1	alcohol dehydrogenase, iron containing, 1	Adhfe1	chr1:9548045-9577968	1.16022	1.11257	0.271522	0.419833	0	2.50822	5.73994	3.3084	5.95632	24.0876	11.1737	13.4627	17.1177	15.7844	7.71092	3.27172	26.4564	11.7255	5.12463	31.2302	11.3726	24.3436	5.11092	3.50525	9.02578	17.3709	34.1842	6.12874	27.1875	3.24895
ADI1	acireductone dioxygenase 1	Adi1	chr12:28675206-28682174	0.819683	0.639363	1.21859	0.305863	73.6284	80.8743	71.4957	53.5824	17.2312	46.3033	43.676	42.7073	52.0252	36.0194	23.4877	34.1833	23.4722	61.2304	39.1991	84.5016	93.6305	216.198	29.9574	46.8234	33.0116	64.2551	32.2885	37.1164	43.7068	38.32
ADIG	adipogenin	Adig	chr2:158502611-158508198	0.0394489	0.00398974	2.4872	0	0	2.82221	1.46341	1.32497	0.003	0.109651	0.003	0.003	0.003	0.003	0.003	0.003	0.003	0.003	0.003	0.003	0.003	0.003	0.003	0.003	0.003	0.003	0.003	11.6613	0.327565	0.003
ADIPOQ	adiponectin, C1Q and collagen domain containing	Adipoq	chr16:23146535-23157968	0.000127645	0.0453388	0.0146697	0.000880291	0	0.362891	1.0083	0.575643	0.0389414	0.003	0.003	0.0135866	0.003	2.00565	159.908	0.814886	0.0196536	528.767	2.52217	3.16582	0.105259	0.003	0.244434	5.13135	0.0419585	1.48288	0.473684	0.751668	4.35679	0.003
ADIPOQ-AS1	ADIPOQ antisense RNA 1		chr3:186569674-186573912	0.013306	0.0089701	noOrth	noOrth						0.003	0.00880049	0.003	0.003	0.003	3.43416	0.003	0.003	1.78005	0.0476186	0.003	0.003	0.003	0.003	0.003	0.003	0.003	0.003	0.053282	0.003	0.003
ADIPOR1	adiponectin receptor 1	Adipor1	chr1:134415466-134432341	1.03507	1.6879	3.67227	1.08119	5046.53	187.574	164.747	118.956	46.2511	34.5814	47.7103	51.726	43.0952	72.2049	43.8181	26.5814	24.9256	32.5807	36.7549	46.3923	43.3274	43.2645	82.1534	42.7717	25.6276	43.7759	44.4057	39.853	35.4773	72.7389
ADIPOR2	adiponectin receptor 2	Adipor2	chr6:119353149-119417483	0.532569	0.623777	0.947867	0.676958	93.7545	25.514	32.1709	28.7974	20.5883	11.3216	15.6256	25.1021	12.7387	18.9709	68.0308	16.6099	36.5186	69.2704	26.6831	17.9166	20.2987	47.8108	29.3457	20.0538	23.4133	16.0599	14.3316	25.4939	32.0157	22.7544
ADK	adenosine kinase	Adk	chr14:21052573-21448569	0.624459	1.19474	1.33164	2.7673	30.6516	16.7973	29.1972	29.9963	52.6391	10.3172	11.4779	15.1009	10.6174	22.7262	11.5807	15.5639	18.8835	22.4556	12.745	24.0759	23.1278	60.6342	17.0907	10.1243	8.01537	13.7618	13.39	14.1719	23.1453	15.5833
ADM	adrenomedullin	Adm	chr7:110627668-110629819	0.101448	0.973154	0.00855172	0.0327914	0.202372	0.457619	0.665617	0.419468	1.97182	3.46618	4.15231	7.97926	8.80345	58.518	421.909	20.1212	4.53413	69.1886	120.105	5.49977	12.4333	10.4345	128.682	27.26	6.43632	42.1733	55.7978	9.74549	17.3688	10.4277
ADM2	adrenomedullin 2	Adm2	chr15:89322971-89324730	1.45165	0.551352	0.83595	0	0	0.443922	0.0583146	1.16571	0.003	1.09681	0.766598	0.574644	1.42387	0.366699	0.109358	3.20071	0.0169525	0.140883	0.0635216	0.0216309	3.34425	0.376564	0.214747	1.21322	0.180963	0.10366	0.003	0.243295	1.19006	0.218631
ADNP	activity-dependent neuroprotector homeobox	Adnp	chr2:168180964-168230379	0.958116	0.662755	1.76718	2.10506	482.87	35.2899	36.7754	22.8521	37.6884	19.5069	19.3461	18.2518	11.5107	11.8658	13.4753	20.2645	17.1718	13.133	13.2987	11.1225	16.0096	7.50746	0.003	19.1933	36.3623	21.839	21.1484	27.2014	18.416	30.3138
ADNP2	ADNP homeobox 2	Adnp2	chr18:80126317-80151482	0.832379	1.3372	1.44573	1.61295	114.647	6.99479	10.0998	6.44298	8.75337	4.70889	5.47567	4.9841	2.90036	7.25686	5.65569	6.82975	7.00913	4.75198	3.409	2.66536	4.95015	2.62675	4.06239	2.65832	9.49169	5.4828	0.778782	12.6865	6.99064	6.78177
ADO	2-aminoethanethiol (cysteamine) dioxygenase	Ado	chr10:67544510-67548955	0.67579	0.446497	1.35861	2.16264	926.999	12.7896	14.5886	9.79412	19.7236	5.31524	7.7576	6.05914	5.52128	4.07213	4.66894	7.72184	16.4216	6.6797	5.51556	9.38274	8.45643	2.71828	4.81405	10.0358	13.6492	7.90228	5.10253	26.3378	7.75139	8.76456
ADORA1	adenosine A1 receptor	Adora1	chr1:134199221-134235431	0.0689109	0.20434	0.368827	8.13792	0.0220002	0.676291	1.04159	0.996355	19.9626	0.146063	0.26535	0.0755161	0.189234	0.501254	0.49273	0.395613	15.5776	4.72788	0.469581	1.97875	3.06467	0.0497182	0.355551	1.0099	0.898811	0.567125	0.132906	6.68182	2.752	0.0938829
ADORA2A	adenosine A2a receptor	Adora2a	chr10:75316942-75334788	0.962259	0.454763	0.0278259	0.732976	0	0.124289	0.0920177	0.0551542	2.38356	2.4521	3.73076	2.28795	4.04585	1.47884	1.39251	4.29228	1.05943	0.547672	1.25689	1.78883	1.91274	1.63675	9.11934	10.5346	1.36243	1.47429	0.848966	2.23447	1.6391	10.93
ADORA2B	adenosine A2b receptor	Adora2b	chr11:62248983-62266452	7.71996	6.37994	4.18119	5.87338	0	2.49896	4.12354	2.95721	4.48559	3.99646	6.93684	5.63595	7.01416	4.87246	0.0288964	0.331662	1.44467	0.456021	1.34278	0.651601	0.699735	0.262421	2.93176	0.119755	0.623326	1.39443	0.003	0.308577	0.105404	1.51541
ADORA2BP1	adenosine A2b receptor pseudogene 1		chr1:209917717-209918559	0.0337685	0.0132809	noOrth	noOrth						0.003	0.0215117	0.003	0.003	0.003	0.0926335	0.177202	0.0807767	0.246132	0.003	0.0274848	0.504708	2.26085	0.003	0.003	0.041059	0.003	0.003	0.14426	0.0211185	0.003
ADORA3	adenosine A3 receptor	Adora3	chr1:112025969-112106597	0.150138	0.201416	0.0124314	0.0460135	0	0.0408394	0.176532	0.10814	0.401617	0.825468	1.18863	1.23328	1.9944	1.75801	5.16216	3.74525	26.269	1.20948	2.3615	1.39934	3.90731	9.68804	0.101843	21.0894	2.36546	4.61459	0.962408	52.4321	1.96463	2.3793
ADPGK	ADP-dependent glucokinase	Adpgk	chr9:59291571-59316200	1.13687	1.04468	0.60868	0.392226	29.3595	8.03425	10.3827	7.23983	5.51098	15.8006	16.4215	14.8517	16.8207	14.6783	9.35614	23.0566	6.55651	7.84234	7.06083	4.64331	14.5696	9.90759	18.1809	27.5271	8.78301	13.5169	3.31908	10.3104	12.7909	47.3869
ADPRH	ADP-ribosylarginine hydrolase	Adprh	chr16:38445398-38452689	0.590001	0.37138	2.86576	7.06891	290.644	26.5781	9.87401	11.8747	39.7356	2.08476	3.60113	3.99868	3.58143	2.08759	8.92548	10.5021	0.994242	7.43085	4.54792	5.20287	4.15505	2.18121	5.10632	7.6783	3.30269	5.34851	6.0614	4.32133	3.83733	10.3432
ADPRHL1	ADP-ribosylhydrolase like 1	Adprhl1	chr8:13235661-13254162	0.178815	0.241968	0.0164824	0.00254801	0	0.392569	0.198881	0.077421	0.0344668	1.48407	2.55928	2.53685	3.0951	3.27309	0.835263	0.624606	2.99171	3.0235	0.518706	162.086	0.740752	0.391365	0.497102	0.692912	1.10182	0.832599	25.9921	3.1084	12.8641	0.130627
ADPRHL2	ADP-ribosylhydrolase like 2	Adprhl2	chr4:126316350-126321703	2.02469	1.29751	0.788096	1.09855	102.195	10.6431	6.70222	5.44274	10.5883	10.7809	16.878	22.6423	27.7584	12.506	6.81989	11.2056	5.87955	7.7086	6.69117	5.71474	11.2384	4.77987	7.39107	9.82775	12.4842	12.5002	12.7518	14.5441	11.786	12.8922
ADRA1A	adrenoceptor alpha 1A	Adra1a	chr14:66635257-66771168	0.447147	0.137297	0.0280794	3.62726	0	0.0476652	0.0884932	0.0892149	9.70447	0.317645	2.55259	0.779983	1.13502	0.367328	1.10403	1.12038	2.12245	6.39565	0.641624	7.08006	0.408401	17.838	1.96751	0.524704	0.750337	0.998822	0.376967	0.86426	0.610655	0.003
ADRA1B	adrenoceptor alpha 1B	Adra1b	chr11:43774605-43901210	0.590413	0.028266	0.100152	1.68067	0	0.189119	0.0297838	0.0448252	1.47523	0.364813	0.652817	0.675781	0.379558	0.0248108	1.16321	0.625246	1.52008	0.715202	0.344891	0.410731	1.77584	2.66272	0.394712	0.37695	1.66179	0.207098	0.094852	0.650166	1.4377	0.003
ADRA1D	adrenoceptor alpha 1D	Adra1d	chr2:131545356-131562285	3.37175	0.388689	0.261729	17.7376	0	0.0944621	0.137685	0.0784736	7.017	0.768723	1.41937	0.892757	2.25462	0.153766	0.238401	0.547255	0.720672	0.236101	0.384885	0.0212204	0.136077	0.003	0.563904	0.929104	0.401542	1.28396	0.0176419	0.641759	0.201096	0.003
ADRA2A	adrenoceptor alpha 2A	Adra2a	chr19:54045181-54048982	3.4089	0.857132	0.264879	0.934437	0	1.34552	2.43923	1.6571	6.39922	14.4966	29.1825	29.5721	20.1282	5.86982	13.943	14.034	0.780642	28.2021	2.76531	0.205178	0.463143	0.451833	1.55029	27.5194	7.99782	5.12056	0.253883	4.37567	1.57653	0.331996
ADRA2B	adrenoceptor alpha 2B	Adra2b	chr2:127363285-127367221	0.717426	1.25541	0.0207965	0.05979	0	0.0332369	0.0111915	0.0225618	0.0641991	0.872832	0.407801	0.945693	0.855002	1.34799	0.819771	1.03398	0.111476	0.370555	1.89191	2.0767	1.204	0.707464	0.162604	2.68672	0.267736	1.10712	1.25821	3.22947	0.249187	0.003
ADRA2C	adrenoceptor alpha 2C	Adra2c	chr5:35278565-35281763	1.25393	0.459589	0.468335	0.929777	0	2.01671	1.18441	0.608933	2.52134	1.67122	3.9547	4.05079	3.92478	1.2463	4.97557	4.53899	0.499163	2.29712	1.84675	1.75606	6.85557	0.0783258	1.22224	5.90803	1.86896	2.56987	0.771566	7.49099	0.706112	0.003
ADRB1	adrenoceptor beta 1	Adrb1	chr19:56722371-56724862	1.74526	0.468755	0.651162	1.19551	0.0300484	1.48337	1.4081	1.1623	2.48086	2.18751	3.75109	3.29782	5.25025	0.972736	2.76689	0.243961	4.01639	6.64859	0.676365	9.91719	0.673272	0.1133	5.72138	0.254543	0.068816	1.19931	0.125833	0.251652	0.298331	0.226527
ADRB2	adrenoceptor beta 2, surface	Adrb2	chr18:62177815-62179959	0.691459	0.892437	0.521684	0.233843	0.213877	2.81575	2.66835	1.96145	1.11248	2.21287	3.55112	2.67989	4.71424	4.24566	18.3149	2.57929	0.634535	8.09574	2.51741	2.08602	0.524739	2.24125	5.24388	3.33893	0.455344	2.60041	2.47862	0.649936	2.15175	22.2053
ADRB3	adrenoceptor beta 3	Adrb3	chr8:27225775-27229588	0.0165487	0.00467063	0.0165385	0.492593	0	0.003	0.003	0.0318687	0.316398	0.003	0.0246013	0.0053806	0.00953569	0.003	0.026683	0.102086	0.123165	0.179279	0.35851	0.0316679	0.0826144	0.003	0.003	0.0154381	6.32019	2.9218	0.003	0.100555	0.003	0.003
ADRBK1	adrenergic, beta, receptor kinase 1	Adrbk1	chr19:4286000-4305955	0.967242	1.7018	0.194513	1.12538	0.224372	9.69377	8.00309	5.65499	45.035	44.8953	35.7758	30.9578	43.1982	68.1019	29.5863	93.1237	45.0974	19.5141	30.6212	18.5925	24.0935	8.77074	26.1299	87.7064	32.4749	23.7387	26.0407	20.504	25.6649	128.624
ADRBK2	adrenergic, beta, receptor kinase 2	Adrbk2	chr5:112910477-113015514	0.249589	0.110778	0.792031	2.37554	0.202372	4.46051	4.02133	3.09905	11.5782	0.935632	1.47984	1.70576	0.74468	0.539922	4.37487	3.40917	5.50406	14.9655	1.75917	2.44219	1.14887	0.925107	2.32677	4.45302	2.8971	1.26098	0.398551	7.93776	4.2713	19.9083
ADRM1	adhesion regulating molecule 1	Adrm1	chr2:180171587-180176283	1.00716	0.867239	0.281547	0.423317	0.316413	18.5464	9.95038	10.1432	19.3656	30.1867	51.5133	40.1846	62.4151	39.6738	46.533	42.8557	20.6847	33.9448	28.6166	24.2316	27.5566	33.7504	23.7155	22.9006	36.3967	26.2089	211.757	71.0679	54.4298	27.3065
ADSL	adenylosuccinate lyase	Adsl	chr15:80948518-80969373	0.594566	0.680997	0.408904	0.447989	134.971	13.9772	12.1676	9.13436	12.8838	19.3948	16.2228	15.1508	17.6285	19.5849	13.3432	35.5504	9.26681	21.2581	21.4523	22.039	27.5439	20.1906	10.762	25.2575	23.0722	27.335	100.562	33.9001	35.2983	33.3151
ADSS	adenylosuccinate synthase	Adss	chr1:177763177-177796509	0.911528	1.18318	1.37063	0.837273	18.4241	27.0097	35.5302	29.8647	18.8156	18.4841	22.3756	23.9911	17.0863	26.589	20.2666	22.3699	37.616	16.4511	20.4664	4.84314	25.8245	9.43588	20.9324	12.0845	25.1729	24.4865	3.67849	46.76	30.0794	39.0918
ADSSL1	adenylosuccinate synthase like 1	Adssl1	chr12:112620046-112641355	0.156286	0.319758	0.0523947	0.194153	0	1.82608	3.15816	2.31785	9.01951	3.36136	5.60606	9.31343	10.7606	14.8546	3.74795	2.61666	7.1092	17.484	6.02377	66.4907	4.09406	22.5364	3.22708	6.39212	2.46351	7.83349	535.751	32.3798	23.4599	1.68142
ADTRP	androgen-dependent TFPI-regulating protein	Adtrp	chr6:11712286-11807279	7.0442	2.387	UNDEF	UNDEF	0					17.3698	18.3531	9.22199	34.0732	6.69403	0.488924	6.02669	1.17585	0.471776	1.5272	0.0710995	3.08425	0.297089	3.57514	6.56945	0.343068	6.63973	0.003	10.0005	1.00878	3.58732
AEBP1	AE binding protein 1	Aebp1	chr11:5861865-5872225	1.33021	0.354236	0.0707531	0.143519	0	11.3931	6.40934	5.02891	15.4374	67.8082	151.687	104.795	248.038	38.1029	255.057	210.828	19.3038	60.6238	154.319	14.333	41.3742	5.20552	124.095	97.9249	296.938	132.357	15.859	207.556	81.6138	3.6284
AEBP2	AE binding protein 2	Aebp2	chr6:140622662-140677418	0.734965	1.05116	1.33797	1.20643	852.996	24.6012	21.456	14.4453	18.1848	13.0214	12.0161	13.3612	5.91445	15.8443	15.4072	11.4178	15.1996	11.3289	14.7413	12.82	16.6508	4.26887	13.1679	12.7736	24.6984	21.5178	8.6602	22.0367	24.1934	12.2889
AEN	apoptosis enhancing nuclease	Aen	chr7:78895926-78908833	0.580642	0.680361	0.477176	1.32359	0.191877	3.49597	2.47563	2.73541	8.05052	2.16826	3.14457	5.77509	3.03868	4.13817	3.0151	8.35493	1.92481	2.46599	4.68955	2.16647	3.24767	3.42742	11.5132	10.1482	7.80014	6.53605	9.52482	8.6597	8.02862	5.81443
AES	amino-terminal enhancer of split	Aes	chr10:81559559-81566364	1.26288	0.905677	0.322669	1.31867	142.959	118.508	32.4934	46.8105	269.47	171.924	249.418	259.682	351.25	185.075	196.081	227.023	180.192	236.789	261.944	205.984	124.479	62.8952	215.56	194.199	245.656	313.737	152.681	171.391	237.352	243.635
AF357530	thioredoxin pseudogene		chr4:77880012-77880322	0.198828	2.89907	noOrth	noOrth						84.5245	8.9999	6.71035	11.1009	405.842	132.104	112.267	84.3355	114.471	201.128	52.2609	287.272	164.017	303.712	119.474	98.5963	222.368	22.989	105.04	112.115	107.694
AF357532			chr1:112905902-112906206	1	1	noOrth	noOrth						0.003	0.003	0.003	0.003	0.003	0.003	0.003	0.003	0.003	0.003	0.003	0.003	0.003	0.003	0.003	0.003	0.003	0.003	0.003	0.003	0.003
AFAP1	actin filament associated protein 1	Afap1	chr5:35893318-36003922	1.19136	0.747058	1.03264	1.18682	499.359	7.85618	6.69807	3.88593	7.0645	5.79282	7.92951	10.305	4.33867	4.44682	10.3086	6.26275	3.22574	5.65214	11.33	1.808	2.60557	0.517182	8.67721	6.55359	7.08302	12.2328	1.52967	11.0803	3.63551	2.73696
AFAP1L1	actin filament associated protein 1-like 1	Afap1l1	chr18:61730261-61786662	0.940904	0.400658	0.108139	0.644038	0	0.885498	1.13759	0.760936	5.5269	4.73312	5.76995	14.2407	7.55419	3.4383	30.7711	12.2902	0.864052	11.8164	5.93736	12.2505	2.85546	1.52821	17.298	9.13084	4.47344	3.82327	7.68077	6.0875	10.4737	0.0253153
AFAP1L2	actin filament associated protein 1-like 2	Afap1l2	chr19:56912353-57008575	1.94284	0.385178	0.179018	0.700117	0.224372	1.23673	2.42038	1.42967	6.63127	6.99739	18.6221	35.7619	12.2264	3.64827	3.26472	6.70385	4.02177	4.54974	6.22152	1.51465	12.0507	0.114669	3.07702	5.45449	14.0411	7.0251	0.975921	5.50686	76.2927	0.731699
AFF1	AF4/FMR2 family, member 1	Aff1	chr5:103692419-103855322	0.586989	0.533789	0.367568	0.241774	0.322565	9.41357	9.12739	4.99872	5.16119	12.0979	15.5282	15.8978	6.59844	11.3949	25.7307	11.5529	6.34976	17.3996	19.9867	28.9547	25.732	6.91203	16.8967	16.012	14.0948	17.6407	61.9152	13.5798	46.426	12.3717
AFF2	AF4/FMR2 family, member 2	Aff2	chrX:69360330-69868037	0.756258	0.0689562	0.241688	2.36909	0	0.115857	0.261907	0.127348	1.65041	0.298534	0.581742	0.718102	0.508993	0.0480379	0.320489	0.178863	2.22382	0.65629	0.156347	0.148026	0.479551	0.0166151	1.99943	0.971568	0.143126	0.247529	0.10827	2.80322	0.323943	0.369215
AFF2-IT1	AFF2 intronic transcript 1 (non-protein coding)		chrX:147628398-147628918	0.15344	0.15344	noOrth	noOrth						0.003	0.003	0.003	0.003	0.003	0.003	0.003	0.003	0.003	0.003	0.003	0.003	0.003	0.003	0.003	0.003	0.267826	0.003	0.003	0.003	0.003
AFF3	AF4/FMR2 family, member 3	Aff3	chr1:38177326-38664955	0.290844	0.193666	3.79738	2.67607	768.832	15.9886	11.2781	5.67172	7.73741	0.997789	0.003	1.2934	1.06951	0.559953	1.46536	4.82151	5.65481	3.38191	4.47072	1.52554	1.18272	0.710884	1.46868	2.43432	2.56157	5.81079	0.454888	5.16443	0.321567	4.83157
AFF4	AF4/FMR2 family, member 4	Aff4	chr11:53350766-53421830	0.746565	0.786728	2.22704	2.52775	2857.5	31.8406	40.9205	25.2239	37.0718	9.54305	13.0325	15.9236	5.29717	11.5381	13.6289	10.0353	17.4516	11.0521	11.1361	13.4078	16.233	10.4033	16.0583	9.15802	22.8046	16.3895	15.0133	17.4298	20.9729	13.4805
AFG3L1P	AFG3 ATPase family member 3-like 1 (S. cerevisiae), pseudogene	Afg3l1	chr8:123477861-123503916	1.97757	1.82396	0.961911	1.66869	29.9834	8.27672	6.55865	4.6866	11.2887	18.4368	11.6699	10.3217	13.0846	12.3391	6.19162	13.3687	6.55702	6.26847	3.97114	2.92421	7.4709	2.40764	4.70481	12.8625	9.84524	6.43976	1.66533	8.62472	10.4816	4.45623
AFG3L2	AFG3 ATPase family member 3-like 2 (S. cerevisiae)	Afg3l2	chr18:67404763-67449136	0.639626	0.900585	0.404236	0.783545	55.7597	11.3112	10.1489	6.87552	18.308	12.7852	16.1409	13.7604	17.0945	21.0427	19.3035	21.724	21.3618	17.1831	10.9561	49.5514	35.2277	15.7615	10.0244	7.3964	19.4239	15.5754	50.1563	19.4913	49.3203	11.3925
AFG3L2P1	AFG3 ATPase family member 3-like 2 (S. cerevisiae) pseudogene 1		chr8:43125340-43127105	0.237813	0.814037	noOrth	noOrth						1.52955	0.320872	0.374273	0.31094	2.16988	1.52093	1.99234	1.60908	1.45583	0.397018	7.69115	4.0833	2.01071	0.758888	1.27389	1.58276	1.59553	8.3329	1.88729	4.81128	1.64637
AFM	afamin	Afm	chr5:90518948-90553544	0.000517468	0.000517468	0	0	0	0.003	0.003	0.003	0.003	0.003	0.003	0.003	0.003	0.003	0.003	0.00771429	0.003	0.003	0.003	0.003	2.40865	90.2609	0.003	0.003	0.003	0.0347504	0.003	0.0143547	0.003	0.003
AFMID	arylformamidase	Afmid	chr11:117809666-117839908	0.582824	0.894927	0.0321678	0.0325975	0	0.873939	0.96843	0.722957	0.866531	20.7652	11.8454	12.531	16.8306	23.7896	11.4611	15.6092	26.0035	15.1983	11.9214	16.723	70.6217	137.998	28.6768	15.8383	19.4755	19.0329	3.68477	14.4765	13.5788	5.02368
AFP	alpha-fetoprotein	Afp	chr5:90490713-90508907	0.137647	0.00859759	0	0	0	0.003	0.003	0.003	0.003	0.13865	0.003	0.003	0.0474688	0.003	0.003	0.115713	0.316122	0.549074	0.003	0.003	0.566235	3.0981	0.003	0.003	0.225123	0.003	0.003	0.685594	0.003	0.003
AFTPH	aftiphilin	Aftph	chr11:20685084-20741548	0.956031	0.929038	1.87875	1.58919	537.876	29.3628	28.9699	20.4391	22.2105	13.7105	16.0985	14.3675	9.26929	12.9842	6.90931	12.8731	14.5069	9.56452	16.0933	5.10166	24.7487	7.34717	12.2257	16.0867	14.7063	16.5627	4.58591	18.7389	15.5296	28.0349
AGA	aspartylglucosaminidase	Aga	chr8:53511701-53523422	0.857961	1.59055	1.08757	0.304648	19.9618	13.269	18.0464	15.3125	4.35379	17.9623	14.0889	7.17728	9.81673	22.7309	11.6959	13.9681	8.31288	14.8396	5.82281	4.12157	15.0006	37.575	9.93474	14.5072	13.0843	6.41795	2.64041	20.6985	21.3875	28.6522
AGAP1	ArfGAP with GTPase domain, ankyrin repeat and PH domain 1	Agap1	chr2:236402732-237035198	1.61043	1.13654	2.40789	5.00397	1402.64	21.3	9.61963	5.68306	25.3554	5.64619	12.8839	8.5868	5.52355	5.7589	5.97475	3.89208	17.8511	4.32278	6.38027	4.5794	3.24849	3.02425	4.0195	2.32126	3.74748	4.11624	3.79231	5.92642	6.53436	1.34215
AGAP10	ArfGAP with GTPase domain, ankyrin repeat and PH domain 10		chr10:47191843-47239738	2.89204	1.43473	noOrth	noOrth						6.25297	2.33047	2.78559	3.4977	1.84383	0.707711	3.00442	1.18109	1.89834	0.569735	0.756352	1.94803	0.934177	0.966829	1.26678	2.01597	1.44362	0.187125	1.90516	1.2571	0.519805
AGAP11	ankyrin repeat and GTPase domain Arf GTPase activating protein 11		chr10:88780045-88784487	1	878.43	noOrth	noOrth						0.003	0.003	0.003	0.003	2.63529	0.003	0.003	0.003	0.003	0.003	0.003	0.003	0.003	0.003	0.003	0.003	0.003	0.003	0.003	0.003	0.003
AGAP1-IT1	AGAP1 intronic transcript 1 (non-protein coding)		chr2:236414394-236416210	0.606711	0.280433	noOrth	noOrth						0.244636	0.0586251	0.363007	0.0536306	0.0831877	0.003	0.215324	0.261745	0.124294	0.461524	0.114506	0.834404	0.620636	1.4066	0.003	0.0855292	0.003	0.003	0.372054	0.234621	0.003
AGAP2	ArfGAP with GTPase domain, ankyrin repeat and PH domain 2	Agap2	chr10:127078906-127093169	0.894677	0.238946	0.129217	26.5472	0.563303	1.2934	0.198298	0.501339	136.488	2.04989	5.69085	6.90251	3.75609	1.2285	0.655198	3.58675	45.9964	0.568426	0.368765	3.20509	0.213771	0.614691	1.95853	5.76616	0.198191	0.750204	1.61089	0.547539	0.421032	15.7997
AGAP3	ArfGAP with GTPase domain, ankyrin repeat and PH domain 3	Agap3	chr5:24452176-24502047	1.31206	1.45521	0.301234	1.75948	188.36	17.098	4.0474	5.947	52.7481	33.3328	30.3312	39.6212	54.0539	43.6263	32.6868	22.0395	86.1674	21.2079	25.4386	16.0652	11.8969	12.2125	41.2103	32.3317	30.9433	39.8218	28.0583	30.0779	37.2984	12.2126
AGAP4	ArfGAP with GTPase domain, ankyrin repeat and PH domain 4		chr10:46321041-46349323	2.26383	3.13417	noOrth	noOrth						5.86438	2.26832	3.51772	3.7404	5.32697	0.812351	4.28639	1.65206	1.34399	0.601518	1.18487	1.69112	1.38477	2.15892	2.45605	2.37535	2.15443	0.474449	2.14949	1.77866	0.68989
AGAP5	ArfGAP with GTPase domain, ankyrin repeat and PH domain 5		chr10:75434032-75457639	2.2848	1.95251	noOrth	noOrth						3.69093	1.1706	1.55023	1.78548	1.75127	0.184909	2.04996	0.859592	1.13784	0.548841	0.536258	1.14236	0.685395	0.775543	1.17449	1.23616	1.17597	0.365074	1.75687	0.427131	0.294532
AGAP6	ArfGAP with GTPase domain, ankyrin repeat and PH domain 6		chr10:51748077-51770259	2.77274	2.2231	noOrth	noOrth						7.06537	4.31239	4.94212	8.819	5.0389	1.00588	5.95262	2.30709	2.06905	1.11472	0.898868	3.77564	1.52318	2.61422	3.89415	3.39387	2.72234	0.52373	2.21763	1.71732	0.535429
AGAP7	ArfGAP with GTPase domain, ankyrin repeat and PH domain 7		chr10:51464161-51486327	3.02174	2.64027	noOrth	noOrth						3.44941	2.41025	1.73705	3.22804	2.36456	0.340748	1.89817	0.848082	1.07756	0.521633	0.317819	1.02159	0.585241	0.938557	1.80502	0.942572	1.15521	0.161949	1.45832	0.670044	0.586664
AGAP8	ArfGAP with GTPase domain, ankyrin repeat and PH domain 8		chr1:89454810-89895282	1.95045	2.21038	noOrth	noOrth						6.08757	1.9524	2.22932	4.27975	4.12198	1.28218	4.74688	1.81284	1.81919	0.770358	0.82937	1.99604	0.96469	1.85489	2.94292	2.58508	2.6292	0.558212	2.14205	2.02401	0.879362
AGAP9	ArfGAP with GTPase domain, ankyrin repeat and PH domain 9		chr10:48189611-48237508	3.01948	1.56779	noOrth	noOrth						6.40881	2.15089	2.71823	3.43058	1.90926	0.661842	2.61931	0.959348	1.76544	0.495426	0.54468	1.6806	0.955159	0.964773	1.29043	2.0556	1.49176	0.196855	1.89202	1.42471	0.486854
AGBL1	ATP/GTP binding protein-like 1	Agbl1	chr7:76229886-77124698	0.18625	0.555972	0.158737	0.152476	0	0.0343305	0.0177508	0.0267406	0.0252377	0.003	0.0838091	0.0335028	0.003	0.0920241	0.003	0.0051901	0.003	0.14388	0.003	0.003	0.003	0.003	0.0604109	0.003	0.003	0.003	1.13122	0.140038	1.13757	0.003
AGBL2	ATP/GTP binding protein-like 2	Agbl2	chr2:90782743-90834437	8.33318	5.13401	2.21033	0.64899	0.356746	3.90986	3.81046	2.6529	1.01525	8.12348	8.13653	24.8446	11.0395	8.0314	0.0211922	0.720936	0.427439	0.161308	0.0836338	0.0242441	0.489648	0.61703	3.78091	0.340218	4.9161	0.310589	0.003	9.40304	1.69566	2.0347
AGBL3	ATP/GTP binding protein-like 3	Agbl3	chr6:34780431-34857932	1.29759	0.995645	4.87236	2.50959	4.38024	9.54659	8.58134	7.5487	4.40839	2.51014	2.02268	3.04189	1.5428	1.74897	1.22189	1.08713	1.45611	1.11582	0.864079	0.707302	3.46529	0.787037	1.37862	2.83262	3.44441	1.77345	0.544976	5.21807	2.00137	0.207736
AGBL4	ATP/GTP binding protein-like 4	Agbl4	chr4:110397790-111663024	3.35841	0.196495	4.09327	2.75709	7.74319	3.35019	2.68097	0.898831	1.55594	0.186181	1.59473	4.26909	1.53115	0.11089	0.0605803	0.110499	3.42308	0.16491	0.0863943	0.313688	0.877917	0.0145759	0.574614	0.116413	0.420941	0.139447	0.00778715	1.78728	0.92832	0.003
AGBL4-IT1	AGBL4 intronic transcript 1 (non-protein coding)		chr1:49839872-49937757	0.183131	0.183131	noOrth	noOrth						0.003	0.003	0.003	0.003	0.003	0.003	0.003	0.003	0.092422	0.003	0.003	0.003	0.003	0.003	0.003	0.003	0.003	0.003	0.127685	0.003	0.003
AGBL5	ATP/GTP binding protein-like 5	Agbl5	chr5:30888851-30906666	0.985362	0.557341	0.414713	0.34175	5.34484	9.99264	4.62654	3.10472	4.86853	14.7087	13.4071	13.7808	14.2529	7.93983	8.94402	8.47811	5.29638	8.02677	6.25419	4.04321	10.5479	2.26909	5.08543	7.00275	12.7828	14.1539	4.05918	111.175	15.593	4.22267
AGBL5-AS1	AGBL5 antisense RNA 1		chr2:27272550-27273132	0.893946	0.0244441	noOrth	noOrth						0.18657	0.12299	0.126293	0.003	0.003	0.003	0.210277	0.340813	0.212416	0.600943	0.003	0.003	0.003	0.003	0.003	0.0649636	0.442041	0.003	0.0652137	0.003	0.003
AGBL5-IT1	AGBL5 intronic transcript 1 (non-protein coding)		chr2:27283905-27284683	0.436391	0.195548	noOrth	noOrth						1.40297	0.259371	0.265266	0.627572	0.286246	0.54912	3.04625	0.893823	1.27334	3.37723	2.08546	0.911801	0.498679	2.45069	2.20569	2.23921	1.23028	0.003	0.977318	1.2018	0.477306
AGER	advanced glycosylation end product-specific receptor	Ager	chr17:34597861-34600932	1.76686	3.27377	0.0607485	0.180156	0	0.426583	0.125433	0.0405903	0.585813	9.31814	7.13223	6.52774	0.003	10.6453	1.50974	10.3295	1.82676	2.07029	2.8339	0.733311	4.32331	0.676745	0.003	12.624	3.3215	4.84698	0.927149	1.37453	0.003	4.62332
AGFG1	ArfGAP with FG repeats 1	Agfg1	chr1:82839482-82896275	0.530219	0.647378	0.547137	0.526572	117.395	17.4	19.0834	12.1721	15.6089	16.0317	18.2649	17.1767	11.3947	19.1899	43.844	28.5722	24.2036	29.9554	17.6503	23.5247	26.1456	19.8138	40.2037	40.1941	22.3878	27.1453	15.9482	44.3704	16.2281	54.0924
AGFG2	ArfGAP with FG repeats 2	Agfg2	chr5:137650853-137684693	1.84931	1.22696	0.252842	0.438874	14.569	3.28327	2.94991	3.05356	5.3732	21.5121	24.1369	15.1333	29.7831	15.0219	14.6112	14.2013	11.1972	6.0528	5.35802	6.48715	14.1721	27.846	4.88586	14.5017	25.3982	11.0523	2.79983	15.8172	9.9857	11.5239
AGGF1	angiogenic factor with G patch and FHA domains 1	Aggf1	chr13:95350716-95375334	0.844256	0.651476	1.50247	2.62983	42.9858	15.4068	12.1863	8.25886	20.9177	6.2088	9.01617	6.46735	5.16857	5.18185	5.4777	7.7844	12.6241	6.34246	5.86397	7.7034	9.23483	5.35567	2.94643	6.07668	8.30097	6.74782	2.84503	17.085	10.1625	12.7132
AGGF1P1	angiogenic factor with G patch and FHA domains 1 pseudogene 1		chr4:190962496-190964569	0.405899	0.0677845	noOrth	noOrth						0.109743	0.117387	0.0901793	0.170248	0.0203553	0.157765	0.165987	0.415772	0.209595	0.307261	0.210643	0.163729	0.044773	0.105615	0.369663	0.472014	0.197126	0.0155663	1.18633	0.392042	0.390829
AGGF1P2	angiogenic factor with G patch and FHA domains 1 pseudogene 2		chr10:135455589-135456398	1.31719	0.0140636	noOrth	noOrth						0.0309431	0.373364	0.315577	0.404028	0.003	0.146556	0.256989	0.407057	0.0590008	0.0250377	0.0434837	0.0760476	0.003	0.003	0.003	0.389757	0.003	0.003	1.6085	0.300704	0.0849261
AGGF1P3	angiogenic factor with G patch and FHA domains 1 pseudogene 3		chr3:75702711-75703924	1.34461	0.142489	noOrth	noOrth						0.003	0.0691838	0.003	0.0380548	0.003	0.003	0.0139889	0.00566825	0.0706562	0.003	0.003	0.106249	0.003	0.003	0.003	0.0842747	0.003	0.003	0.0260305	0.003	0.003
AGK	acylglycerol kinase	Agk	chr6:40325477-40396762	0.784139	0.858066	0.187369	0.564159	0	1.57722	2.3176	1.56999	5.48477	8.57693	8.60153	7.30408	6.01116	8.34215	9.18004	11.1826	15.665	5.297	3.87574	18.4064	11.4118	7.9286	3.55692	8.19995	7.43386	6.62555	8.29355	8.16271	16.3516	13.9812
AGKP1	acylglycerol kinase pseudogene 1		chrY:16750975-16752238	0.652198	0.370848	noOrth	noOrth						0.003	0.003	0.003	0.012104	0.003	0.003	0.0399814	0.003	0.003	0.003	0.003	0.003	0.0474517	0.003	0.003	0.003	0.003	0.003	0.003	0.003	0.003
AGL	amylo-alpha-1, 6-glucosidase, 4-alpha-glucanotransferase	Agl	chr3:116739998-116808166	0.620467	0.749606	0.363725	0.840918	194.399	4.01266	3.48138	2.08871	7.38499	5.84088	7.16727	5.15066	3.63707	6.58308	3.67083	5.62457	7.3161	0.003	5.20624	22.9755	11.6276	17.4696	2.02763	5.08747	4.86592	7.33866	17.3323	6.55484	16.8619	6.55068
AGMAT	agmatine ureohydrolase (agmatinase)	Agmat	chr4:141746674-141759263	0.187185	0.251525	0	0.0547377	0	0.003	0.003	0.003	0.133373	0.693765	0.457583	0.179313	0.493707	0.612862	0.0577791	1.57195	0.522496	0.378377	0.914716	0.10667	7.54066	23.1881	0.126067	0.534166	0.0715628	0.0497892	0.601765	0.409989	0.422423	2.48882
AGMO	alkylglycerol monooxygenase	Agmo	chr12:37241638-37581932	0.0971813	0.0581547	1.04542	2.53725	0	2.50289	3.38745	2.23781	6.57572	0.0164158	0.512346	0.278362	0.200325	0.150718	2.45279	1.14093	0.76974	0.940687	0.622775	0.369754	2.72783	25.7191	0.139043	1.83329	0.003	1.04661	0.0576375	3.23781	0.402777	0.003
AGPAT1	1-acylglycerol-3-phosphate O-acyltransferase 1	Agpat1	chr17:34605860-34613449	1.1933	0.685293	0.606858	1.5671	67.1549	26.7388	13.7425	9.8099	43.2893	20.4949	33.0248	37.7108	40.6231	18.9304	24.4275	18.3831	22.535	19.9397	27.4676	17.8313	31.6481	17.6357	30.9706	27.4166	37.9215	41.1338	25.4358	33.3664	25.7528	40.1154
AGPAT2	1-acylglycerol-3-phosphate O-acyltransferase 2	Agpat2	chr2:26593586-26604211	0.792606	0.479384	0.14038	0.0292062	0.824168	4.58185	5.45552	3.54635	0.942037	19.5075	24.3896	19.6577	38.7064	15.4624	72.9895	11.2478	1.32871	212.972	13.0582	8.93645	14.6125	75.8358	15.2231	13.2486	10.1479	9.80499	12.295	9.99828	21.9182	12.4585
AGPAT4	1-acylglycerol-3-phosphate O-acyltransferase 4	Agpat4	chr17:12119283-12219640	1.14143	1.36463	4.55676	5.70567	532.102	19.3622	14.2185	8.86384	17.7154	2.38802	3.6516	4.31694	3.81941	4.237	3.63937	2.38204	15.9397	2.03768	3.13928	0.717105	1.45244	0.486199	4.78654	1.85034	3.21445	2.85902	0.382351	2.75254	1.37393	2.66506
AGPAT5	1-acylglycerol-3-phosphate O-acyltransferase 5	Agpat5	chr8:18846278-18884413	0.339373	0.269571	0.521566	1.63305	203.412	5.29253	6.52969	6.76497	19.3992	3.46769	4.92002	4.69604	3.04201	3.20226	6.69139	11.0213	20.3751	3.10074	7.90861	2.88307	13.1839	6.13436	6.31079	8.62	14.9566	5.59154	7.86558	51.7996	11.0566	12.5664
AGPAT5P1	1-acylglycerol-3-phosphate O-acyltransferase 5 pseudogene 1		chrY:3161848-3162867	1	1	noOrth	noOrth						0.003	0.003	0.003	0.003	0.003	0.003	0.003	0.003	0.003	0.003	0.003	0.003	0.003	0.003	0.003	0.003	0.003	0.003	0.003	0.003	0.003
AGPAT6	1-acylglycerol-3-phosphate O-acyltransferase 6	Agpat6	chr8:23172945-23208453	0.838604	0.826079	0.461315	0.861273	439.648	30.1676	14.55	10.7001	34.4882	39.2205	34.3225	30.0974	30.6815	33.0789	44.692	45.4416	30.5591	37.5484	21.836	31.8397	58.9452	52.3491	30.9193	43.6767	37.0788	25.5821	37.1908	39.7736	55.3715	47.8886
AGPAT9	1-acylglycerol-3-phosphate O-acyltransferase 9	Agpat9	chr5:100846228-100899102	0.136434	0.420714	0.809522	0.064442	138.524	12.5723	8.44143	5.76689	0.710624	0.801564	1.53497	2.372	1.3095	4.63935	10.34	2.33086	1.19054	3.14805	7.17987	25.4241	12.9262	3.02944	2.75655	3.44863	5.77587	5.50798	32.7899	7.11636	30.7634	22.7096
AGPHD1			chr9:54917289-54949924	2.24537	1.63451	noOrth	noOrth						5.94383	6.46236	4.68959	3.00812	3.65866	1.85902	2.45331	0.825097	2.51941	1.51628	2.19675	2.49541	2.24628	1.84429	0.700606	3.85457	2.67274	3.80217	4.79284	1.76477	0.270494
AGPS	alkylglycerone phosphate synthase	Agps	chr2:75832176-75931350	0.458853	0.494203	1.01808	0.774183	361.599	9.0746	14.6247	10.2377	8.6023	3.93807	5.94636	8.07245	2.43721	5.49132	19.3343	6.25664	8.92646	14.2786	12.0287	9.87467	8.21436	7.18391	4.28411	6.96793	14.0009	9.00839	10.3063	16.2374	13.9928	16.8879
AGR2	anterior gradient 2	Agr2	chr12:35992924-36004081	16.1771	6.79979	6.74842	0.0266228	19.5349	148.119	232.896	168.116	0.722114	339.095	423.054	323.195	669.803	184.437	4.21359	0.14403	0.313439	7.12763	174.662	0.003	11.1336	0.573197	93.6762	0.343767	19.1949	97.5218	0.003	20.1323	4.69251	0.247803
AGR3	anterior gradient 3	Agr3	chr12:35925620-35949730	2.62227	1.83359	2.08269	0.364011	0	29.3191	17.3855	16.0085	3.65365	10.5349	16.2978	41.7504	36.698	18.4041	0.404772	0.003	0.003	4.45271	43.8236	0.003	3.47657	0.003	66.3317	0.003	35.8113	2.0394	0.003	2.98586	1.24834	0.003
AGRN	agrin	Agrn	chr4:156165289-156197488	4.5778	3.45908	1.49425	2.69964	79.8439	24.8037	14.912	8.64537	29.1243	46.1759	58.06	45.236	48.0735	37.3174	9.1642	6.97522	8.33817	12.7673	5.06175	4.18293	35.7319	7.08574	14.8326	9.50999	12.4561	12.2579	0.873265	9.35532	23.0225	0.996821
AGRP	agouti related protein homolog (mouse)	Agrp	chr8:105566697-105637474	0.255299	0.608694	1.00869	1.56952	30.5018	0.182188	0.264633	0.231664	0.351906	0.200673	0.003	0.003	0.0222921	0.136477	0.105584	0.075741	0.003	0.003	0.003	0.003	0.328726	0.003	1.53146	0.003	0.0467993	0.0454919	0.003	1.29194	0.003	0.137664
AGT	angiotensinogen (serpin peptidase inhibitor, clade A, member 8)	Agt	chr8:124556586-124569707	0.039369	0.0121793	0.0240758	0.105006	0	8.5073	1.13578	2.75304	18.0218	0.525682	9.28996	4.53634	12.675	2.09028	11.0896	21.5529	134.604	6.34514	5.41648	41.2302	43.7274	2421.57	4.96446	10.3658	1.35953	2.16548	22.2931	4.21288	15.1154	0.003
AGTPBP1	ATP/GTP binding protein 1	Agtpbp1	chr13:59449534-59557319	0.467475	0.449151	3.59813	2.95575	641.353	46.2346	38.9981	21.1683	29.135	4.45731	6.02856	5.00907	2.93678	4.42731	7.87927	5.75093	24.9503	5.38984	3.45282	24.6447	4.16668	1.46579	10.7649	4.1984	4.27448	3.92517	6.38077	13.2343	4.44945	32.7853
AGTR1	angiotensin II receptor, type 1	Agtr1b	chr13:30336355-30382867	0.0292079	0.0800911	0	0.00640337	0	0.003	0.003	0.003	0.0822785	0.0378951	0.528136	0.592175	0.342989	1.02911	43.6474	2.57771	0.0870957	15.7779	26.4979	4.61376	14.3344	31.6583	6.24974	9.06186	1.77398	21.0612	7.70127	9.88102	10.5974	0.0669238
AGTR2	angiotensin II receptor, type 2	Agtr2	chrX:21484625-21488831	0.0564262	0.0166388	0.854007	2.16233	0	0.0465794	0.143588	0.27177	0.389873	0.003	0.00531155	0.0275083	0.00487513	0.003	0.003	0.0631662	0.003	0.003	0.0846189	0.130631	0.0571145	0.003	1.88632	0.105267	0.263449	0.0995904	0.003	0.161617	0.015056	0.003
AGTRAP	angiotensin II receptor-associated protein	Agtrap	chr4:148077060-148088064	1.32666	0.929402	0.442864	0.222397	14.7207	10.3121	8.90089	7.66628	4.4994	18.8847	25.0352	25.4929	37.9479	18.8031	26.1844	18.0509	5.36356	11.5626	17.3977	4.62024	25.6766	4.22467	26.0046	16.9254	16.9888	17.0826	12.566	16.9748	18.0959	85.9837
AGXT	alanine-glyoxylate aminotransferase	Agxt	chr1:93135275-93145421	0.000568555	0.00187921	0.000339247	0	0	0.003	0.003	0.0338451	0.003	0.0224573	0.00850439	0.003	0.0416679	0.0624934	0.268924	0.003	0.003	0.477774	0.003	0.003	0.40199	530.828	0.0162155	0.003	0.0157685	0.003	0.0175181	0.0323331	0.003	0.003
AGXT2	alanine--glyoxylate aminotransferase 2	Agxt2	chr15:10358578-10409738	0.00265018	0.0155209	0.00619028	0	0	0.0269684	0.0290029	0.003	0.003	0.003	0.0065674	0.003	0.0193824	0.0467789	0.003	0.003	0.003	0.0263753	0.003	0.003	22.1184	25.8223	0.003	0.136259	0.003	0.003	0.0089423	0.0806518	0.003	0.003
AGXT2L1			chr3:130617447-130635750	0.00922109	0.0674216	noOrth	noOrth						0.0796263	0.003	0.103595	0.0342901	0.403077	0.224707	0.182035	58.189	0.003	0.003	4.40766	0.267042	30.476	0.0649338	0.003	0.0289135	0.189442	0.390795	0.696965	0.525791	0.003
AGXT2L2			chr11:51584756-51603269	1.36384	1.02799	noOrth	noOrth						40.6836	25.787	26.12	31.2009	23.3267	14.8938	41.6453	7.36965	25.9538	9.9689	13.2414	33.4226	27.4585	19.9406	34.7692	23.353	25.4737	12.8928	20.5063	29.8212	22.3556
AHCTF1	AT hook containing transcription factor 1	Ahctf1	chr1:179744903-179804015	0.418812	0.611072	0.26306	0.258716	200.015	8.21652	7.23632	4.18034	6.43632	13.6318	12.1394	10.3539	5.55159	15.2022	32.4904	19.8614	12.2282	15.3904	31.7991	16.7109	14.5537	9.12201	31.2391	13.7626	25.235	21.1225	21.8713	75.8003	27.8844	28.9756
AHCTF1P1	AT hook containing transcription factor 1 pseudogene 1		chr2:162357395-162364216	0.687314	0.389013	noOrth	noOrth						2.28225	3.73025	3.40919	1.2908	1.51579	5.27026	2.32314	2.38783	2.19513	3.95706	4.19537	2.58538	1.17516	2.79295	2.80092	4.14021	3.25845	3.49264	11.778	4.06037	5.93119
AHCY	adenosylhomocysteinase	Ahcy	chr20:32868073-32899608	0.881091	0.9808	0.201474	0.335733	17.5311	9.70084	5.08143	5.13159	11.0614	22.4799	33.2698	26.1464	34.221	32.3144	17.2676	24.8171	16.7188	22.3669	36.7936	25.8915	36.3505	59.4194	21.6666	27.9298	44.5773	41.5429	27.6775	52.6723	51.7924	19.6675
AHCYL1	adenosylhomocysteinase-like 1	Ahcyl1	chr3:107663119-107696548	0.577607	0.467687	1.10643	2.24472	1318.57	55.0427	67.1818	46.4078	114.04	27.9827	32.708	32.2162	24.4711	23.7602	44.7928	25.8228	168.429	41.3585	42.9503	23.4347	81.8005	31.6449	44.6056	28.8113	42.6276	50.9608	45.2364	31.5523	75.3011	33.5289
AHCYL2	adenosylhomocysteinase-like 2	Ahcyl2	chr2:155059311-155074497	1.74645	1.01127	2.83216	7.37695	543.772	24.3466	26.6105	16.4021	58.4838	10.7355	14.7593	23.3381	6.55001	8.01727	3.63726	1.88617	16.2886	3.97988	7.34039	1.63932	12.9094	3.13523	12.0628	6.14392	6.27149	4.73357	11.514	5.76738	22.4741	7.06299
AHDC1	AT hook, DNA binding motif, containing 1	Ahdc1	chr4:133011505-133078110	2.21967	1.46385	0.375913	1.43825	90.9388	4.41314	0.679754	0.782079	7.49257	9.1082	13.5577	12.4073	11.1805	7.62597	4.16334	6.31489	4.30888	2.60818	3.81746	4.09712	3.86584	1.26772	5.32372	3.48738	15.2259	5.3392	5.07673	7.07429	7.30467	4.07695
AHI1	Abelson helper integration site 1	Ahi1	chr10:20952546-21080429	1.23266	1.69381	1.16441	3.28688	1181.1	18.0039	7.49454	6.24118	29.8646	13.845	12.066	7.45972	11.4291	15.39	4.66929	7.35388	13.8136	9.50713	10.1263	3.00448	11.6405	4.43977	10.6096	7.35505	14.9534	7.4497	2.20303	27.9761	7.58045	2.69385
AHNAK	AHNAK nucleoprotein	Ahnak	chr19:8989283-9076919	0.593277	1.1635	0.111532	0.061473	2.57795	14.2031	21.3819	11.4956	8.64981	67.2542	96.5675	105.877	64.219	163.715	187.866	84.5399	27.0827	297.757	304.717	88.6755	96.703	25.7627	145.346	104.086	134.859	174.487	174.957	140.161	84.3355	180.009
AHNAK2	AHNAK nucleoprotein 2		chr12:112772193-112775640	0.506517	4.55632	noOrth	noOrth						3.16826	5.84928	5.55092	3.5574	40.7623	11.9749	6.62564	8.20663	5.78624	44.8449	0.921107	1.45001	1.14408	3.23831	6.08144	5.32425	38.0241	0.003	7.19783	2.14374	0.1749
AHR	aryl hydrocarbon receptor	Ahr	chr12:35497978-35534989	0.808128	0.624327	0.217427	0.0480071	344.589	4.50858	6.00316	3.33045	1.01877	11.396	18.3061	31.9005	6.99539	13.249	34.0059	20.3785	7.48424	21.5612	31.2406	13.0235	11.934	12.2736	36.1114	21.4609	37.4984	24.7527	2.16641	9.58807	14.7142	41.3464
AHRR	aryl-hydrocarbon receptor repressor	Ahrr	chr13:74211117-74292309	0.250229	0.342242	0.113447	0.0688548	0	0.205806	0.15563	0.132778	0.0999853	0.31449	0.492952	0.387985	0.258024	0.496976	0.373135	0.375241	0.426925	0.128191	0.24778	0.143675	0.107295	0.0337112	0.157107	0.116187	0.701581	0.311736	0.00532749	19.6348	0.42427	0.0469329
AHSA1	AHA1, activator of heat shock 90kDa protein ATPase homolog 1 (yeast)	Ahsa1	chr12:87266727-87273952	0.436567	0.561466	0.298757	0.392691	147.656	59.9257	53.4805	37.8611	66.276	105.014	53.139	65.9103	70.6616	94.7608	89.624	87.2579	177.132	97.7149	301.264	138.353	228.983	86.7336	108.765	288.26	226.859	157.784	64.936	306.847	228.177	111.694
AHSA2	AHA1, activator of heat shock 90kDa protein ATPase homolog 2 (yeast)	Ahsa2	chr2:61404552-61414686	5.91456	6.88071	0.822343	0.753282	92.9248	9.88825	7.07486	5.48924	6.85559	56.3776	41.4249	59.7544	57.7558	62.6211	9.16154	17.7986	12.4789	23.0415	0.003	7.11801	21.3034	6.30289	0.003	0.003	23.7743	0.003	0.003	0.003	19.272	5.34633
AHSG	alpha-2-HS-glycoprotein	Ahsg	chr16:22892041-22899438	8.566e-05	0.00104182	0.0046576	0	0	0.260932	0.215339	0.280743	0.003	0.003	0.003	0.003	0.00956343	0.0564433	0.003	0.020915	0.139835	0.0422563	0.003	0.003	0.0113465	865.767	0.003	0.0418264	0.0122822	0.003	0.003	0.783331	0.003	0.003
AHSP	alpha hemoglobin stabilizing protein	Ahsp	chr16:31539184-31540124	0.0975412	0.143368	UNDEF	UNDEF						0.003	0.820174	0.295718	0.187272	0.479957	2.96468	0.003	0.003	0.17903	4.36847	0.003	0.003	0.157755	43.477	0.003	0.328518	0.003	0.003	2.06114	0.003	0.003
AICDA	activation-induced cytidine deaminase	Aicda	chr6:122553808-122564180	0.166526	2.5234	0.122531	0.0862712	0	0.0188665	0.003	0.0587707	0.0182209	0.0520254	0.0477613	0.0359068	0.00499112	0.532954	0.0338542	0.471088	0.003	0.0544561	0.00577728	0.0133781	0.0175475	0.003	0.00754611	2.56322	0.003	0.00485674	0.003	0.0675496	0.0102793	0.117725
AIDA	axin interactor, dorsalization associated	Aida	chr1:183297059-183324501	0.409195	0.277719	1.51784	1.16862	351.426	40.8678	34.8986	27.1532	26.4133	6.35677	11.4426	12.382	6.8135	6.27705	35.1997	14.5121	13.6652	25.1687	42.5182	17.9531	17.8922	9.46572	33.3882	28.7525	17.4957	32.5495	12.1781	20.8256	15.6024	24.4683
AIF1	allograft inflammatory factor 1	Aif1	chr17:35170991-35176001	0.242852	0.139906	0.0298505	0.0917542	0	1.654	1.8219	2.31486	5.9332	10.859	18.6256	15.7996	17.5311	9.04689	39.075	116.824	33.5534	26.2516	22.1153	24.8454	30.3591	20.3967	60.1236	49.1144	24.1015	31.5259	3.42798	33.9083	8.32273	510.68
AIF1L	allograft inflammatory factor 1-like	Aif1l	chr2:31950302-31973442	0.429634	0.356295	0.0291156	0.0822283	0.713672	0.662013	0.941326	0.804585	2.26682	7.68495	13.0568	13.9249	12.7089	9.82212	58.5658	6.60014	47.9873	25.9	12.5001	14.7009	141.339	0.698401	7.87966	7.29654	3.0392	9.88219	2.06789	14.1264	88.4676	0.0272224
AIFM1	apoptosis-inducing factor, mitochondrion-associated, 1	Aifm1	chrX:48474943-48513426	0.390338	0.28196	0.438623	0.414727	13.9476	16.1787	17.1755	11.7384	14.212	14.2572	12.261	9.60395	17.3828	9.6623	16.2316	21.1328	14.9222	25.4993	22.2632	67.8312	129.364	81.7428	8.07031	17.199	26.7932	17.2622	20.6436	36.6579	28.85	13.8297
AIFM2	apoptosis-inducing factor, mitochondrion-associated, 2	Aifm2	chr10:61715262-61739260	0.456775	0.31159	0.220092	0.389394	1.06945	2.44548	1.66314	1.354	3.22155	3.17372	4.66829	2.92497	4.34907	2.57786	19.2131	4.35459	1.52804	41.8079	5.83514	6.11373	5.96973	6.43244	3.64692	5.19152	5.48898	6.54305	3.95496	3.41497	12.4336	0.443313
AIFM3	apoptosis-inducing factor, mitochondrion-associated, 3	Aifm3	chr16:17489610-17507482	0.86585	0.578725	3.18228	8.7881	0	9.37206	3.28744	2.72748	14.1641	1.50127	1.33055	0.636661	2.11361	0.932752	0.146515	0.470263	15.7217	0.553643	3.84439	0.031199	0.510602	0.271083	0.17179	0.483076	0.515913	0.974361	0.003	0.452435	0.489701	1.14812
AIG1	androgen-induced 1	Aig1	chr10:13647054-13868830	0.640535	0.432752	1.33946	1.03959	173.71	63.3966	77.6034	56.3172	51.0479	43.3411	27.89	29.7692	24.8103	21.2497	37.4121	19.5696	81.6442	62.2998	37.7248	66.7246	61.1572	137.861	34.2376	26.0923	48.9854	58.3608	4.66923	49.578	46.5574	12.7849
AIM1	absent in melanoma 1	Aim1	chr10:43950306-44004846	0.770005	1.86857	0.124275	0.202047	281.873	0.934059	1.41261	1.14588	1.89274	10.1803	10.176	4.70092	3.79579	17.5044	11.5236	9.61509	0.791025	21.5534	4.90314	1.12397	14.2838	4.54999	5.5756	8.22861	4.16466	10.4503	1.12821	9.54269	4.30922	38.1415
AIM1L	absent in melanoma 1-like	Aim1l	chr4:134068451-134092504	1.59249	37.8711	0.290104	0.11371	0.191877	0.405124	0.0818491	0.0551467	0.0708306	1.34036	1.02482	0.398924	1.20377	23.59	0.121571	0.85405	0.0353101	0.188405	0.0574165	0.003	0.367334	0.003	2.04499	0.370006	0.419391	0.955689	0.003	3.32049	0.490527	0.732267
AIM2	absent in melanoma 2	Aim2	chr1:173420603-173466036	0.235015	0.379117	0.0929747	0.203003	0	0.390118	0.31243	0.23868	0.685033	0.670044	1.18159	0.508948	0.811644	1.27933	0.301682	10.7794	0.218436	0.24959	0.639733	0.214298	0.404704	0.644361	0.89325	26.37	0.268776	0.973145	0.192513	1.14934	0.0488989	10.6438
AIMP1	aminoacyl tRNA synthetase complex-interacting multifunctional protein 1	Aimp1	chr3:132660497-132683879	0.754448	0.865221	1.24942	1.35921	12.2715	33.5172	32.0898	26.1862	33.2864	19.3153	20.0755	18.9138	15.5995	21.1888	17.4441	24.8008	19.6471	19.4086	31.2044	21.6799	26.4033	16.5403	18.5317	20.981	32.4293	23.0337	25.0217	22.1022	40.6985	31.9047
AIMP1P1	aminoacyl tRNA synthetase complex-interacting multifunctional protein 1 pseudogene 1		chr20:14108045-14108982	0.331239	0.151387	noOrth	noOrth						0.003	0.003	0.003	0.0172564	0.003	0.003	0.0385426	0.0468518	0.058402	0.003	0.003	0.10455	0.003	0.003	0.003	0.0357224	0.003	0.003	0.003	0.003	0.003
AIMP1P2	aminoacyl tRNA synthetase complex-interacting multifunctional protein 1 pseudogene 2		chr1:172855086-172855398	9.32208	1	noOrth	noOrth						0.003	0.102865	0.003	0.003	0.003	0.003	0.003	0.003	0.003	0.003	0.003	0.003	0.003	0.003	0.003	0.003	0.003	0.003	0.003	0.003	0.003
AIMP2	aminoacyl tRNA synthetase complex-interacting multifunctional protein 2	Aimp2	chr5:143902703-143909839	0.653966	0.541667	0.967878	0.944191	16.9842	14.7927	16.4747	11.46	13.8939	8.58624	10.7897	8.21908	10.8978	7.9707	7.37293	11.4408	5.7382	8.53359	5.46327	15.9437	21.3449	13.0823	4.10824	5.02251	8.32598	6.73054	68.5927	24.2091	22.9618	6.57171
AIP	aryl hydrocarbon receptor interacting protein	Aip	chr19:4114445-4125827	1.0075	0.367538	0.656568	1.54856	241.525	28.9871	14.469	13.6579	44.9025	17.6551	28.0341	29.1122	42.0539	10.6572	22.4903	39.3635	21.6745	17.5809	48.0814	13.6285	22.88	9.29011	29.5989	48.8224	23.0645	48.2024	12.7708	33.1443	31.9602	41.3868
AIPL1	aryl hydrocarbon receptor interacting protein-like 1	Aipl1	chr11:72028721-72037509	1.27217	3.60674	5.13794	1.78947	0	0.121273	0.0660924	0.0648483	0.0292808	0.0433873	0.0135119	0.013978	0.0123877	0.0590165	0.003	0.0164094	0.0265967	0.003	0.003	0.003	0.003	0.003	0.003	0.00546807	0.0101386	0.00821253	0.003	0.16498	0.003	0.003
AJAP1	adherens junctions associated protein 1	Ajap1	chr4:153373220-153482830	1.55016	0.62951	0.156497	24.8097	0	0.101121	0.0591283	0.163169	17.0907	0.845577	1.26638	1.40564	0.753853	0.433651	0.127456	0.0466769	2.53654	0.0890645	0.0444657	0.0193061	1.41069	0.166195	0.188758	0.166731	3.16762	0.683291	0.0749018	1.69768	0.337887	0.264674
AJUBA	ajuba LIM protein	Ajuba	chr14:54567468-54577661	2.18387	1.4962	UNDEF	UNDEF	0.0300484					22.0418	10.7813	7.14591	5.8811	7.85315	1.87002	4.44193	1.36188	7.10199	3.58184	4.10836	10.0286	5.69505	3.60082	4.23947	13.4763	6.44677	0.592256	5.50216	11.9292	0.003
AK1	adenylate kinase 1	Ak1	chr2:32621757-32635058	0.660483	0.525948	1.01912	0.746361	5463.71	154.732	67.2299	61.7991	69.2717	37.2291	48.2098	73.5033	86.2625	48.8146	36.1951	44.4844	98.521	106.041	61.3884	217.732	46.1537	32.4677	83.2685	29.1799	0.003	41.3724	413.147	138.982	135.435	0.631379
AK2	adenylate kinase 2	Ak2	chr4:128993264-129011529	0.635122	0.768479	0.280734	0.171524	5.28667	19.5877	12.0483	16.5492	9.81346	46.9337	33.2083	31.99	33.218	43.9673	42.9161	52.6425	30.485	58.4958	59.4325	43.0612	100.453	73.4575	69.7897	50.3238	48.5889	55.9569	49.8782	48.9924	89.1247	41.8168
AK2P1	adenylate kinase 2 pseudogene 1		chr1:59096512-59097202	0.458436	0.650236	noOrth	noOrth						33.8196	32.8844	34.8262	35.0708	48.438	69.8273	73.5348	38.5993	79.541	91.3997	54.2729	124.165	97.0869	63.5019	55.4405	65.4547	61.8477	47.228	78.4085	118.993	72.5867
AK2P2	adenylate kinase 2 pseudogene 2		chr2:32048481-32048886	0.222899	0.829512	noOrth	noOrth						0.188453	0.0620238	0.003	0.0564788	0.288373	0.629139	1.2035	0.215142	0.321815	0.455221	0.003	0.115221	1.00826	0.0660662	0.106181	0.459299	0.287015	0.003	0.461068	0.0674966	0.160841
AK3	adenylate kinase 3	Ak3	chr19:29020831-29047902	0.420539	0.6313	0.932048	0.800793	6.05944	34.5178	48.2596	48.4456	37.5812	19.0542	23.9156	18.2642	17.7096	29.6269	47.0662	31.3138	33.9186	53.3562	52.7769	111.584	55.2066	81.7755	43.2592	29.3611	32.3651	39.1842	53.4868	27.9892	45.3268	12.9096
AK3P2	adenylate kinase 3 pseudogene 2		chr8:144138476-144139233	0.192538	0.425345	noOrth	noOrth						2.35302	0.0562209	0.231116	0.153713	1.54313	1.84979	1.76927	0.729702	1.46811	1.89612	10.8984	1.43978	7.42446	3.47911	4.86502	1.8155	4.18425	10.7879	0.999432	1.62661	2.81379
AK3P3	adenylate kinase 3 pseudogene 3		chr7:23168796-23169460	0.624692	0.51819	noOrth	noOrth						0.733907	0.293125	0.363007	0.214522	0.332751	0.192963	0.003	1.45829	0.621469	0.296694	2.97716	0.003	0.003	0.918597	0.738182	0.684234	0.498839	0.003	0.343434	1.08512	0.447274
AK3P4	adenylate kinase 3 pseudogene 4		chr5:114738076-114738659	1	1	noOrth	noOrth						0.003	0.003	0.003	0.003	0.003	0.003	0.003	0.003	0.003	0.003	0.003	0.003	0.003	0.003	0.003	0.003	0.003	0.003	0.003	0.003	0.003
AK3P5	adenylate kinase 3 pseudogene 5		chr10:33233408-33233927	0.607472	0.0567254	noOrth	noOrth						0.119508	0.003	0.003	0.003	0.003	0.14119	0.270088	0.164158	0.18189	0.003	0.0558557	0.003	0.003	0.003	0.003	0.003	0.003	0.003	0.003	0.003	0.003
AK4	adenylate kinase 4	Ak4	chr4:101419288-101467771	0.20221	0.411184	0.106693	0.394946	0	1.05771	1.33298	1.16911	4.39246	2.4643	2.38361	2.21484	1.93289	4.57305	7.2313	4.72421	9.61386	16.7069	12.5965	27.9987	44.2526	17.173	1.92053	4.61929	3.96846	13.6388	1.02584	8.88479	3.18042	0.41135
AK4P2	adenylate kinase 4 pseudogene 2		chr5:54847712-54848382	7.45727	1	noOrth	noOrth						0.0804872	0.003	0.003	0.003	0.003	0.003	0.003	0.003	0.003	0.003	0.003	0.003	0.003	0.003	0.003	0.003	0.003	0.003	0.003	0.003	0.003
AK4P3	adenylate kinase 4 pseudogene 3		chr12:31768701-31769373	0.105632	0.242844	noOrth	noOrth						0.577716	0.280492	0.339394	0.201303	0.804004	2.61296	2.26746	2.45613	4.55554	4.455	9.75034	7.31509	4.90375	1.06378	2.03848	1.53878	5.34762	0.214489	3.09176	1.10493	0.256431
AK4P4	adenylate kinase 4 pseudogene 4		chr9:5855780-5856426	0.542605	0.0529004	noOrth	noOrth						0.003	0.0608568	0.0313968	0.0278318	0.003	0.100429	0.160096	0.003	0.003	0.003	0.003	0.104225	0.003	0.003	0.003	0.118705	0.003	0.003	0.119162	0.274749	0.003
AK4P5	adenylate kinase 4 pseudogene 5		chr6:80787445-80788079	1	1	noOrth	noOrth						0.003	0.003	0.003	0.003	0.003	0.003	0.003	0.003	0.003	0.003	0.003	0.003	0.003	0.003	0.003	0.003	0.003	0.003	0.003	0.003	0.003
AK4P6	adenylate kinase 4 pseudogene 6		chr4:151948241-151948769	0.185171	0.0448478	noOrth	noOrth						0.003	0.0405465	0.003	0.003	0.003	0.137243	0.003	0.0443245	0.0221006	0.003	0.248848	0.229471	0.259659	0.0306254	0.003	0.0304158	0.0394215	0.003	0.0101776	0.003	0.003
AK5	adenylate kinase 5	Ak5	chr3:152462814-152668140	0.262136	0.206177	0.0276088	1.02975	0	0.513587	0.627292	0.380705	18.9173	7.19851	4.7076	3.99651	3.35992	3.78764	1.47441	3.41404	198.968	18.6343	7.63627	2.09705	4.18324	0.003	1.08126	3.74222	1.05859	3.16406	1.13084	27.7954	0.468996	19.0808
AK7	adenylate kinase 7	Ak7	chr12:105705981-105782447	5.16554	1.61647	3.7051	0.0618372	0	7.41606	6.21289	6.25276	0.110607	4.32526	7.00018	16.2065	9.42609	2.89134	1.30862	0.908726	1.84707	0.371422	0.787227	0.131458	2.58298	0.704943	6.80969	0.27003	4.38238	0.442524	0.782861	5.15817	2.11837	0.0124122
AK8	adenylate kinase 8	Ak8	chr2:28700160-28813165	2.88724	1.43203	4.47719	0.292065	0	10.7327	12.9431	7.29544	0.673459	1.55957	4.82795	11.2767	8.96595	3.30205	0.568557	0.737799	1.22209	0.652733	1.17555	0.122209	2.04536	0.0118196	4.59078	0.497411	2.79795	1.63875	0.003	18.1252	2.69681	0.00762998
AKAP1	A kinase (PRKA) anchor protein 1	Akap1	chr11:88830791-88864586	0.588607	0.594921	0.292987	0.422293	0.450726	8.92509	5.96842	3.78622	8.9746	10.7049	15.9597	10.7865	12.5853	12.6433	14.5429	11.4312	12.6917	22.1064	31.2624	48.4753	14.2227	15.7313	5.15963	9.48496	9.39441	27.2429	55.3399	35.6624	22.8766	4.40822
AKAP10	A kinase (PRKA) anchor protein 10	Akap10	chr11:61871306-61930226	0.867505	0.847659	0.803404	1.38652	2.99171	6.41173	6.31372	4.48652	9.90153	5.49449	7.08068	7.0419	5.16327	6.05336	5.51478	9.14157	8.32192	6.24586	5.83724	3.76324	8.14053	2.69473	4.74232	9.40401	7.36873	9.49636	1.95161	9.55924	8.48739	13.5908
AKAP11	A kinase (PRKA) anchor protein 11	Akap11	chr14:78492245-78536860	0.490318	0.260716	0.636072	3.16075	280.319	8.97164	9.6808	5.17236	39.4631	4.82849	8.10421	8.32648	3.22801	3.25514	10.8308	7.87797	48.7655	10.1481	12.1992	10.3604	8.89266	3.72688	7.02547	10.5281	12.5232	11.0248	5.3485	17.2839	7.92467	15.3058
AKAP11-IT1			chr13:42848463-42851124	0.519431	0.128978	noOrth	noOrth						0.003	0.0393275	0.003	0.003	0.003	0.003	0.003	0.154296	0.003	0.003	0.003	0.003	0.100432	0.003	0.003	0.0784289	0.003	0.003	0.003	0.003	0.003
AKAP12	A kinase (PRKA) anchor protein 12	Akap12	chr10:4266328-4359471	0.57028	0.07173	0.234397	0.362507	65.5782	8.19692	9.73892	4.42322	11.5265	5.48416	22.6286	32.2468	12.1723	2.28077	71.1575	14.8781	27.2152	34.1305	90.0056	7.50921	16.0271	5.53749	63.4971	18.1645	51.4595	28.887	4.18799	50.9368	24.9916	0.160432
AKAP13	A kinase (PRKA) anchor protein 13	Akap13	chr7:75455533-75754609	0.752922	0.568231	0.330823	0.169503	29.3395	17.2761	22.3713	9.82754	8.4498	34.0752	31.481	38.7574	45.8201	28.3265	62.3092	52.5375	10.1605	39.5867	45.2656	79.9189	17.118	13.5321	58.5928	44.9774	36.0414	36.9344	37.9421	38.673	121.944	102.072
AKAP14	A kinase (PRKA) anchor protein 14	Akap14	chrX:37150697-37168842	3.20211	1.03127	0.274755	0.0154474	2.95894	1.64243	1.31266	1.07542	0.0755348	5.20186	12.0995	24.2941	21.0355	5.04271	0.003	0.003	1.48231	0.003	0.003	0.003	0.003	0.003	13.2188	0.003	5.16109	0.492962	0.003	57.8489	0.003	0.003
AKAP16BP	A kinase (PRKA) anchor protein 16B, pseudogene		chrX:118386773-118391646	0.564597	0.105008	noOrth	noOrth						0.003	0.0385818	0.0199387	0.003	0.003	0.003	0.003	0.08422	0.003	0.003	0.003	0.003	0.003	0.003	0.003	0.003	0.003	0.003	0.330888	0.003	0.003
AKAP17A	A kinase (PRKA) anchor protein 17A		chrX:36608182-36645414	3.16205	1.83851	noOrth	noOrth						26.4539	28.4494	28.1175	38.8746	17.7184	6.48437	12.3872	4.8037	6.41507	9.23465	3.46237	8.88675	4.31676	15.0022	18.75	16.4395	12.3592	3.14641	15.4091	9.51616	7.58428
AKAP2	A kinase (PRKA) anchor protein 2	Akap2	chr4:57742094-57896984	0.297093	0.17818	0.177728	0.387609	20.0662	7.3446	8.16871	5.90702	15.5719	6.90315	15.4135	18.2698	7.15553	7.15825	135.783	33.9976	12.4116	62.2138	44.6808	54.9729	25.7421	9.65247	113.889	35.7191	18.001	28.801	7.80769	16.1189	33.3834	9.61398
AKAP3	A kinase (PRKA) anchor protein 3	Akap3	chr6:126853097-126874308	0.372469	0.031145	0.1795	0.00715113	0	1.14998	0.501452	0.388401	0.0270884	1.1747	1.60756	1.82251	1.03886	0.117977	0.485213	0.442104	0.867595	0.617962	0.788266	0.832671	0.597701	0.908527	0.930118	1.19433	0.703604	0.460219	0.62636	48.8397	1.68541	0.62802
AKAP4	A kinase (PRKA) anchor protein 4	Akap4	chrX:7067518-7078606	0.000407642	0.000407642	0	0	0	0.003	0.003	0.003	0.003	0.003	0.003	0.003	0.003	0.003	0.293202	0.0541756	0.003	0.003	0.003	0.003	0.221935	0.003	0.286322	0.003	0.003	0.003	0.003	116.813	0.0517211	0.003
AKAP5	A kinase (PRKA) anchor protein 5	Akap5	chr12:76324890-76334151	0.347518	0.285441	1.00796	8.72252	267.587	0.726991	1.26573	0.744511	7.8957	0.53711	0.328527	0.249901	0.142768	0.258384	0.0202302	0.743673	7.46933	0.0781855	0.580632	0.191948	0.73482	0.0917923	0.899338	1.26727	0.501215	0.304813	0.003	0.539393	0.248812	0.808887
AKAP6	A kinase (PRKA) anchor protein 6	Akap6	chr12:52699382-53151015	0.477994	0.0897642	0.668399	2.18546	1175.25	8.31864	8.49855	3.97168	22.6578	2.82019	8.16433	6.30458	2.53333	0.930631	0.439201	1.69582	27.2954	1.52041	3.10982	46.4056	2.21366	0.190186	5.64489	1.0034	1.22197	5.32739	43.7211	11.0679	13.51	1.51328
AKAP7	A kinase (PRKA) anchor protein 7	Akap7	chr10:25169089-25299163	0.360759	0.38495	0.684095	1.1442	113.284	5.80447	5.71033	3.95447	8.62449	2.46672	2.85945	2.88868	2.66216	2.90159	5.75456	5.34167	9.19285	8.08228	4.98969	7.54437	8.6654	19.0932	3.51571	3.94693	8.75872	9.77319	1.52196	9.08267	5.9979	9.34021
AKAP8	A kinase (PRKA) anchor protein 8	Akap8	chr17:32303675-32321153	1.33702	1.54327	1.79037	1.6907	457.794	21.1622	14.6916	9.50436	14.2777	10.8618	13.438	9.77651	11.0875	13.0327	8.78123	14.8084	6.07731	5.82633	4.93039	5.99141	9.72099	3.46802	7.20829	10.3078	9.02438	10.6105	14.1325	7.74982	10.2744	6.20577
AKAP8L	A kinase (PRKA) anchor protein 8-like	Akap8l	chr17:32321423-32350577	2.03215	1.26248	0.511145	1.21472	54.6219	16.2916	4.81002	4.28	20.1062	24.8869	31.3659	29.9526	48.3402	20.8968	12.6896	15.4151	21.4846	8.87483	26.007	10.1593	12.7768	3.68011	20.3452	18.4883	11.9231	22.1092	30.4065	25.8682	13.4653	11.1408
AKAP9	A kinase (PRKA) anchor protein 9	Akap9	chr5:3928053-4080204	1.39679	1.99693	0.547911	0.504356	309.995	14.2345	13.7243	6.77734	10.6583	34.3949	27.6893	36.455	19.5314	42.2002	12.0611	20.1139	17.7302	13.9263	22.3469	15.8289	32.0472	32.928	20.8629	21.7475	27.3711	23.8066	19.4503	15.7976	24.3132	17.7881
AKD1			chr6:109814058-110012420	1.2949	1.33629	noOrth	noOrth						3.88851	4.28049	7.44063	4.29353	5.13483	3.08535	4.97335	4.49305	1.54118	5.44781	4.8318	3.30992	1.12525	6.12736	2.96644	4.38684	3.85954	1.90657	7.29635	4.65103	1.47979
AKIP1	A kinase (PRKA) interacting protein 1	Akip1	chr11:8932685-8941631	0.772325	0.546316	UNDEF	UNDEF	2.84973					11.032	9.56449	9.76483	10.5953	7.24282	13.2769	13.9077	11.7998	10.1361	15.0976	10.9788	12.4759	7.71067	9.55241	14.4939	18.585	10.978	11.6807	20.2171	21.2659	9.96457
AKIRIN1	akirin 1	Akirin1	chr4:123735194-123750299	0.938285	0.467331	1.21161	0.460495	32.4267	35.7703	46.1871	36.3939	14.9939	25.2927	24.7954	28.609	43.5067	15.2165	14.9424	27.5974	52.9792	25.4855	22.8211	34.5934	50.9098	26.2352	21.5001	39.8537	38.4555	21.8609	11.0861	52.8943	25.028	54.7243
AKIRIN2	akirin 2	Akirin2	chr4:34550614-34566908	0.659217	0.682184	1.0708	1.32154	260.493	29.4315	32.9291	22.0988	34.7453	12.3608	19.4245	17.6056	19.9365	17.9357	21.0792	23.5871	30.8478	38.1643	13.3131	16.1687	20.1866	14.5138	26.2594	24.4458	21.8056	14.9363	55.9697	28.4624	27.9583	42.9673
AKIRIN2-AS1			chr6:88410227-88411243	0.378979	1.03571	noOrth	noOrth						2.89823	2.93812	1.78602	0.491556	5.54364	7.54829	3.60751	2.15125	1.65021	0.80241	2.71453	1.10781	1.13098	16.9307	10.8895	4.49192	3.88813	6.24922	3.1031	6.81403	12.5602
AKNA	AT-hook transcription factor	Akna	chr4:63367127-63410714	1.10369	0.323501	0.515956	0.141034	1097.98	11.6663	5.03948	2.81071	1.77825	8.6002	14.6112	17.6632	14.7893	4.07891	9.85596	41.6014	1.37049	4.90848	3.93606	1.16541	1.89878	2.04359	12.02	28.9725	11.9026	4.92224	0.72539	4.11657	2.33642	69.9622
AKNAD1	AKNA domain containing 1	Aknad1	chr3:108739657-108782309	0.34069	0.824841	0.18867	0	0	0.127325	0.116526	0.0444408	0.003	0.0692516	0.243407	0.141222	0.240229	0.420125	0.0692272	0.317778	0.699179	0.305302	0.616527	0.0515703	0.003	0.003	0.61326	0.714362	0.0608268	0.828779	0.0547995	3.66059	0.148252	0.003
AKR1A1	aldo-keto reductase family 1, member A1 (aldehyde reductase)	Akr1a1	chr4:116636509-116651674	1.47123	1.55156	4.09794	1.77385	2455.59	454.214	432.761	306.794	172.246	193.8	131.601	86.2327	159.811	150.661	76.0042	158.096	54.1281	75.0935	69.9327	33.7171	155.15	239.328	81.3687	83.7673	110.354	99.9767	49.2395	79.3409	87.2572	100.897
AKR1B1	aldo-keto reductase family 1, member B1 (aldose reductase)	Akr1b3	chr6:34303929-34317489	0.83866	0.637061	0.0607861	0.0919408	0	3.44673	4.41209	3.20408	5.57766	42.8849	44.7995	45.5218	70.3057	38.6478	42.872	51.723	46.9427	25.4183	26.9863	83.5696	145.354	19.9953	40.8169	112.312	53.4245	80.5226	69.0735	51.4168	72.6925	47.5325
AKR1B10	aldo-keto reductase family 1, member B10 (aldose reductase)	Akr1b8	chr7:134212343-134226160	3.65607	25.1912	0.473384	0.0933607	1.17423	1.24323	1.43964	1.19133	0.25469	14.9337	13.9775	3.39709	7.58704	68.7222	0.0904515	0.138113	0.003	0.0719758	1.77413	0.0817124	6.9991	5.88235	0.352951	0.338747	0.960645	20.7124	1.10469	1.58708	3.54798	0.003
AKR1B15	aldo-keto reductase family 1, member B15		chr6:34354163-34368454	0.377789	8.53133	noOrth	noOrth						0.701653	0.255665	0.115414	0.100136	6.62151	0.393573	0.023701	0.0192071	2.1241	0.0489431	0.003	0.176828	0.260896	0.0444121	0.13596	0.0345691	1.1323	1.12996	1.01247	5.87533	0.003
AKR1B1P1	aldehyde reductase family 1, member B1 pseudogene 1		chr1:224762135-224763091	0.0195817	0.00400093	noOrth	noOrth						0.0497316	0.003	0.003	0.003	0.003	0.569499	0.582274	0.582226	0.332047	0.503243	1.01384	1.84441	0.111463	0.6135	0.600999	0.661528	0.930727	1.55979	0.733978	0.743186	0.614508
AKR1B1P2	aldo-keto reductase family 1, member B1 pseudogene 2		chr3:74185109-74186043	0.163013	0.353605	noOrth	noOrth						2.10075	0.226927	0.0977338	0.225216	1.43742	2.54916	3.44443	2.3052	1.87657	1.49314	4.17791	12.7447	0.643056	2.69069	7.05266	3.37174	6.03208	4.75093	5.04108	3.94816	2.9192
AKR1B1P3	aldo-keto reductase family 1, member B1 pseudogene 3		chr11:16505630-16506218	0.080309	0.731315	noOrth	noOrth						0.0978345	0.003	0.0715261	0.003	0.39922	0.501286	0.442582	0.403498	0.111771	0.0790524	0.457642	1.60072	0.087546	0.0344186	0.921957	0.444381	0.697792	1.10335	0.446092	0.597785	0.804421
AKR1B1P4	aldo-keto reductase family 1, member B1 pseudogene 4		chr13:46261682-46262604	1	1	noOrth	noOrth						0.003	0.003	0.003	0.003	0.003	0.003	0.003	0.003	0.003	0.003	0.003	0.003	0.003	0.003	0.003	0.003	0.003	0.003	0.003	0.003	0.003
AKR1B1P5	aldo-keto reductase family 1, member B1 pseudogene 5		chr14:59602208-59603139	1	1	noOrth	noOrth						0.003	0.003	0.003	0.003	0.003	0.003	0.003	0.003	0.003	0.003	0.003	0.003	0.003	0.003	0.003	0.003	0.003	0.003	0.003	0.003	0.003
AKR1B1P6	aldo-keto reductase family 1, member B1 pseudogene 6		chr18:8545637-8546003	1	1	noOrth	noOrth						0.003	0.003	0.003	0.003	0.003	0.003	0.003	0.003	0.003	0.003	0.003	0.003	0.003	0.003	0.003	0.003	0.003	0.003	0.003	0.003	0.003
AKR1B1P8	aldo-keto reductase family 1, member B1 pseudogene 8		chrX:115174735-115175671	1	1	noOrth	noOrth						0.003	0.003	0.003	0.003	0.003	0.003	0.003	0.003	0.003	0.003	0.003	0.003	0.003	0.003	0.003	0.003	0.003	0.003	0.003	0.003	0.003
AKR1C1	aldo-keto reductase family 1, member C1	Akr1c6	chr10:4934795-5022159	0.719456	0.498287	0	0	0	0.003	0.003	0.003	0.003	45.7621	66.6874	42.3448	62.8051	37.6767	46.7205	39.2614	3.96148	427.794	14.9968	22.9808	51.6956	311.683	35.2003	76.023	15.1003	38.9363	9.29966	38.5676	77.1272	0.450866
AKR1C2	aldo-keto reductase family 1, member C2	Akr1c21	chr1:65013085-65032748	0.992092	1.59545	0	0	0	0.003	0.003	0.003	0.003	63.4188	63.9474	28.2113	50.7591	82.9559	51.8557	25.6439	2.11624	386.631	7.25585	7.75734	33.3031	163.009	17.2309	25.4807	9.17442	37.6507	10.5318	20.8009	32.9432	0.540111
AKR1C3	aldo-keto reductase family 1, member C3	Akr1c18	chr10:5077548-5149878	1.13097	0.618398	0.0352446	0.142259	0	1.77925	2.41138	1.98887	8.31417	71.7839	71.0498	48.726	72.8327	36.1416	94.5272	20.2403	3.57698	248.548	27.2906	8.29577	117.501	228.004	34.9328	35.0779	15.1801	33.5648	7.74062	23.8102	23.1739	13.639
AKR1C4	aldo-keto reductase family 1, member C4		chr10:5237425-5260912	0.0189014	0.0238631	noOrth	noOrth						0.743671	0.0596913	0.0553299	0.0720396	0.293763	5.19549	2.74668	0.227466	24.8019	3.75215	0.695539	5.9751	137.98	1.34427	1.68802	1.40641	2.78816	0.32445	5.3163	2.38011	0.343378
AKR1CL1	aldo-keto reductase family 1, member C-like 1		chr10:5202774-5244449	1.63464	0.0188146	noOrth	noOrth						0.576822	0.238749	0.185818	0.0411885	0.003	0.264001	0.003	0.003	0.003	0.003	0.003	0.003	1.5629	0.003	0.003	0.003	0.003	0.003	0.091673	0.003	0.596637
AKR1D1	aldo-keto reductase family 1, member D1	Akr1d1	chr6:37530172-37568815	0.013318	0.000851153	0	0	0	0.003	0.003	0.003	0.003	0.133195	0.0274409	0.0143823	0.0127461	0.003	0.003	0.168705	0.003	0.113614	0.003	0.003	0.003	52.6193	0.003	0.237807	0.003	0.0506641	0.003	3.01616	0.160846	0.003
AKR1D1P1	aldo-keto reductase family 1, member D1 pseudogene 1		chr1:167488772-167489823	0.103027	0.103027	noOrth	noOrth						0.003	0.003	0.003	0.003	0.003	0.003	0.003	0.003	0.003	0.003	0.003	0.003	0.003	0.003	0.003	0.003	0.003	0.003	0.003	0.003	0.420897
AKR1E2	aldo-keto reductase family 1, member E2	Akr1e1	chr13:4592489-4609164	0.54799	0.484828	3.29446	3.59069	162.4	11.9632	8.7204	7.10648	10.0963	1.8013	0.916844	1.88753	1.55768	1.36324	2.08256	1.37271	1.15405	2.97247	0.648874	0.729847	1.2427	0.388074	0.799576	1.12541	0.419406	2.33192	0.566969	25.6842	2.7181	0.751958
AKR7A2	aldo-keto reductase family 7, member A2 (aflatoxin aldehyde reductase)	Akr7a5	chr4:139310743-139318786	1.40226	0.796303	0.288613	0.421299	3.10265	10.3809	1.67656	3.48125	7.56081	19.2363	29.2016	24.802	27.422	14.2908	15.927	15.7499	13.3115	19.5295	16.0578	11.3068	21.1669	22.0048	15.266	14.4143	19.3871	23.5813	19.4274	20.4329	20.1288	19.4508
AKR7A2P1	aldo-keto reductase family 7, member A2 pseudogene 1		chr1:113466044-113466966	0.184579	0.327138	noOrth	noOrth						0.208393	0.0192136	0.0794362	0.0528035	0.159443	0.349699	0.472201	0.358751	0.536631	0.548229	0.415029	0.853923	0.280215	0.679358	0.393463	0.565298	0.372246	0.730673	0.805448	0.168827	0.268205
AKR7A3	aldo-keto reductase family 7, member A3 (aflatoxin aldehyde reductase)	Akr7a5	chr1:19609051-19615744	0.605225	0.875136	2.15224	3.1417		10.3809	1.67656	3.48125	7.56081	2.08103	1.47297	0.659002	1.61313	2.1061	0.625072	0.693082	0.518025	0.638635	1.67124	0.187883	11.9188	19.2473	0.152958	0.0889683	0.625007	0.388155	0.291464	0.823481	0.392907	0.242582
AKR7L	aldo-keto reductase family 7-like		chr1:19592477-19600688	1.30906	1.77783	noOrth	noOrth						3.06577	1.53926	0.736278	0.921782	2.12647	0.681865	0.972291	1.18655	0.547229	0.744891	0.478478	3.88768	5.04568	0.475011	0.497326	1.02755	0.972437	0.427999	0.653218	0.887031	0.652424
AKT1	v-akt murine thymoma viral oncogene homolog 1	Akt1	chr12:112653820-112674276	0.817391	0.683771	0.421347	0.874703	432.881	37.3229	15.4272	20.45	50.6537	44.9281	49.1242	48.8646	46.4224	39.5969	75.4108	62.3263	34.2136	71.9326	64.7918	54.2963	50.8335	46.3502	78.3656	65.3234	60.3436	60.4863	39.6338	43.4874	53.6934	65.0655
AKT1S1	AKT1 substrate 1 (proline-rich)	Akt1s1	chr7:44849223-44855421	1.62339	1.1551	0.395847	0.70383	230.326	10.0574	1.91495	3.1551	8.96571	10.2869	22.7959	20.7047	28.9305	14.7142	14.9317	11.1372	5.33407	14.5537	12.1007	10.3145	9.5162	14.6902	6.46254	12.7492	10.107	14.0675	33.4345	11.7846	17.1237	5.50795
AKT2	v-akt murine thymoma viral oncogene homolog 2	Akt2	chr7:27591559-27639453	0.98354	0.92047	0.27461	0.268142	80.0672	20.3329	11.6874	11.3529	14.1172	58.8494	46.9308	56.322	45.0247	48.4612	51.4362	53.0637	13.596	121.262	35.6263	37.3696	38.9996	51.3081	25.6696	48.5311	74.18	0.003	45.2582	43.0425	147.783	55.2442
AKT3	v-akt murine thymoma viral oncogene homolog 3	Akt3	chr1:177022114-177248767	0.408818	0.14396	0.796838	1.62651	448.097	17.2804	14.8752	8.69034	27.7916	4.66799	9.36241	9.25193	4.65905	2.45979	27.353	10.1498	36.2634	10.1373	46.2792	7.77301	10.6097	2.04377	21.289	17.5572	17.2494	22.859	3.52582	17.6795	15.9479	6.66972
AKT3-IT1	AKT3 intronic transcript 1 (non-protein coding)		chr1:243956506-243957702	0.169199	0.287949	noOrth	noOrth						0.240561	0.0418434	0.003	0.003	0.122704	0.426295	1.17791	0.881139	1.00683	0.291315	0.003	0.196626	0.268845	0.169114	0.452999	0.713817	0.32653	0.003	0.379358	0.518327	0.003
AKTIP	AKT interacting protein	Aktip	chr8:91123498-91135496	0.494898	0.689205	1.45251	2.01042	151.037	25.5698	21.8336	19.4915	30.8631	6.78887	6.98622	7.83709	8.7777	10.5804	12.0894	11.4108	26.9512	14.1247	15.7085	22.4083	17.4717	8.77061	7.85332	12.8109	14.6545	18.4658	12.2733	25.0985	16.2292	9.30475
ALAD	aminolevulinate dehydratase	Alad	chr4:62509169-62520063	1.0731	1.42727	2.27016	0.711305	50.652	32.3742	59.5424	42.6882	14.0585	23.1174	22.4985	20.348	18.8731	28.2091	8.99878	13.6636	33.7568	42.2045	13.5016	23.1349	19.9581	42.341	8.20614	12.5856	19.2752	21.9504	7.25653	15.0237	19.8662	14.5072
ALAS1	aminolevulinate, delta-, synthase 1	Alas1	chr9:106233454-106247954	2.02681	0.56343	1.06183	0.508075	0	54.498	36.3041	22.1036	18.0081	80.5128	71.5716	60.3283	74.9391	19.9701	21.2101	18.8164	24.5781	21.2726	15.2367	52.998	34.9936	202.133	31.3592	19.0146	18.4626	20.4178	27.315	22.0267	17.0774	20.1891
ALAS2	aminolevulinate, delta-, synthase 2	Alas2	chrX:150547416-150570622	0.667798	0.0790484	3.62095	0.403868	141.434	7.03795	44.8983	16.0327	2.527	0.198468	15.8782	0.384464	0.252512	0.494606	6.44611	0.449484	0.45164	1.61084	23.4521	0.410298	0.284538	0.280103	57.8621	0.410621	0.172611	0.875377	0.317321	7.00854	0.0293277	0.051005
ALB	albumin	Alb	chr5:90460888-90476603	0.0117533	0.140583	0	0.000611172	0	0.003	0.003	0.003	0.0434702	1.39454	0.603752	0.57294	0.77263	9.99907	1.64195	2.24647	2.44129	2.21927	0.421123	1.62655	109.457	1000	0.873396	5.76456	0.392035	0.986144	0.227804	2.11305	2.13335	5.47154
ALCAM	activated leukocyte cell adhesion molecule	Alcam	chr16:52248995-52452997	1.92707	1.46791	0.563122	1.13972	0.191877	9.34567	11.1137	9.5302	20.2323	23.8511	42.5534	43.8606	26.5717	26.0583	2.34552	5.2783	47.8904	8.70199	15.0354	2.30903	19.2302	17.4784	46.2813	8.71006	15.1601	30.5467	0.63247	8.70129	47.7916	7.93871
ALDH16A1	aldehyde dehydrogenase 16 family, member A1	Aldh16a1	chr11:61244754-61267127	2.09877	1.14402	0.535869	0.342672	43.7587	5.79383	0.88833	1.38675	1.71994	7.18754	9.59974	9.15759	16.1918	5.74208	8.57366	11.2664	0.698348	7.13427	2.97492	1.34528	5.46958	4.0823	2.26895	8.89943	5.81612	4.2515	2.1218	3.77911	2.96198	8.66367
ALDH18A1	aldehyde dehydrogenase 18 family, member A1	Aldh18a1	chr19:40550256-40588463	1.05842	1.00193	0.815255	0.528391	63.9495	14.5006	11.7045	9.2304	7.6556	23.8027	13.1315	12.1099	12.2956	14.5164	8.14014	11.4754	8.18954	15.5158	12.392	4.43958	23.98	19.3767	0.003	17.2962	34.047	14.7	1.92383	15.8594	31.6954	12.7821
ALDH1A1	aldehyde dehydrogenase 1 family, member A1	Aldh1a1	chr19:20601981-20643462	2.66094	1.48602	0.978758	0.152575	37.3411	96.3372	132.394	72.1484	15.6343	253.281	283.582	261.848	291.955	152.272	51.0393	42.4959	47.1357	63.4679	241	14.1619	140.638	165.368	132.72	41.7139	87.3472	63.097	19.0268	178.826	308.2	43.2795
ALDH1A2	aldehyde dehydrogenase 1 family, member A2	Aldh1a2	chr9:71215788-71296243	1.24373	0.768361	1.4784	0.952508	0	12.1525	25.3604	14.6977	11.2128	10.9273	16.6353	16.9599	14.0417	9.04505	5.54603	5.19069	1.21847	6.35377	3.65864	6.7124	15.1901	24.308	9.11803	7.13892	19.9745	18.5511	2.93385	59.6834	2.378	0.394003
ALDH1A3	aldehyde dehydrogenase 1 family, member A3	Aldh1a3	chr7:66390892-66427477	1.77626	1.27756	0.371675	0.103882	0	3.23261	5.91051	3.66643	1.19341	13.0064	24.4903	23.5077	20.6192	14.6768	9.62505	20.1034	6.02278	15.0133	15.8457	2.21602	9.55072	1.36398	16.9961	7.37908	7.93326	19.9837	5.25268	43.8117	2.66829	0.0441723
ALDH1B1	aldehyde dehydrogenase 1 family, member B1	Aldh1b1	chr4:45799021-45804608	0.245765	0.118931	0.0131063	0.169951	54.7554	0.414168	0.247204	0.184711	3.65709	4.3794	6.37133	5.0187	5.38457	2.55921	11.6506	43.6801	3.91519	10.6206	17.7094	6.07266	25.0567	29.8622	7.25839	7.10722	27.6319	87.6933	22.4305	19.4579	21.3731	2.77666
ALDH1L1	aldehyde dehydrogenase 1 family, member L1	Aldh1l1	chr6:90550817-90599171	0.815109	1.13324	0.191743	1.1659	0	4.19799	3.71602	2.44087	20.9878	10.2267	13.6037	19.5172	15.3446	20.3999	0.003	0.238746	36.0341	44.2492	10.4852	4.20107	67.3212	47.9253	3.11773	1.86941	6.31465	12.2306	36.0555	8.09394	9.87877	0.003
ALDH1L1-AS1	ALDH1L1 antisense RNA 1		chr3:125822482-125826912	1.25727	5.45737	noOrth	noOrth						0.177999	0.0728216	0.0605528	0.219832	0.576443	0.003	0.003	1.26056	0.003	0.196121	0.0838339	0.003	0.003	0.003	0.003	0.003	0.003	0.003	0.113508	0.003	0.003
ALDH1L1-AS2	ALDH1L1 antisense RNA 2		chr3:125898907-125929012	1.18476	0.429471	noOrth	noOrth						0.677032	0.29434	0.371527	0.245551	0.143952	0.003	0.0277559	0.955627	0.376228	0.286704	0.841746	0.490823	0.314494	0.003	0.172902	0.049313	0.880804	0.0357909	0.393701	0.528062	0.003
ALDH1L2	aldehyde dehydrogenase 1 family, member L2	Aldh1l2	chr10:83487446-83534140	1.20632	1.11831	4.52385	0.904146	0	4.49809	6.69413	7.11831	1.21986	1.56011	1.74585	1.98457	1.21966	1.50881	2.58183	2.24973	1.12744	1.85413	1.43739	0.899976	1.07433	0.0650943	0.648381	1.63497	1.68718	2.31473	0.537529	1.80029	1.59563	0.0783255
ALDH2	aldehyde dehydrogenase 2 family (mitochondrial)	Aldh2	chr5:121567686-121593824	0.491196	0.49432	0.556358	0.195865	21.249	178.677	51.8949	56.9877	33.745	67.8583	84.8301	76.7891	109.029	85.1648	283.379	55.1365	146.388	524.864	202.697	141.676	108.964	450.311	173.329	64.3508	103.527	137.794	74.3844	66.0026	131.923	91.8631
ALDH3A1	aldehyde dehydrogenase 3 family, member A1	Aldh3a1	chr11:61208741-61218416	49.8407	0.0036624	28.0085	0.105305	3.79293	23.9978	28.8259	16.0044	0.0862594	163.296	0.003	0.003	0.003	0.003	4.87329	0.894556	0.485587	0.362408	0.413975	0.0280142	0.875328	0.19191	0.003	0.0316518	1.09616	0.59382	0.710888	1.79603	0.746541	0.003
ALDH3A2	aldehyde dehydrogenase 3 family, member A2	Aldh3a2	chr17:19551458-19580909	1.8702	1.66379	1.04233	0.441897	103.193	35.8752	38.2105	30.5893	14.7924	95.6575	58.4258	47.1642	49.171	55.6951	28.5954	14.5591	15.1022	67.5953	24.4543	19.9083	37.5752	52.238	45.4574	10.2421	32.8262	33.3957	38.9451	29.0889	71.1511	14.4617
ALDH3B1	aldehyde dehydrogenase 3 family, member B1	Aldh3b1	chr11:67776047-67796744	7.4769	1.91605	3.06574	0.693829	13.942	26.399	11.0721	9.89469	3.57323	10.0246	28.2378	63.7136	52.0487	9.8677	4.36409	2.88286	1.06722	4.23996	3.28207	0.979955	5.13955	1.306	21.8155	0.99809	5.75432	4.94402	0.931094	1.5329	1.44032	21.7223
ALDH3B2	aldehyde dehydrogenase 3 family, member B2	Aldh3b2	chr11:67429632-67448671	16.8975	282.333	21.7131	2.12487	0	3.73576	4.62003	6.6696	0.490133	4.30205	5.66616	1.5639	4.05851	65.1245	0.0323818	0.0130675	0.003	0.563398	0.003	0.003	0.469417	0.003	0.31794	0.0247753	0.669219	1.17208	0.003	0.231227	0.179137	0.003
ALDH4A1	aldehyde dehydrogenase 4 family, member A1	Aldh4a1	chr4:139622893-139649691	0.708872	0.492602	0.502083	0.438005	29.1615	12.271	6.06607	4.45931	6.62901	8.68839	12.6013	10.3963	11.2278	7.4553	5.14707	1.9891	9.42557	20.0227	2.52995	5.95787	53.6991	109.668	1.91132	2.23738	2.65092	7.16874	10.551	2.84521	4.90849	1.44019
ALDH5A1	aldehyde dehydrogenase 5 family, member A1	Aldh5a1	chr13:24907578-24937661	0.66472	0.457686	0.546402	2.72008	0	4.52202	5.6705	3.96328	23.49	7.3986	6.50898	5.10763	3.94625	3.95247	3.83759	5.54564	26.3026	16.7298	3.12669	10.0824	4.34379	21.8761	2.22652	3.31581	6.27437	7.58124	3.33729	5.23113	14.7948	3.56647
ALDH6A1	aldehyde dehydrogenase 6 family, member A1	Aldh6a1	chr12:84430719-84450950	0.427012	0.196555	1.55776	1.2281	3.99462	20.7054	38.9307	31.0621	23.8348	9.67951	8.23594	9.89231	5.34176	3.81472	12.9848	3.88205	52.1116	14.8905	12.8339	23.2259	40.159	56.4224	5.39875	5.49027	13.175	15.5445	16.3581	11.8436	20.1334	6.07201
ALDH7A1	aldehyde dehydrogenase 7 family, member A1	Aldh7a1	chr18:56525735-56572939	2.63576	1.15848	0.523548	0.875721	12.4627	12.7118	15.8086	12.9153	23.1027	55.2911	86.3522	89.1525	47.3433	30.5622	21.7825	13.1392	67.8488	28.1057	12.39	22.0517	49.2651	33.3427	10.8992	11.4669	55.0029	30.9407	4.88463	22.2044	38.1421	0.635016
ALDH7A1P1	aldehyde dehydrogenase 7 family, member A1 pseudogene 1		chr5:76586092-76587625	2.61021	1.20408	noOrth	noOrth						22.2975	36.824	44.3665	25.439	14.8684	10.2772	7.70673	27.8938	16.4013	7.1444	7.6265	24.061	10.8979	4.77487	4.26695	27.9236	12.2751	3.2578	12.2172	20.6516	0.197764
ALDH7A1P2	aldehyde dehydrogenase 7 family, member A1 pseudogene 2		chr2:173758490-173759111	0.151617	0.151617	noOrth	noOrth						0.003	0.003	0.003	0.003	0.003	0.003	0.271588	0.003	0.003	0.003	0.003	0.003	0.003	0.003	0.003	0.003	0.003	0.003	0.003	0.003	0.003
ALDH7A1P3	aldehyde dehydrogenase 7 family, member A1 pseudogene 3		chr7:150238841-150239186	0.138283	0.138283	noOrth	noOrth						0.003	0.003	0.003	0.003	0.003	0.003	0.302115	0.003	0.003	0.003	0.003	0.003	0.003	0.003	0.003	0.003	0.003	0.003	0.003	0.003	0.003
ALDH8A1	aldehyde dehydrogenase 8 family, member A1	Aldh8a1	chr10:21377299-21396578	0.118138	0.0717042	0.000863694	0.00250242	0	0.0202939	0.003	0.003	0.0195995	1.09013	0.977666	0.704492	0.928838	0.561603	0.180451	0.546691	1.70101	0.143798	0.3567	0.272482	35.8651	83.8404	0.265594	0.413204	0.522007	0.929707	0.003	0.136555	0.135732	0.003
ALDH9A1	aldehyde dehydrogenase 9 family, member A1	Aldh9a1	chr1:167349990-167368530	0.513085	0.721621	0.117843	0.107825	69.6654	6.49791	10.0801	8.2823	7.58232	44.6677	40.8666	30.9421	27.8449	50.7446	66.7556	60.116	52.8146	178.12	54.3555	39.0331	80.7701	52.7759	32.2903	41.5337	87.1448	65.6567	31.3988	104.943	135.856	41.561
ALDOA	aldolase A, fructose-bisphosphate	Aldoa	chr4:72850582-72852634	0.560017	1.03704	0.417367	1.38652	128.063	251.187	229.695	162.268	712.193	213.977	285.254	285.75	365.643	532.683	299.174	220.839	383.409	553.228	394.743	779.942	364.164	74.1358	269.809	245.152	267.75	528.06	2603.75	230.256	627.075	377.011
ALDOAP1	aldolase A, fructose-bisphosphate pseudogene 1		chr3:52227185-52228801	0.0938501	0.0938501	noOrth	noOrth						0.003	0.003	0.003	0.003	0.003	0.003	0.003	0.0196376	0.003	0.0346263	0.040091	0.0525856	0.003	0.003	0.0403833	0.0149728	0.029109	0.116656	0.0375761	0.107816	0.003
ALDOAP2	aldolase A, fructose-bisphosphate pseudogene 2	Aldoart2	chr12:55565134-55566709	0.073919	0.572051	0.054489	0.469623	3.63503	2.38639	0.003	0.003	6.85583	4.05026	0.0796818	0.0988797	0.0876332	8.35114	12.6798	7.2864	9.92012	19.8734	13.3791	19.6194	8.94254	0.80713	6.33134	5.97427	9.42453	12.4581	62.429	8.45899	27.3557	8.6377
ALDOB	aldolase B, fructose-bisphosphate	Aldob	chr4:49535994-49549483	0.00248524	0.00264089	0.000156719	0.0012839	0	0.003	0.050218	0.003	0.137135	0.282066	0.170548	0.287832	0.321359	0.282076	0.121206	0.213332	0.616987	0.635975	0.867527	0.568735	571.218	1133.2	0.0975725	0.373842	0.208735	0.1986	0.003	0.0526066	0.0766592	0.525543
ALDOC	aldolase C, fructose-bisphosphate	Aldoc	chr11:78323179-78326760	0.363999	0.178447	0.923825	11.7134	23.6186	47.9249	36.9988	26.6082	471.379	6.88319	15.3649	23.404	12.9412	7.18121	5.49769	9.5604	321.933	85.7758	9.84116	100.665	3.5754	26.592	8.76174	10.5633	14.5061	23.1489	1.71844	6.05669	4.28046	11.4088
ALG1	ALG1, chitobiosyldiphosphodolichol beta-mannosyltransferase	Alg1	chr16:5233620-5244907	1.82801	0.865177	2.16707	2.28955	24.6893	15.367	9.70172	9.17738	12.0606	6.64213	11.0837	7.38648	13.405	4.55746	3.94828	8.52628	3.73131	5.02378	2.28576	1.32418	7.79228	8.88164	1.49613	6.03063	4.96776	5.06326	2.78626	6.60912	7.78524	8.03067
ALG10	ALG10, alpha-1,2-glucosyltransferase	Alg10b	chr15:90224310-90230554	1.48085	0.541745	9.22115	10.5508	0.404743	12.8212	14.433	10.2491	14.3037	3.32844	2.06125	1.78321	0.85744	0.734443	1.78396	1.22695	0.820557	1.036	0.383098	1.26363	1.91251	0.758965	0.936825	2.11251	1.68534	1.41855	0.864823	2.11844	1.09579	2.27322
ALG10B	ALG10B, alpha-1,2-glucosyltransferase		chr12:38710379-38717784	1.38861	0.385219	noOrth	noOrth						1.00248	1.92268	1.72856	0.583065	0.363188	1.21126	0.830761	0.721611	0.982542	0.452621	0.953237	1.17596	0.577369	0.568568	0.65508	1.17126	1.20999	0.818014	1.71117	0.963706	1.08178
ALG11	ALG11, alpha-1,2-mannosyltransferase	Alg11	chr8:22060720-22071627	1.23408	0.905085	3.82523	2.56097	171.188	9.28286	11.1072	9.58997	6.69048	3.71131	3.9399	3.74441	1.50041	2.36452	2.27705	3.02664	1.83214	2.73471	2.65241	2.69435	2.85287	2.06161	2.29454	1.76236	3.97431	1.81771	1.23652	2.78309	4.01637	3.78305
ALG12	ALG12, alpha-1,6-mannosyltransferase	Alg12	chr15:88805242-88819318	1.4437	0.865996	0.774768	0.543478	3.45379	6.93857	5.48879	4.51532	3.9616	9.28001	10.6639	8.88395	13.2666	6.31255	6.40495	10.0506	1.2933	7.46949	6.26679	3.18809	10.5142	10.3989	3.96472	8.43879	8.81	8.61968	4.44721	8.05435	11.3552	7.35336
ALG13	ALG13, UDP-N-acetylglucosaminyltransferase subunit	Alg13	chrX:144317965-144374448	1.09617	1.36978	0.30416	0.102436	175.772	5.49854	7.27201	5.99756	2.10692	41.8781	16.0416	16.5119	15.7539	28.1739	15.6396	25.8188	16.6264	18.8802	16.7981	14.7408	21.5246	17.156	20.3365	31.4754	25.2518	19.8367	6.66121	34.7574	27.5708	16.0177
ALG13-AS1	ALG13 antisense RNA 1		chrX:110949876-110954329	0.00401357	0.00401357	noOrth	noOrth						0.003	0.003	0.003	0.003	0.003	0.003	0.003	0.003	3.55363	6.91179	1.45502	0.003	0.003	0.003	0.003	0.003	0.003	0.003	0.003	0.003	0.003
ALG14	ALG14, UDP-N-acetylglucosaminyltransferase subunit	Alg14	chr3:121291816-121362011	0.969237	1.36749	2.39751	1.68978	0.91157	15.289	23.5181	16.3081	12.9485	6.71848	6.66116	6.3308	9.99806	10.4789	4.2545	10.8336	7.03399	12.3848	4.41778	3.47735	10.4056	20.2774	1.79014	4.90532	6.61409	4.54258	1.47312	8.5435	16.7203	4.9316
ALG1L	ALG1, chitobiosyldiphosphodolichol beta-mannosyltransferase-like		chr3:125648117-125655882	5.34682	7.08463	noOrth	noOrth						0.9694	0.473664	5.85842	2.97141	3.40294	0.0985395	0.683145	0.808975	0.146104	0.206364	0.173323	0.254604	0.14719	0.543776	0.0779145	0.0578257	1.27997	0.648655	1.20214	1.02254	0.334172
ALG1L2	ALG1, chitobiosyldiphosphodolichol beta-mannosyltransferase-like 2		chr3:129800673-129832070	0.999129	0.838402	noOrth	noOrth						0.713002	0.116758	0.0718347	0.314737	0.255166	0.321596	1.11682	0.553992	0.251881	0.121654	0.00410039	0.28548	0.0407896	0.00616777	0.0644341	0.946295	0.282331	0.027272	0.37964	0.399843	0.0672714
ALG2	ALG2, alpha-1,3/1,6-mannosyltransferase	Alg2	chr4:47469832-47474367	1.09667	0.750026	1.30291	2.47676	309.501	23.0078	23.1181	14.9877	38.7246	19.4658	17.6626	12.4308	19.0274	11.7268	9.15373	11.7298	6.8925	8.49372	8.80048	8.17777	37.8996	27.7728	14.6324	21.6317	23.3829	13.0053	6.74952	15.847	15.6002	20.3938
ALG3	ALG3, alpha-1,3- mannosyltransferase	Alg3	chr16:20605457-20610749	1.04432	0.943205	0.641602	0.524751	0	8.94783	11.5995	12.0642	8.89073	16.2199	18.8288	11.1978	24.5285	15.9805	20.6829	22.0374	2.85857	14.8817	13.2705	5.38467	13.532	39.2163	11.786	24.0709	14.9872	19.2336	14.301	21.0969	19.1785	14.5662
ALG5	ALG5, dolichyl-phosphate beta-glucosyltransferase	Alg5	chr3:54735538-54749795	1.07135	1.25522	1.18083	0.477408	39.1268	22.0019	27.749	34.0947	11.2996	27.5901	20.6108	21.3243	31.9047	29.7094	21.5088	31.6134	15.73	29.277	16.3028	8.76407	33.7306	48.8402	14.0494	24.7981	21.9414	21.7149	12.5084	18.4076	42.1921	17.3194
ALG6	ALG6, alpha-1,3-glucosyltransferase	Alg6	chr4:99715629-99763460	1.19841	1.52544	1.09959	0.44745	75.1973	4.44845	6.32053	6.63623	2.36087	8.38705	5.54733	5.63765	5.72049	8.04865	4.54239	6.58305	2.66252	6.21075	4.58791	2.70876	7.23228	5.08997	2.63418	8.13403	6.53597	5.95108	3.1478	6.53264	2.95752	8.9095
ALG8	ALG8, alpha-1,3-glucosyltransferase	Alg8	chr7:97371616-97392158	0.558168	0.774933	0.123299	0.0655424	0	3.66213	3.87566	3.38401	1.93524	24.6779	12.4499	10.9958	17.7995	22.8811	22.9057	32.0552	14.2634	46.4629	22.2533	12.7535	50.4322	44.5023	18.1014	23.4761	45.3473	34.0221	5.8685	50.5658	32.3105	17.1046
ALG9	ALG9, alpha-1,2-mannosyltransferase	Alg9	chr9:50775224-50843639	0.553085	1.18193	0.395177	0.273087	16.7885	8.27303	10.1587	8.65358	6.23911	18.8366	9.64587	8.62903	13.4329	27.003	58.4909	20.8045	14.4495	45.0292	22.0384	7.01649	18.8154	23.5429	14.4789	8.98692	34.5796	21.943	9.85255	37.6979	21.2885	6.53073
ALG9-IT1	ALG9 intronic transcript 1 (non-protein coding)		chr11:111687937-111699936	0.109227	5.80332	noOrth	noOrth						0.003	0.003	0.003	0.003	0.159392	0.0308147	0.003	0.003	0.0893192	0.003	0.256	0.003	0.003	0.003	0.003	0.0273166	0.003	0.003	0.003	0.003	0.003
ALK	anaplastic lymphoma receptor tyrosine kinase	Alk	chr17:71868987-72604307	1.4883	0.735953	0.327302	10.9874	0.142331	0.0868039	0.00720173	0.0364782	1.4601	0.230252	0.178459	0.303744	0.078654	0.0977995	0.0637763	0.0187374	0.416363	0.03549	0.372131	0.00581249	0.169902	0.003	0.00874305	0.294724	0.187199	0.159314	0.00966458	0.330449	0.047907	0.003
ALKBH1	alkB, alkylation repair homolog 1 (E. coli)	Alkbh1	chr12:87428077-87443839	0.914306	0.877656	0.615096	0.77251	56.1588	4.00302	3.0314	3.42805	4.38	5.72076	5.80509	4.04089	5.1691	4.97616	3.91744	6.13017	3.82391	2.21013	4.58213	5.72257	5.12409	3.41078	6.36275	5.48656	4.66521	8.48642	8.27719	8.85141	5.22627	8.44028
ALKBH2	alkB, alkylation repair homolog 2 (E. coli)	Alkbh2	chr5:114123933-114128218	0.860411	1.39043	0.120839	0.233776	0	1.25272	1.40461	1.45105	2.64936	9.35172	8.54249	8.20513	12.9045	15.7576	10.9044	14.5286	13.7138	9.55732	11.0662	3.85946	8.72963	19.4434	6.84124	10.0887	14.6348	12.1618	10.5095	14.8772	14.5936	5.81692
ALKBH3	alkB, alkylation repair homolog 3 (E. coli)	Alkbh3	chr2:93980633-94010730	0.856491	1.08491	0.468874	0.245821	10.5721	11.8127	12.229	8.0656	5.61106	21.428	15.1274	16.1297	25.5154	24.764	26.6869	32.5651	23.9846	24.4418	11.9929	10.9794	14.6746	14.6142	8.49081	17.4918	32.3113	24.2477	35.0426	29.5167	35.5152	22.6578
ALKBH4	alkB, alkylation repair homolog 4 (E. coli)	Alkbh4	chr5:136136153-136141614	1.57028	0.943749	0.697968	0.875604	1.79452	2.81979	1.75238	1.50629	2.54182	3.22749	5.03087	3.08747	6.88786	2.73964	1.46352	4.54546	2.62425	2.47504	1.62026	1.332	3.74073	2.07544	1.18689	3.38593	3.13658	3.5258	2.35599	2.90389	5.229	4.84614
ALKBH5	alkB, alkylation repair homolog 5 (E. coli)	Alkbh5	chr11:60537682-60558512	0.649681	0.467618	0.28177	0.216118	387.713	15.9693	18.4133	14.0318	12.378	26.2383	40.5058	39.4599	42.6358	26.7824	44.1691	35.0244	44.6888	37.5072	49.7209	67.7089	37.7251	31.7665	43.9861	67.5892	53.4075	58.7237	142.89	100.605	50.3878	50.4863
ALKBH6	alkB, alkylation repair homolog 6 (E. coli)	Alkbh6	chr7:30308752-30314303	1.48517	1.67867	1.09082	2.5941	9.25696	15.6837	2.73023	4.17425	17.9059	11.8886	6.94771	8.61811	13.5512	11.5871	4.42742	14.7261	10.3354	6.66215	4.42538	3.77204	7.79606	5.30911	4.03377	8.15517	8.04269	8.90349	1.97081	5.13275	12.958	3.79023
ALKBH7	alkB, alkylation repair homolog 7 (E. coli)	Alkbh7	chr17:56997338-56999336	1.67542	0.643032	0.466556	0.681894	27.2834	7.70769	6.04124	6.8505	10.0357	13.9098	23.9212	22.1276	38.6726	9.46374	7.46856	8.76466	3.91044	10.7895	13.5266	15.1797	10.533	14.4003	9.79177	10.2255	9.93354	18.9294	9.94603	67.8262	10.7802	13.4727
ALKBH8	alkB, alkylation repair homolog 8 (E. coli)	Alkbh8	chr9:3335230-3385846	0.837196	0.592535	2.0574	3.12799	0	5.68851	6.76045	4.67897	8.68021	2.00944	3.36371	2.25712	1.66264	1.64429	1.70085	3.58604	2.86873	2.64685	1.65654	2.37324	2.94123	2.28222	0.550361	2.63756	3.40784	3.40118	2.18546	3.96851	4.24054	3.95302
ALLC	allantoicase	Allc	chr12:28553755-28582483	1.91699	0.306777	0	0.218765	0	0.003	0.003	0.003	0.174444	0.003	1.45036	3.07167	1.58944	0.244625	0.003	0.143998	0.0276185	0.082262	0.003	0.0105104	0.322473	0.256681	0.0158095	0.0762267	0.0157013	0.0733664	0.196013	11.5258	0.003	0.003
ALMS1	Alstrom syndrome 1	Alms1	chr6:85587530-85702751	0.93422	0.635047	1.21805	0.235306	30.1102	14.0907	10.7409	4.95194	1.91789	8.1809	6.82923	8.47269	6.97505	5.17602	5.57584	5.08605	3.44163	3.23167	4.92371	3.03295	5.854	3.86757	12.472	2.61104	16.6037	18.7121	1.6038	33.1428	5.20981	5.04117
ALMS1-IT1	ALMS1 intronic transcript 1 (non-protein coding)		chr2:73684229-73686609	0.381532	2.25309	noOrth	noOrth						0.262723	0.144528	0.252476	0.0994384	1.12079	1.00072	0.279922	1.54768	0.28277	0.164512	0.123248	0.107773	0.31079	0.817388	0.288924	0.627677	0.349815	0.512322	0.789718	0.370193	0.385685
ALMS1P	Alstrom syndrome 1 pseudogene		chr2:73872045-73912703	2.08862	1.15673	noOrth	noOrth						0.578079	0.70518	1.36248	0.314254	0.409828	0.0720976	0.315128	0.0491122	0.179127	0.0633456	0.138358	0.350608	0.116624	0.333053	0.586292	1.09282	0.309316	0.0304873	1.85379	0.0868668	0.0917674
ALOX12	arachidonate 12-lipoxygenase	Alox12	chr11:70241454-70255341	0.770074	17.3404	4.10368	2.2135	0	3.23556	4.65313	2.76017	1.91464	1.43795	0.40152	0.373124	0.451814	14.9992	0.489273	0.787079	0.345423	0.536317	0.665375	0.126778	0.615905	0.0543805	1.48584	0.375673	0.616905	0.446781	0.0135047	0.369268	0.892158	6.01909
ALOX12B	arachidonate 12-lipoxygenase, 12R type	Alox12b	chr11:69157071-69169791	0.558722	168.085	0.654599	1.52848	0	0.0193074	0.0402683	0.0602116	0.0932337	0.0162156	0.0555803	0.0191873	0.04534	10.2528	0.0961728	0.13666	0.504117	0.0216345	0.003	0.0076093	0.0154138	0.003	0.003	0.003	0.00703644	0.0276246	0.0126522	0.0942762	0.0204191	0.0203487
ALOX15	arachidonate 15-lipoxygenase	Alox15	chr11:70315612-70322518	151.995	36.1515	17.6919	0.0885927	0	26.1347	18.3482	9.6772	0.0904026	146.696	171.699	193.969	108.036	36.8901	0.0073858	0.0113781	0.003	0.0856279	0.457272	0.035322	0.003	0.0083842	12.9755	0.244606	1.04093	0.620183	0.003	0.640464	0.0202057	0.170614
ALOX15B	arachidonate 15-lipoxygenase, type B	Alox8	chr11:69183884-69197839	0.849388	29.2625	0.0465437	0.329531	0	0.003	0.0574111	0.0288207	0.203508	0.170782	0.68792	0.196089	1.04343	18.0716	0.368379	0.0898993	0.280039	0.29659	0.206705	0.575575	1.02421	0.751424	1.81929	1.85527	0.162052	1.01453	0.0064182	0.121595	0.52787	0.781246
ALOX15P2	arachidonate 15-lipoxygenase pseudogene 2		chr9:95675437-95683842	1.55221	0.351021	noOrth	noOrth						0.044064	0.003	0.003	0.003	0.003	0.003	0.0249906	0.003	0.003	0.003	0.003	0.003	0.003	0.003	0.003	0.003	0.003	0.003	0.0697535	0.003	0.003
ALOX5	arachidonate 5-lipoxygenase	Alox5	chr6:116410070-116461178	0.727011	0.627102	0.0947206	0.0334433	0	1.59555	1.21667	0.552388	0.395984	8.94592	8.83234	6.60395	10.0504	7.42518	5.59242	35.9989	2.56808	2.52833	0.692971	3.71388	4.44952	1.56743	20.0041	18.9021	3.04608	21.8943	0.272569	2.06105	1.69602	64.4597
ALOX5AP	arachidonate 5-lipoxygenase-activating protein	Alox5ap	chr5:149265057-149288047	0.214784	0.138151	0.15727	0.181888	0	4.47245	5.89757	4.49491	5.73061	4.21101	7.90986	8.31986	6.6275	4.35262	23.7021	23.7555	15.1419	9.84412	9.67897	11.5101	20.1739	3.50845	83.8133	53.2457	8.14385	15.3184	2.48164	7.81482	3.84859	212.119
ALOXE3	arachidonate lipoxygenase 3	Aloxe3	chr11:69126376-69149115	0.91653	78.1543	2.0757	5.84956	0	0.0886252	0.183698	0.146814	0.393725	0.0492279	0.065853	0.0323738	0.0993063	5.26045	0.0340679	0.0279299	0.311013	0.003	0.003	0.003	0.003	0.003	0.003	0.00465444	0.0258862	0.0671016	0.003	0.502396	0.0798868	0.003
ALPI	alkaline phosphatase, intestinal	Alpi	chr1:87086690-87089928	0.213969	0.213969	0	0	0	0.003	0.003	0.003	0.003	0.003	0.003	0.003	0.003	0.003	0.003	0.003	0.003	0.003	0.0193209	0.003	0.163011	0.003	0.003	0.003	0.003	0.003	0.003	0.003	0.003	0.003
ALPK1	alpha-kinase 1	Alpk1	chr3:127670309-127780527	0.927042	1.67274	0.174667	0.202259	0	0.657415	1.66825	0.907393	1.24793	6.74538	6.10637	5.76071	4.26675	10.3207	5.08587	10.8253	2.21634	4.1991	6.50044	2.08247	6.37538	2.3261	11.1036	8.36299	10.5557	7.82337	2.54246	3.35969	4.3571	11.0033
ALPK2	alpha-kinase 2	Alpk2	chr18:65265530-65393888	0.213868	0.0323866	0.00168303	0.00163294	0	0.003	0.011623	0.00589755	0.00566639	0.377706	0.385443	0.587658	1.61772	0.112383	0.24486	0.39695	0.0168885	0.469157	0.0297788	28.7993	1.8068	0.003	0.0203742	0.273869	0.0717415	0.0464915	17.1841	0.555829	5.53308	0.0685408
ALPK3	alpha-kinase 3	Alpk3	chr7:81057599-81105612	0.0674488	0.10024	0.00231873	0.0256259	0	0.0366002	0.0133227	0.0556336	0.388859	0.528296	1.46412	1.27697	0.824607	1.52108	3.32293	1.87238	0.733994	5.80653	1.50136	32.2282	2.3187	2.01539	5.92757	1.19923	0.81484	2.67939	144.483	1.82802	36.0566	0.003
ALPL	alkaline phosphatase, liver/bone/kidney	Alpl	chr4:137741731-137796377	1.43572	0.757524	1.89885	0.336625	28.7119	39.313	15.2168	10.1014	3.81924	7.42255	14.7847	28.6874	14.2622	8.59463	36.0187	12.7067	5.98808	6.1631	6.61849	4.42608	9.07172	28.4119	17.3929	14.7048	1.80319	1.97408	0.532845	7.64165	6.70581	21.3709
ALPP	alkaline phosphatase, placental	Alppl2	chr2:233243243-233247599	0.0596941	0.0434946	0	0	0	0.003	0.003	0.003	0.003	0.003	0.00514259	0.0053268	0.003	0.003	0.016222	0.003	0.003	0.003	0.0332565	0.003	0.003	0.003	0.810583	0.003	0.0427183	0.0987911	0.003	0.0720143	0.003	0.003
ALPPL2	alkaline phosphatase, placental-like 2		chr2:233271552-233275424	0.349077	0.0946332	noOrth	noOrth						0.032573	0.003	0.003	0.00569191	0.003	0.00321978	0.003	0.003	0.003	0.003	0.003	0.0267318	0.003	0.20405	0.003	0.0142714	0.00832361	0.003	0.220625	0.003	0.003
ALS2	amyotrophic lateral sclerosis 2 (juvenile)	Als2	chr1:59162755-59237231	0.612106	0.476652	0.430539	1.07123	3.72708	3.80614	3.19082	1.97494	7.44106	3.38595	4.59832	5.64767	3.37544	3.31095	8.46506	4.65497	11.9776	5.88086	5.68765	11.9367	7.27778	6.89435	3.77763	1.92945	7.2616	4.79985	7.69096	10.3902	8.8955	3.61996
ALS2CL	ALS2 C-terminal like	Als2cl	chr9:110880173-110900530	3.77351	8.44206	0.163328	0.245993	0	0.951673	0.562096	0.436985	0.979361	22.7844	10.9621	10.803	15.5438	33.61	1.38884	5.0713	0.604726	3.71078	1.17043	3.78062	14.6338	2.72307	8.04763	2.20547	2.85075	4.35213	0.918239	0.715989	11.0066	0.519734
ALS2CR11	amyotrophic lateral sclerosis 2 (juvenile) chromosome region, candidate 11	Als2cr11	chr1:58997122-59003539	0.0352982	0.0216453	0	0	0.0220002	0.003	0.003	0.003	0.003	0.103632	0.0864644	0.164569	0.0645384	0.0642652	0.226048	0.164547	0.352819	0.471077	0.0557769	2.41185	0.0432065	0.00630144	0.0623337	0.0265445	0.228466	2.3766	0.003	40.9541	0.0501684	0.0713654
ALS2CR12	amyotrophic lateral sclerosis 2 (juvenile) chromosome region, candidate 12	Als2cr12	chr1:58658119-58695989	1.70674	0.912244	0.022104	0.0154937	0	0.0796211	0.0451495	0.003	0.0291524	0.844136	2.12598	6.29816	3.57713	1.71645	0.0208806	1.43973	0.991274	1.02946	0.778546	3.05101	1.0298	0.0580555	3.45753	0.885879	2.0612	1.04442	0.003	11.6366	1.79735	0.820383
ALS2CR8		Carf	chr1:60098280-60151034	1.18859	0.772341	0.725675	1.38754	9.52476	2.6468	2.14168	1.38965	3.93766	3.77505	4.19767	4.2823	1.23727	2.19181	1.14669	2.20097	5.8451	1.56204	1.11629	1.53619	1.97245	1.49194	1.29222	3.97258	3.9729	3.29873	0.766242	8.54696	5.53972	1.14501
ALX1	ALX homeobox 1	Alx1	chr10:103007846-103028777	10.8393	10.6493	15.9423	0.513379	0	2.65688	3.37627	2.09772	0.0872777	1.29342	1.99105	2.63406	1.45246	1.81044	0.0118868	0.003	0.003	0.011485	0.003	0.0141075	1.41865	0.003	0.003	0.003	0.073762	0.614583	0.003	0.486588	0.0650385	0.003
ALX3	ALX homeobox 3	Alx3	chr3:107595030-107605769	152.763	1.07052	42.9106	98.9601	0	1.49353	1.93745	1.25993	3.60605	0.933204	4.50085	10.841	5.99136	0.0390091	0.003	0.121016	0.0608388	0.003	0.003	0.003	0.003	0.003	0.003	0.176763	0.10069	0.0336675	0.003	0.0600556	0.003	0.003
ALX4	ALX homeobox 4	Alx4	chr2:93642433-93681339	64.3036	10.5461	27.1454	81.1096	0	1.95247	2.21492	1.33458	5.4799	1.02752	4.15378	7.58191	4.61461	0.712514	0.0318765	0.0254073	0.0864775	0.467118	0.003	0.00315263	0.0110271	0.003	0.0189684	0.0177834	0.0306127	0.0228904	0.0366937	0.186748	0.133231	0.003
ALYREF	Aly/REF export factor	Alyref	chr1:171503477-171504750	0.75258	0.892957	0.551302	0.426641	24.8442	18.8338	19.3052	19.9103	14.9744	28.1554	22.2748	26.4708	28.7562	31.3413	32.9645	47.8045	18.2665	28.009	24.0884	15.9934	18.5648	15.4546	40.7398	36.2687	48.1853	33.1944	40.2887	62.9424	56.6498	42.1584
AMACR	alpha-methylacyl-CoA racemase	Amacr	chr15:10981755-10996624	0.520065	0.456375	0.244463	0.28404	0.829062	2.6521	2.23983	1.89549	2.62875	5.17009	6.20721	3.92748	3.94775	4.22369	3.00899	2.2506	5.94642	2.70572	3.7445	1.43764	71.3175	15.2636	2.42025	2.45397	3.50924	17.5805	4.02966	2.5943	4.15773	5.6573
AMBN	ameloblastin (enamel matrix protein)	Ambn	chr5:88456010-88468529	2.11682	0.291531	3790.77	2.35739	0	7.32379	68.8818	40.8212	0.0242587	0.003	0.0323195	0.0222441	0.0295688	0.003	0.003	0.0238342	0.0131113	0.003	0.003	0.003	0.003	0.003	0.003	0.003	0.003	0.003	0.003	0.0887025	0.003	0.003
AMBP	alpha-1-microglobulin/bikunin precursor	Ambp	chr2:164569694-164573456	0.000266629	0.00362329	0	0	0	0.003	0.003	0.003	0.003	0.0910478	0.012164	0.0747397	0.0641682	0.822555	0.0798387	0.0122491	0.0583176	0.11571	0.327352	0.0938778	8.94005	3620.89	0.285882	0.0229402	0.022706	0.171996	0.003	0.354663	0.197073	0.730287
AMBRA1	autophagy/beclin-1 regulator 1	Ambra1	chr2:91730137-91918849	1.57647	1.172	1.30549	2.29939	94.9674	10.8107	7.66979	4.89447	13.7236	9.6119	10.1744	7.43206	10.4174	6.99493	5.06841	5.59847	6.43875	3.87565	4.28256	5.58767	5.20097	2.95904	4.32246	4.44198	7.11744	6.86992	6.66291	6.74687	7.76941	12.5515
AMD1	adenosylmethionine decarboxylase 1	Amd1	chr10:40287457-40302188	0.517624	0.880972	0.70825	0.930727	0.207266	21.98	31.1183	26.6179	34.9189	18.2875	20.6761	23.0879	15.6291	33.0522	16.7425	26.6394	47.9936	17.6299	36.5133	42.5188	47.738	25.2647	35.7104	38.7646	49.6348	44.1759	13.2885	46.8905	59.4192	51.3622
AMDHD1	amidohydrolase domain containing 1	Amdhd1	chr10:93523337-93540033	0.0687192	0.0682699	0.00347207	0	0	0.018662	0.0194118	0.0193678	0.003	0.362808	0.354492	0.173424	0.625123	0.376484	0.108671	0.964536	0.471042	0.413611	0.326818	0.312798	2.36569	79.3692	0.0906223	0.580442	0.154268	0.834389	0.149903	0.715193	0.620721	0.756318
AMDHD2	amidohydrolase domain containing 2	Amdhd2	chr17:24155832-24163733	2.69629	1.11624	1.31039	2.78643	7.16577	5.04953	2.86598	2.51711	7.39467	4.33111	6.2296	7.55967	10.5014	2.9623	3.18023	5.21726	0.751831	3.52721	1.14932	0.847405	2.95041	0.831341	0.881415	3.14072	2.10537	3.07151	0.764503	6.55707	4.80187	2.68354
AMDP1	adenosylmethionine decarboxylase pseudogene 1		chrX:155058247-155059239	0.17766	0.454233	noOrth	noOrth						0.711741	0.421707	0.435983	0.0966011	1.06491	2.19239	2.30306	3.75817	1.33071	2.14165	1.90143	2.91699	0.613325	0.451592	1.05733	3.98392	1.45324	1.29421	3.02932	6.32248	2.76078
AMELX	amelogenin, X-linked	Amelx	chrX:169176113-169187209	0.110104	0.110104	5212.83	4.86869	0	29.3101	189.526	207.265	0.132657	0.003	0.003	0.003	0.003	0.003	0.003	0.003	0.0322504	0.003	0.003	0.003	0.003	0.003	0.099036	0.003	0.122948	0.003	0.003	0.123422	0.0252949	0.003
AMELY	amelogenin, Y-linked		chrY:6733958-6742068	6.05512	0.233869	noOrth	noOrth						0.12523	0.003	0.033587	0.148876	0.003	0.003	0.003	0.003	0.003	0.003	0.003	0.003	0.003	0.003	0.003	0.003	0.003	0.003	0.160243	0.003	0.003
AMFR	autocrine motility factor receptor, E3 ubiquitin protein ligase	Amfr	chr8:93971587-94012640	0.612178	0.488196	0.921521	1.09407	686.765	49.1994	56.5917	40.4895	57.8903	27.4558	30.0448	32.889	39.1785	25.8318	36.8111	34.3722	37.722	34.292	28.0682	22.8867	91.5311	63.653	34.7737	36.4508	36.897	42.9351	212.777	57.3605	38.7928	37.2803
AMH	anti-Mullerian hormone	Amh	chr10:80805247-80807648	3.63806	2.04347	0.216578	1.25501	0	0.113368	0.003	0.003	0.218978	0.657904	0.70192	0.993247	0.186052	0.356552	0.0243831	0.0466433	0.0850486	0.0628238	0.0833127	0.003	0.177133	0.0553584	0.0145094	0.194329	0.0144101	0.154083	0.681651	1.09939	0.0815295	0.0141295
AMHR2	anti-Mullerian hormone receptor, type II	Amhr2	chr15:102445366-102454639	0.0387334	0.0324677	0.00437438	0.277255	0	0.003	0.003	0.0249677	0.527497	0.003	0.048622	0.150493	0.0926569	0.0617721	0.003	0.0206864	0.003	0.0515256	0.003	0.0256683	0.0124162	0.465157	0.0747531	0.0288035	25.5782	0.133273	1.1631	2.76205	0.113473	0.003
AMICA1	adhesion molecule, interacts with CXADR antigen 1	Amica1	chr9:45079182-45108531	0.366363	0.0761894	0.0182093	0.00665964	0	0.379096	0.443397	0.402295	0.149313	7.37684	9.46578	5.36757	10.6461	1.70821	3.06189	9.4963	0.0917839	3.39407	1.502	1.57269	0.659858	1.53261	17.0029	18.5051	2.67994	2.17704	0.434439	2.64421	1.79242	292.182
AMIGO1	adhesion molecule with Ig-like domain 1	Amigo1	chr3:108186334-108191777	1.03859	0.128231	2.42935	8.41414	129.713	12.2511	10.671	6.70536	34.2053	2.75289	5.92262	4.89991	3.31297	0.521287	1.80637	1.56958	11.3356	3.68408	3.37661	4.2353	2.33856	1.5889	1.31397	2.35703	5.24153	4.42165	8.3339	3.7609	4.90204	4.77742
AMIGO2	adhesion molecule with Ig-like domain 2	Amigo2	chr15:97244073-97247287	0.751636	0.341163	0.0695616	1.28322	0	0.769089	0.694051	0.501256	12.0792	6.27843	9.3745	5.95275	6.69558	3.21144	5.60619	7.22595	1.65013	16.9261	12.046	1.27422	6.44952	1.81664	9.88889	8.78191	37.6663	21.3563	0.409283	11.706	3.26512	4.54292
AMIGO3	adhesion molecule with Ig-like domain 3	Amigo3	chr9:108053158-108055701	5.65715	4.88926	2.51464	1.79699	0.202372	1.29116	1.00803	1.50148	0.905337	2.65988	2.18752	2.2471	4.30594	2.46324	0.15741	1.01128	0.21094	0.529695	0.282862	0.129537	0.85606	0.538227	0.394708	0.003	1.1118	0.473115	0.213247	0.967279	0.508448	0.673299
AMMECR1	Alport syndrome, mental retardation, midface hypoplasia and elliptocytosis chromosomal region gene 1	Ammecr1	chrX:142851673-142966728	0.994289	1.87642	3.71712	0.736335	251.926	9.07627	10.5441	6.52477	1.72639	2.38502	2.57253	2.78881	1.57837	4.39941	1.36734	2.5211	1.52795	1.39745	0.646799	1.33351	5.42734	1.76707	1.21824	2.63719	5.17462	1.56175	0.544941	3.35391	2.40465	4.62929
AMMECR1-IT1	AMMECR1 intronic transcript 1 (non-protein coding)		chrX:109548647-109550449	0.51478	18.4341	noOrth	noOrth						0.003	0.003	0.003	0.003	0.107429	0.003	0.003	0.0482438	0.003	0.003	0.003	0.003	0.003	0.003	0.003	0.003	0.003	0.003	0.003	0.003	0.003
AMMECR1L	AMMECR1-like	Ammecr1l	chr18:31759823-31784083	1.02337	0.898491	2.23656	2.15729	232.85	11.4357	11.6315	8.07552	10.013	4.17766	5.95118	4.68695	4.18399	4.17031	6.20571	5.21618	2.49001	6.93401	4.31479	4.43434	6.49005	2.64548	4.71536	0.003	7.74597	5.67253	3.06641	9.64483	4.68171	0.003
AMMECR1LP1	AMMECR1-like pseudogene 1		chr13:97225912-97226753	0.129745	0.129745	noOrth	noOrth						0.003	0.003	0.003	0.003	0.003	0.003	0.0887406	0.003	0.003	0.003	0.13764	0.0481432	0.003	0.003	0.003	0.003	0.003	0.003	0.041282	0.0211517	0.003
AMN	amnion associated transmembrane protein	Amn	chr12:111271110-111276426	1.03329	1.05445	0.0141417	0.690055	0	0.0840121	0.003	0.003	1.36648	1.29204	1.33493	2.63137	2.92636	2.08807	0.201451	0.554008	0.084865	0.145571	5.67128	0.003	17.8114	1.94774	1.91274	1.52716	0.143782	0.589123	0.003	0.548162	0.429562	0.111129
AMN1	antagonist of mitotic exit network 1 homolog (S. cerevisiae)	Amn1	chr6:149157576-149188712	0.523977	0.346571	2.13367	1.41201	51.4882	19.8226	22.4073	18.7683	13.4557	4.45137	5.50387	5.46774	4.54992	3.30264	2.69425	5.11352	21.8907	4.37283	5.3149	11.0374	5.77922	1.90755	10.6123	6.60354	10.7157	8.60797	7.75999	40.366	4.49365	5.20212
AMOT	angiomotin	Amot	chrX:145446423-145487046	1.70718	0.300355	0.757182	1.28271	0	5.28632	5.77924	3.08131	7.98856	10.9866	13.9169	12.6373	4.98741	1.87057	1.65374	0.781443	13.9295	9.88503	3.34627	1.76405	7.87729	0.934419	1.14861	1.68027	7.4822	6.04799	12.7627	16.2519	12.371	1.72933
AMOTL1	angiomotin like 1	Amotl1	chr9:14541966-14643529	0.879004	0.553651	0.738413	0.678986	194.238	9.68434	11.1796	6.64239	8.43088	7.96276	13.7569	14.4524	7.4858	6.87461	0.003	8.63497	3.87647	12.4935	19.9613	9.74617	5.4363	6.5799	0.003	0.003	7.34113	29.8689	83.3294	10.8605	0.003	0.529242
AMOTL2	angiomotin like 2	Amotl2	chr9:102716801-102733417	1.79254	0.801159	0.372948	0.407492	0.383754	5.96603	3.94892	2.76151	4.61687	8.72186	15.935	41.8406	14.7403	9.07711	21.1948	11.1629	7.53372	41.3499	8.22819	7.46183	9.32319	1.61021	11.8126	10.8902	5.52948	17.2599	3.93785	9.11634	14.8655	0.003
AMPD1	adenosine monophosphate deaminase 1	Ampd1	chr3:103074013-103099720	0.363823	0.240854	0.125079	0.00326016	0	0.387053	1.61479	1.38256	0.0294045	4.1809	2.18349	1.40352	5.35789	2.17235	0.003	1.24366	0.003	6.96713	0.139198	0.0161157	0.003	0.13497	0.401182	3.51958	0.258821	0.0175521	124.13	1.34743	6.12195	0.003
AMPD2	adenosine monophosphate deaminase 2	Ampd2	chr3:108074061-108086651	1.9584	0.949414	0.258722	6.30972	69.5288	6.30927	2.21573	2.70677	91.3069	24.2654	25.29	33.7496	30.0539	13.7388	4.88036	18.7964	17.0586	7.06463	6.85044	4.00359	12.8295	10.9622	12.7221	40.49	18.841	14.5707	3.73234	9.69452	6.02026	43.0165
AMPD3	adenosine monophosphate deaminase 3	Ampd3	chr7:110768205-110812395	1.4774	1.23743	0.33798	1.93777	0	1.67228	2.34242	1.54442	10.6242	9.73683	8.48792	7.86408	6.31173	6.78446	3.11272	4.89339	6.88957	3.48707	0.831119	0.85954	4.17986	0.319709	3.09702	7.33033	3.26037	2.33478	29.5304	1.60425	5.67672	10.3161
AMPH	amphiphysin	Amph	chr13:18948370-19150915	1.0532	0.190725	1.45162	13.8568	442.016	10.4022	7.37449	3.81421	68.7007	2.02213	9.48901	6.16469	3.2108	0.945595	11.9028	0.688303	40.9098	1.62925	5.21051	0.614447	1.07773	0.455736	0.689653	3.30153	0.70388	2.7667	3.74887	3.51158	1.85076	0.264863
AMT	aminomethyltransferase	Amt	chr9:108296921-108301597	4.88875	3.10759	1.09115	2.40256	5.32246	7.76276	6.58615	5.35092	14.4587	28.1507	24.3485	23.6048	41.5788	18.7016	0.995606	11.1644	3.0344	5.65773	3.99467	6.51858	8.2941	9.34432	5.41722	5.91793	12.9907	12.2509	0.304097	3.12056	6.9073	0.376172
AMTN	amelotin	Amtn	chr5:88376107-88385916	31.1125	167.61	50.3194	0	0	0.003	1.26705	0.171891	0.003	0.399721	0.657295	0.0172221	0.112027	1.59767	0.003	0.003	0.003	0.003	0.003	0.003	0.003	0.003	0.0632793	0.003	0.003	0.003	0.003	0.0472335	0.003	0.003
AMY1A	amylase, alpha 1A (salivary)	Amy1	chr1:104197911-104207173	4.46675	1.01974	0.862292	8.55362	0	1.36502	0.95165	0.478663	9.24289	2.10607	0.834018	15.053	1.31369	1.10191	0.116598	0.506655	0.789995	1.1098	0.318785	0.713074	0.589095	0.284704	4.76687	0.305617	5.0801	0.287423	0.410854	0.898824	0.834625	0.276303
AMY1B	amylase, alpha 1B (salivary)		chr1:104230036-104239302	2.46094	1.30264	noOrth	noOrth						2.94386	0.72237	12.5602	1.10851	2.29396	0.133675	0.43919	0.66594	1.74365	0.309775	0.937833	0.585838	0.271704	8.62035	1.11656	7.81732	0.287404	0.276767	1.31518	3.37867	0.276298
AMY1C	amylase, alpha 1C (salivary)		chr1:104293027-104301312	6.28447	1.64321	noOrth	noOrth						2.10047	1.48227	20.8135	2.82442	1.77936	0.105173	0.332241	0.370245	0.955139	0.133744	0.817973	0.97465	0.183286	5.27118	0.287102	5.62087	0.177995	0.18954	0.757012	0.984199	0.165331
AMY2A	amylase, alpha 2A (pancreatic)	Amy2a5	chr1:104159998-104168402	1.41863	2.90008	0	0.0866337	0	0.003	0.003	0.003	0.0728279	2.35412	0.868299	0.636606	0.9112	2.43793	0.574214	0.591544	0.974293	1.63617	0.319923	1.10173	1.13621	0.405455	1.50474	1.17261	1.22426	0.3903	0.579268	0.537592	1.20932	0.0926348
AMY2B	amylase, alpha 2B (pancreatic)		chr3:113249177-113258699	2.75232	3.41822	noOrth	noOrth						17.5073	14.045	11.1672	15.319	18.0201	2.66477	8.22035	6.06084	8.88421	1.26892	7.23036	8.79985	2.23093	3.372	7.75567	6.87181	3.71018	3.66924	1.79793	10.3537	1.45778
AMYP1	amylase, alpha pseudogene 1		chr1:104256344-104262493	1.48572	2.43951	noOrth	noOrth						0.51123	0.398989	1.48568	0.477839	1.17965	0.181775	0.36784	0.461814	0.926633	0.169389	0.340538	0.497339	0.238749	1.32777	0.310335	1.77228	0.119097	0.237161	0.188231	0.590172	0.00783484
AMZ1	archaelysin family metallopeptidase 1	Amz1	chr5:140724126-140754690	0.298083	0.41731	1.65235	24.9398	0	0.416397	0.142566	0.158748	3.61093	0.0350593	0.0879001	0.0418574	0.00781605	0.0604205	0.00889684	0.337083	1.11056	0.00859279	0.0536148	0.00329156	0.0201479	0.0409285	0.172524	0.110455	0.106955	0.0166762	0.003	0.166407	0.118869	0.0385716
AMZ2	archaelysin family metallopeptidase 2	Amz2	chr11:109425945-109438148	0.710584	0.617737	0.47528	0.483113	128.516	22.2	18.3631	11.0972	17.5039	24.4883	22.6046	28.9768	26.9123	22.3815	27.716	24.1334	59.2257	38.5959	35.1657	37.0652	26.3823	10.404	22.4562	33.5744	31.1182	40.163	30.4752	110.224	24.9319	28.0722
AMZ2P1	archaelysin family metallopeptidase 2 pseudogene 1		chr17:62962667-62971694	0.913083	0.516305	noOrth	noOrth						4.49558	3.73762	4.20782	5.51069	2.53771	2.97774	3.03307	13.8378	4.18941	4.74359	3.3256	2.4731	0.903773	1.9739	2.98032	7.71756	7.15686	2.18311	16.1627	3.0164	1.96727
AMZ2P2	archaelysin family metallopeptidase 2 pseudogene 2		chr6:159146800-159147312	0.086981	10.8482	noOrth	noOrth						0.003	0.003	0.003	0.003	0.374156	0.003	0.184179	0.111943	0.003	0.003	0.003	0.003	0.003	0.003	0.0460403	0.003	0.003	0.0949979	0.0428399	0.003	0.0418446
ANAPC1	anaphase promoting complex subunit 1	Anapc1	chr2:128610082-128687395	0.805753	0.879981	1.97466	2.60241	285.4	10.9219	12.7609	6.9218	13.4446	4.95672	4.54318	4.34437	2.8065	4.54617	6.86381	6.52701	4.88922	5.15071	3.53029	3.54395	3.91037	2.9963	4.39699	7.0863	5.91698	6.16009	2.49742	6.7029	4.19177	8.29532
ANAPC10	anaphase promoting complex subunit 10	Anapc10	chr8:79711819-79777321	0.648701	0.733353	0.380476	0.2767	35.3769	3.02877	4.49631	2.941	2.53714	5.13183	5.62882	6.90577	6.12605	6.72432	5.50821	7.82393	9.17149	9.03595	9.18813	6.97582	11.563	6.6474	7.31551	7.98898	7.81459	11.262	8.99926	19.516	10.5835	7.31466
ANAPC10P1	anaphase promoting complex subunit 10 pseudogene 1		chr1:52719292-52719848	0.472732	0.98828	noOrth	noOrth						2.02956	1.16502	1.5494	1.51098	3.26911	1.72556	3.01911	2.34879	3.78178	2.13548	1.82315	4.23674	2.48436	2.55451	2.85781	3.80554	4.82351	2.59538	5.43067	5.71857	3.58511
ANAPC11	anaphase promoting complex subunit 11	Anapc11	chr11:120598420-120608198	0.996076	0.765111	0.219047	0.496174	201.45	8.48801	3.55156	4.39207	12.4067	22.2742	20.2156	18.4282	38.7085	19.1314	20.1031	24.2306	13.3487	22.3812	27.7585	25.9196	24.7779	24.6088	23.3984	31.1722	18.9323	27.1749	25.8871	40.3579	26.6896	23.3351
ANAPC13	anaphase promoting complex subunit 13	Anapc13	chr9:102626295-102634244	0.583241	0.627677	3.0552	2.57631	18.5009	133.294	215.445	130.482	134.702	30.0354	35.8825	24.4902	31.5704	32.818	37.6035	51.197	55.0622	66.4431	47.2218	63.986	76.2635	45.7417	39.5263	37.6614	63.6938	44.7043	32.995	45.2068	79.7706	49.48
ANAPC16	anaphase promoting complex subunit 16	Anapc16	chr10:59987908-60003112	0.62752	0.597618	0.141254	0.251408	15.3476	23.463	17.0782	12.7037	31.589	89.57	69.7029	72.587	83.5268	75.0896	91.2337	138.984	29.2606	95.9258	168.135	194.819	128.772	83.5185	82.9077	167.991	127.137	221.852	101.526	100.551	134.259	143.498
ANAPC2	anaphase promoting complex subunit 2	Anapc2	chr2:25272465-25285916	4.58605	2.8007	2.42403	3.18023	13.9965	25.3506	18.5641	12.7514	24.7812	32.8739	31.0202	27.4494	51.5997	21.8238	5.43603	12.6091	4.78613	8.73957	3.23756	3.66879	6.53357	6.03766	4.41447	10.0674	11.5547	8.73442	4.73033	17.31	10.3713	6.44539
ANAPC4	anaphase promoting complex subunit 4	Anapc4	chr5:52834134-52866734	1.21572	1.28876	1.50626	1.56233	5.30652	17.1915	18.896	11.7	16.5221	15.1752	12.7282	12.5725	10.9506	13.629	7.08005	12.5829	8.54688	9.05169	7.70806	9.53495	14.5433	6.55606	4.49146	10.9134	22.5945	18.101	5.76968	10.9967	14.7859	5.94834
ANAPC5	anaphase promoting complex subunit 5	Anapc5	chr5:122787460-122821339	1.57846	1.73762	1.15732	1.5631	67.278	85.6233	44.8464	27.2231	70.9944	99.9442	56.6995	51.7795	78.3449	78.9212	34.5673	71.2086	62.9399	47.0657	32.3774	39.3848	41.6614	34.1339	21.2402	56	51.8165	37.299	49.2322	37.1674	57.7807	52.8295
ANAPC7	anaphase promoting complex subunit 7	Anapc7	chr5:122422443-122444911	1.097	1.74482	0.292164	0.410328	19.8826	10.1722	8.41756	5.28602	11.1774	45.1221	25.6088	20.2659	28.5336	47.5293	12.3822	41.4197	21.7284	26.1675	17.985	20.445	29.5367	12.7822	12.7703	33.5549	42.4778	30.667	26.0039	53.4655	28.8815	25.5751
ANG	angiogenin, ribonuclease, RNase A family, 5	Ang	chr14:43957068-43963080	0.0750795	0.119359	0.00576844	0.00897388	0	1.00308	0.452315	0.509577	1.01896	10.4335	5.48902	8.30831	9.86947	13.5529	64.6298	17.2508	4.22747	33.1511	60.7313	3.10694	32.798	1422.81	35.2956	19.9485	40.7739	41.6292	4.99209	15.0905	14.5788	5.74267
ANGEL1	angel homolog 1 (Drosophila)	Angel1	chr12:86700501-86726460	1.37032	0.583792	0.701556	0.271111	221.347	5.69296	4.62127	3.11978	1.73049	8.24854	9.0607	10.2105	7.4671	3.72632	6.93181	6.33142	5.56779	3.13414	4.3226	3.58337	4.45281	3.64086	8.57571	6.92111	6.10374	6.15262	4.79969	21.2017	5.01797	5.38997
ANGEL2	angel homolog 2 (Drosophila)	Angel2	chr1:190925107-190946491	0.856122	1.07151	1.26471	1.37545	515.741	16.016	17.9998	12.9164	17.0138	14.01	12.9416	9.64731	5.7608	13.2542	12.3395	23.7537	19.616	18.7795	7.59421	7.72441	8.60949	4.71881	6.6875	7.63814	22.5659	9.60709	6.27107	10.57	19.5059	11.9332
ANGPT1	angiopoietin 1	Angpt1	chr15:42424724-42676795	0.678669	0.308949	0.325864	0.550426	0	1.41954	2.59676	2.60803	3.72978	2.03401	6.00043	4.93369	5.42697	2.09349	3.41263	2.95892	1.71764	24.5181	3.80948	3.69755	6.13044	0.260965	31.4049	4.53695	3.97058	12.0224	0.716548	4.62749	3.51805	1.11604
ANGPT2	angiopoietin 2	Angpt2	chr8:18691336-18741551	0.368741	0.260692	0.405722	0.137187	0.27608	1.98571	3.1969	1.5297	0.756547	1.45854	1.84789	3.18837	1.63919	1.43764	15.0659	8.52947	1.35447	4.09992	17.8122	1.74569	1.06674	0.955578	4.12359	12.4511	3.00985	3.90377	1.84005	5.75113	6.48006	0.0456798
ANGPT4	angiopoietin 4	Angpt4	chr2:151911331-151944654	0.660755	0.535976	1.30903	0.24334	0	0.312353	0.478442	0.669704	0.0904994	0.0651322	0.133153	0.731826	0.0528396	0.199332	2.43202	0.615662	0.0457841	0.85411	0.193543	0.0509291	0.0510836	0.003	0.043936	0.451442	0.169442	0.310616	0.003	0.280315	0.360017	0.0855713
ANGPTL1	angiopoietin-like 1	Angptl1	chr1:156839022-156861079	0.210267	0.290806	0.0611761	0.0773058	0	0.583129	1.40919	1.09583	1.30079	1.32288	4.91184	2.80132	5.11626	4.89327	9.48291	21.465	0.94782	11.5848	51.5175	13.0072	8.54154	2.85629	7.86176	13.7917	14.0084	20.5976	23.4248	38.6265	31.508	0.003
ANGPTL2	angiopoietin-like 2	Angptl2	chr2:33215960-33247714	0.148149	0.192058	0.205366	0.0775774	0	10.0963	7.13567	4.09175	2.68503	1.9192	4.95286	8.9199	4.71843	6.64732	130.85	27.3232	5.28394	108.964	33.226	17.5278	4.46958	1.33948	22.5393	22.4859	72.0157	51.403	32.7138	15.2005	8.4306	0.003
ANGPTL3	angiopoietin-like 3	Angptl3	chr4:99030954-99046111	0.00139885	0.0330801	0.000872463	0.00827579	0	0.0295801	0.003	0.0195715	0.15541	0.068491	0.0109339	0.02265	0.003	0.621207	0.0810775	0.0854672	0.127208	0.0164248	0.003	0.0201752	8.92241	290.447	0.0505784	0.003	0.364045	0.0146487	0.003	0.126065	0.103748	0.0939656
ANGPTL4	angiopoietin-like 4	Angptl4	chr17:33774899-33781575	0.0517484	0.641619	0.13732	0.362303	0	2.63127	2.22927	1.66766	5.74129	0.423658	1.14783	0.846615	0.862053	10.1675	88.0947	19.3062	10.8435	34.8326	24.5955	5.21171	12.8743	13.2715	17.5455	5.60966	0.173196	10.5521	1.31013	6.13417	3.10688	0.0846099
ANGPTL5	angiopoietin-like 5		chr11:101761404-101787253	0.254155	0.807253	noOrth	noOrth						0.187567	0.53686	0.427693	0.342903	1.18713	1.3023	0.631989	0.254135	2.04689	0.488779	1.92645	0.387006	0.003	1.71861	0.664502	7.39425	1.49514	0.509225	3.95951	0.74449	0.003
ANGPTL6	angiopoietin-like 6	Angptl6	chr9:20873808-20879710	0.41105	0.245656	2.03878	4.65249	27.3603	1.77832	0.10099	1.00676	2.19534	0.110059	0.180313	0.187741	0.297725	0.115916	0.003	0.74258	0.0695603	0.0494825	0.0480515	0.003	0.0257826	4.96827	0.120297	0.563866	0.154673	0.003	0.0792944	0.479792	0.003	0.23616
ANGPTL7	angiopoietin-like 7	Angptl7	chr4:148495279-148500462	10.0654	0.52246	0.222711	0.24251	0	0.824163	0.329034	0.209979	0.494786	0.55697	13.1692	57.8916	10.5265	1.06596	3.38753	1.01903	0.0337067	0.563277	4.55413	1.48553	1.74502	0.0416985	0.536946	9.46181	0.259412	4.2157	2.92803	1.63177	0.77777	0.003
ANK1	ankyrin 1, erythrocytic	Ank1	chr8:22974881-23150496	0.272683	0.378142	0.120345	1.73345	0	1.25084	0.779311	0.297231	11.1746	0.744364	2.3316	1.82348	2.1319	2.43767	0.541257	0.645075	5.36709	6.15102	0.56039	44.361	0.23422	0.00578876	2.64827	0.83884	0.933089	1.42877	14.1793	2.72473	20.7383	1.78586
ANK2	ankyrin 2, neuronal	Ank2	chr3:126921606-127499115	0.260831	0.0983051	0.721674	3.3828	742.131	34.6562	24.7928	10.0554	108.599	5.05444	13.2816	11.2055	3.95267	3.15592	29.1466	16.4229	145.215	18.9943	38.8208	111.931	24.8833	0.129531	7.80143	18.2205	23.7135	13.9591	25.6731	23.1562	15.583	0.003
ANK3	ankyrin 3, node of Ranvier (ankyrin G)	Ank3	chr10:69533707-70027436	0.848006	0.579019	0.704028	1.5806	609.138	29.119	23.8249	10.8506	47.7413	34.5276	27.8322	28.3881	11.7067	17.489	2.72155	5.47021	79.4274	11.0047	24.9878	101.955	69.4005	2.80041	10.3116	10.6449	11.8818	14.2653	63.1512	17.1414	47.9727	10.1363
ANKAR	ankyrin and armadillo repeat containing	Ankar	chr1:72642979-72700564	0.94949	0.750399	0.00118167	0	0	0.003	0.0111883	0.003	0.003	4.46575	3.0923	2.52867	1.89996	2.36832	1.34485	3.21369	1.32823	1.63256	6.99722	2.35154	2.12155	1.07312	0.931901	2.29742	2.23596	4.32791	5.06872	10.2591	3.03161	2.28194
ANKDD1A	ankyrin repeat and death domain containing 1A	Ankdd1a	chr15:65204100-65251042	1.06537	0.924176	UNDEF	UNDEF						6.39969	5.64451	5.63839	4.10294	4.72458	2.15261	10.1674	6.9735	10.6498	2.21034	1.15763	2.76649	0.449335	6.9414	2.75296	11.2671	6.15014	0.537271	12.0712	3.87239	1.67578
ANKDD1B	ankyrin repeat and death domain containing 1B	Ankdd1b	chr13:96416133-96471160	9.45732	6.126	15.9558	15.079	140.785	5.31192	5.28334	3.38342	4.4035	2.01129	2.09262	3.71551	3.22782	1.78897	0.003	0.113812	0.0319265	0.141501	0.403445	0.003	0.503456	0.187029	1.04596	0.245109	1.27623	0.0788748	0.003	0.49122	0.1419	0.003
ANKFN1	ankyrin-repeat and fibronectin type III domain containing 1	Ankfn1	chr11:89421085-89538555	5.22306	0.464983	3.07919	13.8184	0	0.632843	0.705585	0.361777	2.54333	0.218119	0.581186	2.50677	0.539215	0.0855817	0.0464374	0.0253805	0.570765	0.0256387	0.0816006	0.003	0.117039	0.003	0.420416	0.0444116	0.458706	0.451608	0.003	0.684804	0.00604956	0.003
ANKFY1	ankyrin repeat and FYVE domain containing 1	Ankfy1	chr11:72690001-72772146	1.3204	0.901878	1.34271	1.35582	336.732	13.3287	10.7467	6.60099	10.3253	10.3286	11.3451	11.0971	7.45144	6.86827	4.95419	5.9134	8.81099	7.00533	10.0958	5.67811	9.16871	5.16808	4.34262	8.00148	11.4823	10.5346	4.55496	5.46767	6.56247	14.1076
ANKH	ANKH inorganic pyrophosphate transport regulator	Ank	chr15:27466676-27594907	0.967558	0.41823	1.68671	1.72733	698.79	47.3202	62.332	47.1931	53.541	18.8467	31.4324	42.9004	26.7836	12.9636	30.0393	16.8979	38.1	23.5375	20.7422	76.5412	15.8517	41.9482	25.0205	26.4317	27.3281	21.4341	30.6106	19.2841	54.4218	27.7526
ANKHD1	ankyrin repeat and KH domain containing 1	Ankhd1	chr5:139781398-139929163	0.508319	1.32591	0.55439	0.378288	157.308	22.2678	21.1493	10.8418	12.3412	44.6268	0.003	0.003	21.7004	43.2563	0.003	56.0805	31.3319	32.9817	34.2631	25.1524	36.4655	20.1337	33.6682	35.2015	0.003	35.4564	33.2069	42.2615	59.2057	46.5657
ANKHD1-EIF4EBP3	ANKHD1-EIF4EBP3 readthrough	Maskbp3	chr18:36560602-36666324	1.33001	1.69376	UNDEF	UNDEF						12.7601	0.003	0.003	11.8566	7.83925	0.003	3.52567	0.634996	1.14515	2.10061	4.11009	4.93121	2.24658	5.15554	9.24765	0.003	10.9488	11.891	4.78375	2.8019	10.5239
ANKIB1	ankyrin repeat and IBR domain containing 1	Ankib1	chr5:3689999-3803109	0.968555	0.880907	0.651319	1.41933	403.27	5.40029	6.56641	5.11564	12.4084	10.2069	10.3125	8.78961	4.56112	7.70128	6.87337	6.76705	16.1722	8.77665	6.38518	6.81828	12.2745	2.59894	5.70979	8.5825	12.7057	8.34869	2.81224	15.5565	9.82705	9.67041
ANKK1	ankyrin repeat and kinase domain containing 1	Ankk1	chr9:49415221-49427021	17.8404	9.04632	0.31544	0.141619	0.191877	0.083333	0.0198537	0.0197979	0.018405	1.29097	1.69229	3.73437	2.55661	1.17567	0.0315089	0.585963	0.0219807	0.121775	0.0064596	0.0149581	0.0653997	0.003	0.0899983	0.102457	0.178765	0.511191	0.0435247	0.246813	0.01724	0.0383434
ANKLE1	ankyrin repeat and LEM domain containing 1	Ankle1	chr8:71406011-71409904	2.06685	0.710545	0.542335	0.17781	0	0.321633	0.003	0.069517	0.0427476	0.658636	0.431961	0.426828	0.470149	0.170823	0.0656796	0.633949	0.160712	0.106627	0.101809	0.0654869	0.0801699	0.0304455	0.175242	1.34082	0.300079	0.157861	0.032666	0.153857	0.0553503	0.385826
ANKLE2	ankyrin repeat and LEM domain containing 2	Ankle2	chr5:110231003-110256651	1.07138	1.48399	0.401737	0.332772	377.158	11.6614	12.6688	8.01948	8.93208	44.1579	24.5961	22.3195	23.956	39.8324	18.9556	50.1323	13.6422	16.1879	12.9638	15.0541	16.0427	10.1112	27.7764	26.9782	18.9264	26.3211	29.618	77.795	28.3005	40.6582
ANKMY1	ankyrin repeat and MYND domain containing 1	Ankmy1	chr1:92870128-92902906	1.97478	1.29926	0.0978365	0.00560584	90.4354	0.965237	0.749516	0.34859	0.0394085	13.4312	11.4394	17.6796	12.9799	9.13368	2.88656	6.1811	5.72445	4.33581	1.90535	1.70034	3.22237	2.24134	9.22286	11.799	7.77867	5.92103	4.93579	31.3094	6.28137	7.03301
ANKMY2	ankyrin repeat and MYND domain containing 2	Ankmy2	chr12:36157123-36197291	1.17783	1.00526	2.10375	1.79432	205.429	21.298	19.2381	13.3899	15.3314	10.825	10.6689	10.2081	8.55352	8.58932	6.03134	4.83013	23.9236	6.29391	8.07824	9.65062	8.84364	2.78278	5.19883	4.39512	11.9717	17.4021	3.76112	8.966	9.33067	5.25074
ANKRA2	ankyrin repeat, family A (RFXANK-like), 2	Ankra2	chr13:98263241-98274754	1.5043	1.62158	0.921346	1.37434	337.267	16.1675	12.4864	10.2841	19.3608	31.2029	17.8224	20.5315	15.2099	22.8438	6.28792	14.9356	11.3818	8.82618	11.9263	9.94461	17.0238	6.93477	8.24564	15.2824	19.0287	22.7628	6.90776	13.5614	31.1483	21.1997
ANKRD1	ankyrin repeat domain 1 (cardiac muscle)	Ankrd1	chr19:36111964-36119844	0.000461071	0.0668529	0.000175353	0.000245054	0	0.0265223	0.0284649	0.003	0.0256147	0.0840485	0.0318702	0.0329975	0.0438613	6.98793	0.033226	3.28919	0.115893	0.248798	0.0596017	1056.55	0.249994	0.113152	2.6469	3.76552	0.169362	0.0644207	5.86002	12.1523	587.026	0.0866422
ANKRD10	ankyrin repeat domain 10	Ankrd10	chr8:11611582-11635754	1.14531	1.4893	0.432072	0.300864	792.209	38.7637	16.3572	13.1607	15.8488	76.7692	51.5799	52.5717	60.4088	78.4526	31.3656	63.4593	33.9363	41.8309	28.8846	37.7072	40.7124	18.5247	51.3137	134.744	81.0406	69.7076	66.318	36.088	54.5152	52.6945
ANKRD10-IT1	ANKRD10 intronic transcript 1 (non-protein coding)		chr13:111547405-111551519	1.07918	1.41195	noOrth	noOrth						15.9501	4.86373	3.99035	2.08563	8.79535	5.49694	8.97844	4.81792	8.90636	6.58816	3.11138	7.7233	2.304	7.69944	9.94813	11.695	8.52625	2.08604	3.98862	6.40088	1.39666
ANKRD11	ankyrin repeat domain 11	Ankrd11	chr8:122883821-123042284	1.78164	1.47277	1.49802	3.05255	431.941	14.6269	8.97849	5.62541	19.8548	11.1611	13.7325	12.6303	8.82947	9.5794	7.18433	7.79367	9.22935	3.50183	5.74099	8.55125	4.44215	1.86505	5.43806	5.64909	8.24594	5.74147	8.90504	7.0245	7.05456	7.70189
ANKRD12	ankyrin repeat domain 12	Ankrd12	chr17:65967500-66077046	0.826842	0.718839	0.944941	1.42341	1428.47	7.80524	8.01072	4.68945	10.2961	6.04401	7.86111	6.86132	3.15708	5.19965	4.31838	8.16424	13.418	4.60126	6.41391	7.01935	5.99988	2.43641	5.60754	8.66701	5.09407	8.67433	5.20988	9.66391	7.34482	13.1014
ANKRD13A	ankyrin repeat domain 13A	Ankrd13a	chr5:114775139-114805820	0.718971	1.26663	1.01405	0.601122	491.959	34.0953	25.8959	17.3186	15.2762	20.5774	21.1697	16.2597	15.0775	32.1886	23.0819	43.0553	19.5516	15.0562	14.8543	11.6154	18.8674	8.48399	23.7231	27.9456	21.9123	25.7323	6.80078	51.7189	40.8714	53.3343
ANKRD13B	ankyrin repeat domain 13B	Ankrd13b	chr11:77470486-77489678	2.57368	0.578455	10.8631	13.2007	336.781	41.3204	6.6617	6.02369	21.8756	2.21185	4.19037	6.23925	4.4185	0.95859	1.12266	0.599405	2.20136	1.48299	1.87545	0.992658	0.416946	0.0594082	0.839929	2.34477	2.93613	2.66732	2.4549	5.37001	0.929561	0.221004
ANKRD13C	ankyrin repeat domain 13C	Ankrd13c	chr3:157947465-158006837	0.599918	0.983725	1.73334	2.26742	30.4885	15.5635	18.5081	16.6533	22.1181	5.9842	7.0269	6.56702	3.83008	9.596	11.3456	13.3305	17.0989	10.4138	10.2512	8.15639	10.5074	3.56511	7.49828	6.15465	12.0082	7.49211	7.39814	6.57217	16.6263	7.65732
ANKRD13D	ankyrin repeat domain 13 family, member D	Ankrd13d	chr19:4270179-4283137	2.5214	1.85581	0.0506651	0.672599	0	1.06823	0.5166	0.53816	9.3945	38.7	28.7178	23.0943	50.358	25.9209	9.84742	26.1143	12.0785	8.97737	7.88851	3.34166	7.38544	2.53349	17.7646	45.9545	16.255	22.2259	5.21793	12.8046	7.76563	17.3245
ANKRD16	ankyrin repeat domain 16	Ankrd16	chr2:11777752-11790323	1.42044	0.946968	2.26732	3.39953	14.5108	10.0282	4.10029	2.58533	8.35333	4.92511	3.42342	2.757	2.85569	2.32689	1.69333	2.46062	4.63488	2.24432	1.2162	1.03451	2.4533	2.51977	2.45603	2.67384	2.94285	3.40396	1.44711	4.47828	1.96671	1.68951
ANKRD17	ankyrin repeat domain 17	Ankrd17	chr5:90227165-90366185	1.09864	0.867787	1.14095	1.73671	1300.51	25.4172	27.3161	13.0506	33.3779	34.603	19.1365	16.5375	14.1824	16.678	15.0095	14.5762	18.5722	17.2466	19.9171	14.2946	24.7758	10.1367	19.5141	18.9242	24.5136	20.4623	25.6125	20.6651	18.2974	24.986
ANKRD18A	ankyrin repeat domain 18A		chr9:38540565-38620657	2.43572	1.44112	noOrth	noOrth						2.99666	1.19586	3.50557	2.17273	1.46005	0.0328916	0.145337	5.53654	0.144778	0.357167	0.325724	1.17984	0.313857	1.13671	0.201458	0.491541	0.576076	0.003	4.11939	1.58376	0.0620489
ANKRD18B	ankyrin repeat domain 18B		chr9:33524391-33573007	0.518983	6.27912	noOrth	noOrth						0.392345	0.125628	0.477924	0.0693846	3.22218	0.0136768	0.130701	1.98267	0.00997285	0.203705	0.03185	0.25497	0.060046	0.193571	0.003	0.0874958	0.513966	0.101842	4.27593	0.344129	0.003
ANKRD18CP	ankyrin repeat domain 18C, pseudogene		chr9:99918174-99983538	1.16733	0.0371802	noOrth	noOrth						0.0429264	0.0246454	0.297876	0.0113121	0.003	0.003	0.0243561	0.240146	0.00615098	0.003	0.0201479	0.00880906	0.003	0.00757649	0.003	0.0564349	0.0109717	0.003	0.857778	0.0406378	0.003
ANKRD18DP	ankyrin repeat domain 18D, pseudogene		chr3:197780392-197807591	0.310449	0.0288742	noOrth	noOrth						0.0210595	0.00798516	0.0969767	0.003	0.003	0.003	0.322853	0.278628	0.0321754	0.003	0.003	0.003	0.0772923	0.003	0.200316	0.003	0.003	0.003	0.494842	0.0151838	0.217095
ANKRD18EP	ankyrin repeat domain 18E, pseudogene		chr6:39078096-39080728	0.763902	0.401288	noOrth	noOrth						1.1361	1.43364	1.32726	0.515558	0.579494	3.18098	1.43416	0.889318	1.9649	0.280018	1.06629	0.793805	0.206736	0.834454	0.934727	1.7705	1.15608	1.02424	4.09485	1.40057	2.07373
ANKRD19P	ankyrin repeat domain 19, pseudogene		chr9:95571669-95650975	1.07564	1.39089	noOrth	noOrth						0.735177	0.324341	0.596423	0.942974	0.840148	0.353441	1.02121	1.6576	0.103241	0.507871	0.422895	0.896662	0.489568	0.171168	0.292999	0.466435	0.438509	0.0184043	1.89444	0.482105	0.448062
ANKRD2	ankyrin repeat domain 2 (stretch responsive muscle)	Ankrd2	chr19:42036037-42045110	0.0362208	0.472817	0.0480079	0.00442603	0	0.55542	0.485908	0.413255	0.0447011	0.386638	0.439127	0.244693	0.392805	4.77526	0.0236586	0.0565723	0.165045	0.46773	0.0522992	61.6577	3.10027	0.0964149	0.0303608	1.05641	0.0221473	0.102587	20.7135	8.85411	65.1918	0.003
ANKRD20A1	ankyrin repeat domain 20 family, member A1		chr9:67926760-67969840	0.85143	0.303551	noOrth	noOrth						0.129685	0.114704	0.171174	0.0465605	0.0411889	0.0618394	0.0588869	0.258007	0.0948291	0.0317448	0.129647	0.227159	0.0306874	0.202117	0.066055	0.0537881	0.0102395	0.0194185	0.707388	0.168693	0.0505459
ANKRD20A10P	ankyrin repeat domain 20 family, member A10, pseudogene		chr13:25324794-25326309	2.19491	0.560355	noOrth	noOrth						0.483974	0.36457	0.0221945	0.0393371	0.058085	0.003	0.003	0.0261626	0.003	0.0461315	0.003	0.003	0.003	0.003	0.0860822	0.0199478	0.0484763	0.003	1.40172	0.003	0.003
ANKRD20A11P	ankyrin repeat domain 20 family, member A11, pseudogene		chr21:15281894-15352758	0.899939	1.42339	noOrth	noOrth						0.710125	0.0633482	0.146805	0.0571191	0.386475	1.92848	0.281209	0.02601	0.492468	0.0554187	0.084849	0.0174124	0.003	0.0700865	0.348211	0.104742	0.0883611	0.003	0.835035	0.003	0.003
ANKRD20A12P	ankyrin repeat domain 20 family, member A12, pseudogene		chr1:142712909-142729971	0.238022	0.648701	noOrth	noOrth						0.003	0.12582	0.0674049	0.003	0.135741	0.390257	0.515374	0.0137793	1.16923	0.0123008	0.326068	0.00719033	0.0203835	0.634376	0.062224	0.0309243	0.0541878	0.003	0.0553032	0.0504078	0.003
ANKRD20A14P	ankyrin repeat domain 20 family, member A14, pseudogene		chr1:142803531-142827235	0.677757	0.450641	noOrth	noOrth						0.0362916	0.384972	0.341698	0.0289516	0.131636	0.222454	0.489671	0.0579115	1.49804	0.11502	0.573154	0.0354458	0.0189982	0.663115	0.27972	0.100602	0.120317	0.003	0.178211	0.288975	0.0290943
ANKRD20A17P	ankyrin repeat domain 20 family, member A17, pseudogene		chr4:49504161-49508039	0.206344	0.394235	noOrth	noOrth						0.0165806	0.067369	0.080428	0.0421957	0.0986684	0.310979	0.383708	0.0933116	1.45479	0.0604405	0.646401	0.0169979	0.021072	0.367633	0.222433	0.0458817	0.110277	0.0474045	0.0907565	0.129361	0.003
ANKRD20A18P	ankyrin repeat domain 20 family, member A18, pseudogene		chr21:15436645-15441408	1.09292	2.65058	noOrth	noOrth						0.130852	0.0451232	0.003	0.0411886	0.133487	0.003	0.003	0.003	0.0497668	0.158394	0.003	0.003	0.003	0.003	0.003	0.0913215	0.244118	0.003	0.229183	0.003	0.003
ANKRD20A19P	ankyrin repeat domain 20 family, member A19, pseudogene		chr13:24513695-24520921	0.319077	1.32009	noOrth	noOrth						0.003	0.0296287	0.0511372	0.0835237	0.173028	0.003	0.003	0.353606	0.003	0.003	0.0134969	0.003	0.003	0.003	0.00815718	0.003	0.003	0.003	1.62775	0.0611614	0.003
ANKRD20A2	ankyrin repeat domain 20 family, member A2		chr9:42368302-42411410	1.10469	0.480232	noOrth	noOrth						0.0996381	0.19797	0.236396	0.0348874	0.0618272	0.0536702	0.0766454	0.265433	0.049609	0.0230664	0.0818202	0.181355	0.030975	0.176397	0.0429713	0.052208	0.0102395	0.0194185	0.786532	0.144718	0.0648533
ANKRD20A3	ankyrin repeat domain 20 family, member A3		chr9:43089971-43133544	0.938011	1.13035	noOrth	noOrth						0.269259	0.165463	0.239908	0.0359478	0.21407	0.120488	0.166214	0.399439	0.069315	0.0102433	0.145389	0.149597	0.0697199	0.231149	0.0215504	0.141067	0.003	0.0681492	0.966282	0.122131	0.346412
ANKRD20A4	ankyrin repeat domain 20 family, member A4		chr9:69381811-69425560	0.921437	0.169999	noOrth	noOrth						0.0916589	0.0797005	0.252891	0.0471532	0.0217427	0.0852422	0.082356	0.27093	0.0586155	0.0439704	0.10122	0.161983	0.0420347	0.133258	0.0558343	0.0699091	0.003	0.0273913	0.753847	0.117231	0.0395615
ANKRD20A5P	ankyrin repeat domain 20 family, member A5, pseudogene		chr18:14179095-14249455	2.6163	3.16412	noOrth	noOrth						0.614912	0.850166	0.731086	0.655101	0.862071	0.763563	0.353415	0.821767	0.165993	0.0512976	0.0299478	0.109796	0.003	0.0624325	0.1761	0.053352	0.256665	0.00418526	1.17396	0.176353	0.157404
ANKRD20A7P	ankyrin repeat domain 20 family, member A7, pseudogene		chr9:44076367-44118444	0.760916	0.0288594	noOrth	noOrth						0.0333376	0.203817	0.0889193	0.0369257	0.00344189	0.192984	0.123126	0.162014	0.0329693	0.0888812	0.111484	0.096942	0.003	0.150029	0.044653	0.0315349	0.003	0.014259	0.650807	0.171814	0.0307276
ANKRD20A8P	ankyrin repeat domain 20 family, member A8, pseudogene		chr2:95480609-95522992	0.864214	0.14632	noOrth	noOrth						0.0758184	0.0627667	0.146276	0.0115115	0.0125447	0.0734079	0.0329237	0.147468	0.0345163	0.0205599	0.060119	0.0525701	0.00965942	0.143499	0.0621936	0.0195767	0.003	0.0129936	0.470356	0.215705	0.0132079
ANKRD20A9P	ankyrin repeat domain 20 family, member A9, pseudogene		chr13:19390857-19446107	0.932925	0.0749726	noOrth	noOrth						0.0447846	0.0555724	0.0371946	0.011771	0.003	0.0518001	0.0452258	0.0794194	0.0357616	0.01543	0.0107669	0.0110273	0.003	0.0331952	0.0118558	0.0227637	0.0140397	0.003	0.28518	0.0131503	0.00461802
ANKRD22	ankyrin repeat domain 22	Ankrd22	chr19:34122548-34166041	0.756874	16.4611	4.25864	0.0228442	0	3.62655	5.53703	5.26367	0.0257969	0.938295	1.26403	0.418659	0.797822	18.5887	0.422418	0.835617	0.471689	0.228982	2.55228	0.909351	3.72328	0.372859	1.22946	0.607992	0.0657485	3.77079	0.003	0.0848593	0.144932	2.64478
ANKRD23	ankyrin repeat domain 23	Ankrd23	chr1:36530533-36539358	0.288233	0.624563	0.076473	0.0460545	0	1.94973	0.829042	0.634921	0.685278	4.81724	3.28843	4.69635	4.35328	9.29333	0.162991	1.34264	2.2438	12.8087	0.650621	2.46364	0.619152	0.163161	0.775598	3.93505	2.09758	2.32191	139.985	6.17805	61.953	0.374755
ANKRD24	ankyrin repeat domain 24	Ankrd24	chr10:81628539-81647612	3.60464	0.493532	2.94077	5.59062	0.626908	2.67908	1.09559	0.99713	3.02385	0.946038	1.60925	2.1543	3.0891	0.266941	0.143288	0.11421	3.37775	0.23459	0.179517	0.0141716	0.318066	0.619011	0.0994577	0.159879	0.190536	0.394346	0.137452	2.10397	0.526303	0.0415169
ANKRD26	ankyrin repeat domain 26	Ankrd26	chr6:118502563-118562256	0.891353	0.577905	0.46166	1.33247	0	1.65616	1.19282	0.734296	3.44743	2.81533	1.95299	3.00917	1.44709	1.49518	1.64358	1.79712	2.94065	2.51642	1.29043	5.22799	3.70118	1.82416	0.848948	2.26372	3.37138	2.67722	2.20007	5.12409	2.39733	1.57158
ANKRD26P2	ankyrin repeat domain 26 pseudogene 2		chr13:39496863-39510336	2.08778	1	noOrth	noOrth						0.003	0.00936212	0.00969121	0.003	0.003	0.003	0.003	0.003	0.003	0.003	0.003	0.003	0.003	0.003	0.003	0.003	0.003	0.003	0.003	0.003	0.003
ANKRD26P3	ankyrin repeat domain 26 pseudogene 3		chr13:19864732-19918965	0.210192	0.0979007	noOrth	noOrth						0.003	0.0167639	0.003	0.003	0.003	0.0115871	0.003	0.020208	0.003	0.0178159	0.003	0.003	0.003	0.003	0.00554081	0.003	0.003	0.003	0.402141	0.003	0.003
ANKRD26P4	ankyrin repeat domain 26 pseudogene 4		chr13:31885425-31887058	1.13118	0.0308813	noOrth	noOrth						0.401068	0.0185211	0.003	0.0169684	0.003	0.003	0.075738	0.138099	0.0191271	0.0608763	0.211451	0.0205446	0.003	0.003	0.0567981	0.280785	0.003	0.003	0.528499	0.14442	0.003
ANKRD27	ankyrin repeat domain 27 (VPS9 domain)	Ankrd27	chr7:35586246-35639237	0.722254	0.46343	0.48581	0.607844	8.11809	4.61201	3.99948	2.97732	4.8333	4.51527	7.21621	6.4335	4.80715	3.68498	5.07313	5.09772	3.61442	6.02404	11.8328	4.26359	7.60764	1.75956	4.76964	7.6956	9.5355	14.7224	13.8465	15.3335	6.6295	9.41916
ANKRD28	ankyrin repeat domain 28	Ankrd28	chr14:31700014-31830415	0.88725	0.845838	0.559632	0.782041	1.3804	7.84676	9.33651	6.48298	11.0239	13.4646	14.4974	14.6905	7.37529	11.9232	19.1626	12.2784	16.023	10.8627	8.62759	7.27268	11.8299	5.82339	7.69836	7.48167	14.1661	8.99522	32.9072	21.2685	32.7387	8.40498
ANKRD29	ankyrin repeat domain 29	Ankrd29	chr18:12252356-12305720	1.59834	1.33776	0.338958	5.07681	0.168088	2.07319	1.11925	0.846843	20.1664	5.83007	7.96417	6.92715	4.67467	5.31394	2.81355	6.14969	5.62412	5.34815	2.16149	3.08172	1.88221	0.184519	11.5298	5.69127	7.26266	6.10661	0.296654	4.58693	0.72364	0.113099
ANKRD30A	ankyrin repeat domain 30A		chr10:37414784-37521495	0.0332267	1.06637	noOrth	noOrth						0.003	0.003	0.00352267	0.003	0.100475	0.0621138	0.003	0.003	0.925726	0.003	0.003	0.003	0.003	0.003	0.003	0.003	0.003	0.003	0.480704	0.003	0.003
ANKRD30B	ankyrin repeat domain 30B		chr18:14748238-14852737	1.02737	0.180688	noOrth	noOrth						0.003	0.122012	0.00913889	0.274264	0.0179574	0.0366195	0.003	0.0931633	0.382612	0.0156402	0.003	0.003	0.003	0.016343	0.0340629	0.003	0.0758276	0.003	0.908781	0.00608921	0.003
ANKRD30BL	ankyrin repeat domain 30B-like		chr2:132905163-133015542	0.180527	0.195365	noOrth	noOrth						0.114881	0.0694825	0.126697	0.0210803	0.0898601	0.003	0.0134683	0.66591	0.0272029	0.0214689	0.003	0.003	0.003	0.003	0.003	0.140879	0.003	0.003	6.41936	0.0440704	0.003
ANKRD30BP1	ankyrin repeat domain 30B pseudogene 1		chr21:14756569-14800094	0.406803	0.0362867	noOrth	noOrth						0.003	0.0392815	0.0203195	0.0719287	0.003	0.003	0.003	0.096381	0.153433	0.0212431	0.003	0.003	0.003	0.0369961	0.003	0.003	0.0535748	0.003	0.93117	0.003	0.003
ANKRD30BP2	ankyrin repeat domain 30B pseudogene 2		chr21:14410480-14439354	0.0358007	0.44724	noOrth	noOrth						0.0132703	0.00500687	0.00518232	0.003	0.0826362	0.003	0.003	0.0217906	0.003	0.003	0.003	0.003	0.003	0.003	0.003	0.0408306	0.003	0.003	2.85469	0.003	0.003
ANKRD31	ankyrin repeat domain 31	Ankrd31	chr5:74364099-74532703	0.30865	0.229999	UNDEF	UNDEF						0.263208	0.107982	0.193296	0.190114	0.140578	0.036112	0.0698269	0.12528	0.071433	0.00575964	0.0585793	0.205382	0.0309595	0.003	0.284094	0.314475	0.872214	0.003	7.21624	0.173958	0.309063
ANKRD32	ankyrin repeat domain 32	Ankrd32	chr13:77043087-77135468	0.929682	0.660142	3.65248	1.69645	1.665	9.19826	9.59199	6.85292	3.97013	1.58996	2.45441	2.55805	2.10034	1.5449	0.662143	1.8712	1.76874	1.56653	0.911061	2.84467	1.47043	1.00032	1.79029	2.61273	2.03458	1.99167	0.489763	10.3705	1.31987	4.73954
ANKRD33	ankyrin repeat domain 33	Ankrd33	chr15:101115754-101120024	4.26873	0.109009	0	1.17237	0	0.003	0.003	0.003	0.0322645	0.103154	0.103266	0.20376	0.0597342	0.003	0.0742623	0.0433613	0.0237243	0.105408	0.0139785	0.003	0.003	0.003	0.003	0.003	0.003	0.123564	0.003	0.00841991	0.0236131	0.003
ANKRD33B	ankyrin repeat domain 33B	Ankrd33b	chr15:31291478-31367759	1.90315	0.25496	6.07289	0.139337	483.121	0.03	2.3705	1.52207	0.03	0.0515021	0.684574	0.830519	0.0724365	0.0548941	0.439974	0.162732	0.236673	0.230266	0.243113	0.184232	0.403249	0.0231077	0.123389	0.165478	0.0270679	0.219264	0.463746	0.126803	0.139222	0.256561
ANKRD33B-AS1	ANKRD33B antisense RNA 1		chr5:10627371-10628337	1	1	noOrth	noOrth						0.003	0.003	0.003	0.003	0.003	0.003	0.003	0.003	0.003	0.003	0.003	0.003	0.003	0.003	0.003	0.003	0.003	0.003	0.003	0.003	0.003
ANKRD33B-IT1			chr5:10594937-10596322	0.495943	0.495943	noOrth	noOrth						0.003	0.003	0.003	0.003	0.003	0.0280022	0.0267832	0.003	0.003	0.003	0.003	0.003	0.003	0.003	0.003	0.003	0.003	0.003	0.003	0.003	0.003
ANKRD34A	ankyrin repeat domain 34A	Ankrd34a	chr3:96596635-96599778	0.982784	0.267375	0.156863	17.7923	0	0.121571	0.0179739	0.233547	14.1061	0.503082	0.853788	0.676382	1.08343	0.21198	0.229232	0.401274	3.09265	0.142084	0.328076	0.225858	0.103238	0.098196	0.289542	1.12098	1.51832	0.737954	2.74827	0.546546	0.832216	0.270684
ANKRD34B	ankyrin repeat domain 34B	Ankrd34b	chr13:92425968-92441658	0.0964304	0.192845	0.235323	27.8458	0	0.0442682	0.0111788	0.0563421	4.40934	0.003	0.0466511	0.00791883	0.00350843	0.0305366	0.003	0.0377437	0.229404	0.00381277	0.003	0.003	0.79449	0.0223979	0.273481	0.0981241	0.00699639	0.0748102	0.003	0.0877916	0.003	0.88952
ANKRD34C	ankyrin repeat domain 34C	Ankrd34c	chr9:89728248-89738475	0.424364	0.268296	0.366269	76.2734	0	0.0213203	0.0224105	0.0755409	8.27921	0.0285494	0.126082	0.0170394	0.012582	0.0291226	0.0282287	0.0134999	0.833646	0.0307844	0.0260422	0.315075	0.003	0.003	0.0327557	0.121812	0.0377045	0.045768	0.0306379	0.163284	0.0485049	0.003
ANKRD35	ankyrin repeat domain 35	Ankrd35	chr3:96670130-96691034	2.79791	6.12773	0.128304	0.744134	0	0.311423	0.164014	0.174798	1.25707	2.91413	2.87019	8.89328	4.22852	10.3516	1.4927	1.81676	2.18997	2.43181	2.91773	0.201604	0.256422	0.373977	0.771036	1.3092	3.39484	4.44899	1.05135	2.68874	1.27211	0.411641
ANKRD36	ankyrin repeat domain 36		chr2:97779232-97930258	2.76162	2.40722	noOrth	noOrth						4.82298	5.02573	5.3495	4.21024	4.22943	0.792669	3.47929	3.85126	2.9118	1.05836	0.818786	0.714803	0.310912	1.06435	1.6304	3.64352	2.71896	0.136084	2.41887	1.91801	0.643588
ANKRD36B	ankyrin repeat domain 36B		chr2:98108977-98206428	1.62912	1.91775	noOrth	noOrth						4.82555	2.85623	2.90667	2.02147	3.71099	1.10084	5.16484	3.75	3.12005	0.730178	0.981528	0.567823	0.260884	1.94445	1.06811	4.97196	2.25162	0.0853427	2.62698	1.79744	0.539166
ANKRD36BP1	ankyrin repeat domain 36B pseudogene 1		chr1:168214802-168216581	0.619281	0.281789	noOrth	noOrth						3.97931	4.39033	2.89391	0.419196	1.32899	4.77497	4.6477	4.8006	6.41377	2.28413	2.65572	4.88744	4.41076	2.33997	5.01438	10.1092	1.50871	0.618943	3.63267	4.56782	12.7933
ANKRD36BP2	ankyrin repeat domain 36B pseudogene 2		chr2:89065323-89106126	2.37451	0.822438	noOrth	noOrth						5.49349	3.29554	1.19885	4.08705	1.21875	0.0312192	5.50456	1.24016	0.587269	0.164838	0.00917737	0.0596251	0.003	0.546486	12.3736	1.18662	0.178034	0.003	1.57756	0.102685	0.142166
ANKRD36C	ankyrin repeat domain 36C		chr2:96514586-96657541	1.20189	3.2124	noOrth	noOrth						1.04634	0.999374	0.95711	0.335088	2.23039	0.228526	1.08554	2.84108	0.706009	0.32662	0.647819	0.27908	0.0711571	0.638076	0.397507	1.10941	0.858027	0.003	1.23775	0.540902	0.138394
ANKRD36P1	ankyrin repeat domain 36 pseudogene 1		chrY:28555961-28566682	1	1	noOrth	noOrth						0.003	0.003	0.003	0.003	0.003	0.003	0.003	0.003	0.003	0.003	0.003	0.003	0.003	0.003	0.003	0.003	0.003	0.003	0.003	0.003	0.003
ANKRD37	ankyrin repeat domain 37	Ankrd37	chr8:45996907-45999850	3.91057	2.60394	0.458182	0.431448	25.7554	6.45602	2.56847	3.01991	3.78055	18.1104	16.9112	68.4327	33.6107	22.8169	3.80893	3.7634	3.84155	2.72477	18.1424	7.57628	5.67648	1.44488	11.6511	19.3381	4.8568	27.1811	5.88753	11.488	10.6578	2.16029
ANKRD39	ankyrin repeat domain 39	Ankrd39	chr1:36538172-36547219	1.6586	1.32738	0.755286	0.799359	112.112	4.65824	2.27174	2.10744	3.18826	4.65423	5.99533	8.25722	7.55464	5.29427	2.6685	4.68816	4.86793	3.42851	2.75507	3.59263	2.37854	5.77721	3.97897	4.60415	2.34927	5.17782	7.80268	2.73188	4.01253	3.00246
ANKRD40	ankyrin repeat domain 40	Ankrd40	chr11:94328000-94341847	0.393494	0.259589	0.52991	1.44189	146.585	16.9434	16.5923	12.4819	41.7382	8.39674	13.3883	14.1537	9.62289	7.51427	46.6547	22.2813	47.7898	52.2945	30.2424	21.446	15.8303	8.94247	18.581	23.0138	21.6645	27.1665	70.655	21.772	22.1652	12.6497
ANKRD42	ankyrin repeat domain 42	Ankrd42	chr7:92581722-92637142	0.980283	0.712118	0.709366	0.189096	141.751	10.0751	5.39319	4.05019	1.73435	6.73021	8.03725	12.378	8.81836	6.5314	5.38945	3.78933	13.3352	4.80047	6.43776	2.42178	14.9771	2.6309	7.98809	4.7774	12.1493	7.87765	2.1613	43.6093	9.71427	4.68941
ANKRD44	ankyrin repeat domain 44	Ankrd44	chr1:54645339-54926387	0.403107	0.0889594	0.190563	0.210141	52.0669	3.92037	3.98981	2.00011	3.64281	8.76982	8.68532	8.21667	2.27976	1.54212	5.26387	21.9977	4.64638	5.17129	8.43916	5.04678	6.34165	4.38576	11.1997	28.8937	4.58189	10.3997	0.993177	8.65553	2.82323	148.522
ANKRD44-IT1	ANKRD44 intronic transcript 1 (non-protein coding)		chr2:198115581-198167243	0.308756	1.14106	noOrth	noOrth						0.0864164	0.003	0.003	0.003	0.0881571	0.003	0.652934	0.119055	0.0659576	0.0524811	0.003	0.106268	0.003	0.003	0.003	0.0453868	0.003	0.003	0.167059	0.003	0.003
ANKRD45	ankyrin repeat domain 45	Ankrd45	chr1:161142711-161170507	2.5778	0.651282	2.75509	18.1051	489.413	5.79287	5.1765	3.42754	31.5365	1.56287	3.84029	9.76126	2.79621	1.13444	0.130649	0.0113602	4.36373	0.045903	0.231319	0.0248988	1.27395	0.0269655	2.60796	0.170386	4.33647	0.133052	0.003	14.4204	0.086648	0.003
ANKRD46	ankyrin repeat domain 46	Ankrd46	chr15:36477667-36496791	0.581552	0.312792	2.26242	4.55764	155.261	32.8294	35.6627	23.4343	61.7286	7.9773	8.60803	8.69911	6.22164	4.23645	7.21546	7.43757	42.0941	16.5236	12.355	12.3633	17.7955	7.88222	6.77189	9.72524	12.7217	14.3201	15.8184	12.9524	12.0033	8.72383
ANKRD49	ankyrin repeat domain 49	Ankrd49	chr9:14780195-14784561	0.91908	0.913841	0.799295	0.719061	9.53421	6.40647	7.13677	5.63525	5.75111	9.83586	7.28651	4.83645	7.4447	7.30898	4.24519	9.87068	6.59831	5.90985	4.37785	4.07869	10.5152	4.511	4.42928	17.8081	9.3532	10.3931	2.37894	5.12367	14.2674	14.1089
ANKRD5		Ankef1	chr20:10015688-10037410	0.954179	0.507692	UNDEF	UNDEF	86.8179					1.90889	3.06699	1.91156	1.48369	1.11351	1.47417	0.946751	0.589914	2.1833	0.488197	0.370507	2.21777	1.01006	0.758537	1.22785	1.63374	0.927668	0.134884	17.0594	1.71183	2.3579
ANKRD50	ankyrin repeat domain 50	Ankrd50	chr4:125585206-125633887	0.885545	0.612177	1.86382	4.67703	67.6658	9.2511	8.61228	4.71583	18.8866	2.97814	4.698	5.07521	1.55256	2.47207	4.1389	4.21195	2.51972	4.4967	4.44188	2.43888	3.52545	1.97777	4.69137	2.90446	4.87806	6.40872	0.79015	10.729	3.12176	3.33586
ANKRD52	ankyrin repeat domain 52	Ankrd52	chr10:128377123-128394006	1.96242	1.77109	1.38074	3.06899	0	9.1011	4.23386	2.61352	11.8163	8.79826	8.82529	6.30429	6.29521	6.81909	2.79396	4.64562	2.93911	3.45714	2.6286	3.76644	5.71554	1.90145	2.1929	5.59628	4.97146	4.33735	3.90596	4.16684	5.04284	3.54205
ANKRD53	ankyrin repeat domain 53	Ankrd53	chr6:83762645-83768326	1.05769	0.576058	0.0434282	0.0629134	0	0.216063	0.003	0.003	0.104335	2.02972	1.26919	2.27364	1.44371	0.95533	6.1108	0.995739	0.188323	1.90901	1.18772	0.14356	0.294986	0.0801535	1.04437	0.694713	2.82025	1.37743	0.241311	7.6508	1.4387	0.356398
ANKRD54	ankyrin repeat domain 54	Ankrd54	chr15:79053093-79062859	2.5098	1.25311	2.24513	0.951087	1059.23	23.6097	9.98273	8.67956	5.96912	11.5499	14.0015	17.4268	20.0288	7.86463	1.74689	4.55449	6.06998	4.17472	4.74371	2.79277	8.79938	3.67448	5.15656	6.06857	12.512	11.8417	4.73937	12.8566	6.18314	4.50333
ANKRD54P1	ankyrin repeat domain 54 pseudogene 1		chr10:45646892-45647363	0.202861	0.202861	noOrth	noOrth						0.003	0.003	0.003	0.003	0.003	0.003	0.003	0.003	0.003	0.003	0.003	0.003	0.003	0.003	0.003	0.003	0.191615	0.003	0.003	0.003	0.003
ANKRD55	ankyrin repeat domain 55	Ankrd55	chr13:112288450-112384002	1.26256	0.116889	0.171932	0.926831	0	0.0321023	0.383242	0.223408	1.14777	0.761045	2.15625	2.58185	0.754985	0.144753	0.0671251	0.845049	0.159917	0.0216918	0.0115065	0.0932572	0.313593	1.0612	0.3535	10.4105	0.21546	0.0589052	0.003	3.99083	0.0307097	2.17786
ANKRD6	ankyrin repeat domain 6	Ankrd6	chr4:32804034-32950826	2.11674	1.25676	0.973989	4.62141	36.8697	6.32388	5.48269	4.03254	25.0513	16.3629	12.4312	9.5114	7.59146	6.81252	4.58768	4.52703	4.63572	2.37547	4.10146	6.10529	7.03215	2.19013	5.33745	5.39312	13.012	6.81537	1.83881	10.4678	7.36931	0.942414
ANKRD60	ankyrin repeat domain 60	Ankrd60	chr2:173568660-173578341	0.0716539	0.0716539	0	0	0	0.003	0.003	0.003	0.003	0.003	0.003	0.003	0.003	0.003	0.003	0.003	0.003	0.003	0.003	0.003	0.003	0.003	0.003	0.003	0.003	0.003	0.003	0.624887	0.003	0.003
ANKRD61	ankyrin repeat domain 61	Ankrd61	chr5:143890742-143895067	1.16056	0.534396	0.554528	0.76217	0	0.256477	0.281567	0.137773	0.309625	1.17044	0.305326	0.288402	0.121709	0.217094	0.182172	0.656758	0.342149	0.0676979	0.186735	0.266099	0.0872576	0.206798	0.0375242	0.003	0.260872	0.0120755	0.525409	3.0677	0.536713	0.060903
ANKRD62	ankyrin repeat domain 62		chr18:12094058-12129746	0.67637	0.184402	noOrth	noOrth						0.0514479	0.0689496	0.0244911	0.00911672	0.0104968	0.003	0.00583831	0.0813662	0.003	0.003	0.00965917	0.0105579	0.003	0.0108968	0.003	0.00901854	0.003	0.003	0.756439	0.003	0.003
ANKRD62P1	ankyrin repeat domain 62 pseudogene 1		chr22:17134955-17175538	0.0786511	0.627014	noOrth	noOrth						0.0941235	0.0709331	0.0147668	0.003	0.364371	4.62837	1.4414	0.0875183	1.22657	0.003	0.003	0.319008	0.003	0.003	0.003	0.161871	0.003	0.003	1.28901	0.120194	0.003
ANKRD63	ankyrin repeat domain 63		chr15:40573644-40574787	1.51307	0.135676	noOrth	noOrth						0.003	0.0593417	0.0306881	0.0407958	0.003	0.003	0.003	0.0182752	0.003	0.016112	0.0373096	0.0489374	0.003	0.003	0.0300653	0.003	0.0948133	0.003	0.0699384	0.0143338	0.003
ANKRD65	ankyrin repeat domain 65	Ankrd65	chr1:1353799-1357149	5.09244	1.93112	UNDEF	UNDEF						10.9432	27.9836	21.2464	22.7927	7.86544	1.80702	6.30745	8.06109	8.06331	4.77883	0.71078	1.00637	0.306331	5.75829	3.48963	5.79196	12.7166	0.601228	4.36003	1.20929	0.199685
ANKRD7	ankyrin repeat domain 7	Ankrd7	chr6:18866317-18879584	0.00711632	8.00586e-05	0	0	0	0.003	0.003	0.003	0.003	0.0693846	0.345148	0.288013	0.364122	0.003	0.31433	0.0843247	0.513669	0.428695	0.533201	0.105316	0.568247	0.003	0.003	0.122519	0.253052	0.159282	0.003	595.428	1.03853	0.003
ANKRD9	ankyrin repeat domain 9	Ankrd9	chr12:110975352-110979021	2.23092	1.77502	0.161557	0.42415	38.873	1.93129	0.345852	0.208358	2.17513	5.53273	10.9313	13.4433	15.8551	9.10266	0.981628	0.541624	2.62136	2.82242	2.1311	17.5134	6.22906	1.38898	7.79357	1.68421	1.43322	5.95595	21.9478	3.92315	4.02955	1.05428
ANKS1A	ankyrin repeat and sterile alpha motif domain containing 1A	Anks1	chr17:27909339-28062636	1.36652	0.861897	1.26548	1.14804	1706.58	15.2053	5.78691	3.99004	7.55462	5.7992	9.84093	13.0069	7.32221	5.67168	9.97866	4.56161	3.31286	4.68311	8.14311	6.17436	7.72386	3.81434	6.04973	8.01725	5.32762	15.2453	0.826272	9.76817	7.48464	4.17649
ANKS1B	ankyrin repeat and sterile alpha motif domain containing 1B	Anks1b	chr10:89873508-90972984	0.301121	0.312365	0.222583	4.66892	15.4568	3.79572	2.13712	1.76727	53.8393	4.39774	3.95873	3.78818	1.74477	3.60201	0.195666	3.63306	127.194	0.951651	7.50735	0.859029	3.16282	0.0188849	0.422576	1.52365	2.46503	6.30796	0.621998	22.1295	6.99572	0.513939
ANKS3	ankyrin repeat and sterile alpha motif domain containing 3	Anks3	chr16:4941414-4964237	3.95889	1.25569	5.58265	4.02349	165.067	12.8051	20.6359	6.751	9.65563	6.37942	8.01717	8.5892	15.0166	3.01342	1.29971	3.7607	1.73012	1.25968	1.66885	0.724382	4.28598	0.493857	1.69827	3.41001	4.61406	4.60014	0.771273	3.48997	4.08445	0.505588
ANKS4B	ankyrin repeat and sterile alpha motif domain containing 4B	Anks4b	chr7:120173857-120183716	0.00502716	0.0198363	6.38846	0	0	7.50238	4.26352	1.82987	0.003	0.003	0.00526491	0.003	0.003	0.0140717	0.003	0.0208682	0.0443926	0.003	1.64379	0.003	4.91347	4.56958	0.003	0.003	0.00580239	0.0235012	0.003	0.0631012	0.0447664	0.003
ANKS6	ankyrin repeat and sterile alpha motif domain containing 6	Anks6	chr4:47015688-47057306	2.70037	2.18987	0.474893	0.414187	148.095	3.53643	0.938091	0.555045	1.46221	10.0445	9.3919	8.57458	10.1216	7.73092	2.66313	3.15037	2.5146	3.73524	3.66509	1.10921	4.99022	1.26158	3.67176	5.0052	5.70252	4.63016	1.01175	3.8026	7.89812	1.67349
ANKUB1	ankyrin repeat and ubiquitin domain containing 1	Gm410	chr3:57667421-57692537	23.0609	13.5084	2.01195	0.27263		0.372749	0.714672	0.62044	0.0771414	2.24173	6.01154	13.4111	4.43621	3.82225	0.197681	0.003	0.499631	0.003	0.003	0.0603402	0.159415	0.003	1.33212	0.003	1.30067	0.0280149	0.003	0.58475	0.0478491	0.298772
ANKZF1	ankyrin repeat and zinc finger domain containing 1	Ankzf1	chr1:75192134-75199385	3.59352	3.38104	0.241078	0.289975	277.717	5.79733	2.23527	1.27601	3.73221	51.7247	34.4296	32.826	66.0259	43.5168	5.96511	20.162	7.08943	6.95363	8.46243	6.78279	11.3828	4.77234	15.1755	43.9398	13.2424	14.7493	9.60199	10.2018	14.7532	12.6986
ANLN	anillin, actin binding protein	Anln	chr9:22331213-22389206	0.163017	0.92109	0.324188	0.676774	34.8261	2.17097	3.15558	1.95316	5.0657	2.84598	1.05037	0.483768	0.500664	6.89442	1.36254	0.886764	95.9141	1.13414	1.08652	0.90993	1.16387	0.142238	1.08892	1.08424	1.0828	0.88036	0.359942	10.777	0.586888	1.30078
ANO1	anoctamin 1, calcium activated chloride channel	Ano1	chr7:144588548-144738592	1.53064	2.37522	0.624296	0.0767634	0.0220002	8.76185	14.8857	10.0961	1.38304	55.5941	19.1031	14.5698	21.0424	42.7941	10.4704	18.5221	1.09857	46.424	15.8528	8.64699	7.09787	52.2546	19.004	11.1118	10.698	31.0213	1.48893	40.8843	13.6383	0.0566176
ANO10	anoctamin 10	Ano10	chr9:122175878-122294374	1.4109	0.862458	0.860926	0.690316	54.4695	15.046	18.3343	10.2356	11.6575	24.7232	28.6456	20.2268	21.7093	14.5645	27.7299	14.1096	14.066	26.5762	16.5961	8.98559	21.2113	6.96852	15.9831	15.8297	19.0888	19.9277	8.78138	20.2306	16.8113	17.2995
ANO1-AS1	ANO1 antisense RNA 1		chr11:70033893-70034615	0.0272702	0.0272702	noOrth	noOrth						0.003	0.003	0.003	0.003	0.003	0.003	0.003	0.003	0.003	0.003	0.003	0.438334	0.003	0.003	0.176199	0.003	0.434114	0.003	0.003	0.675515	0.003
ANO1-AS2	ANO1 antisense RNA 2 (head to head)		chr11:69918539-69921539	1.27488	2.79013	noOrth	noOrth						0.380533	0.0442901	0.003	0.0476051	0.260124	0.003	0.193012	0.003	0.146232	0.003	0.003	0.003	0.0572688	0.003	0.003	0.003	0.003	0.003	1.05917	0.003	0.003
ANO2	anoctamin 2	Ano2	chr6:125690418-126040128	7.68322	1.21932	41.571	0.421415	1066.62	95.5278	75.9281	39.5252	0.712921	6.56902	13.572	20.731	11.1198	2.06276	2.10654	0.837329	0.880286	1.15339	2.65934	1.04033	1.46153	0.115582	2.50811	2.55625	0.695914	0.649906	1.41156	7.92439	0.420123	0.647139
ANO3	anoctamin 3	Ano3	chr2:110658139-110950244	0.146505	0.0654125	0.0731748	33.3905	0	0.0591479	0.0205791	0.0589073	21.0868	0.0404937	0.175278	0.0645381	0.0897734	0.0413094	0.601567	0.0525263	3.53851	1.41006	0.401083	0.0461666	0.618056	0.33508	0.0633152	0.149991	0.12897	0.126506	0.003	2.18097	0.432625	0.0159116
ANO4	anoctamin 4	Ano4	chr10:88948993-89257790	1.10533	0.871623	0.266239	0.0444726	0	0.126795	0.223915	0.188082	0.03	0.425997	0.310149	1.75904	0.487323	0.587973	0.11823	0.392534	4.54693	0.389185	0.54678	0.0492583	0.316434	0.0684138	0.003	0.0607396	1.62526	0.756887	0.003	1.84073	0.0727846	0.003
ANO5	anoctamin 5	Ano5	chr7:51511028-51598709	0.169035	0.0982621	0.0420893	0.0196591	4.43164	0.305879	0.170574	0.144508	0.0966795	0.450585	0.686333	1.5784	0.609814	0.483234	0.10054	0.28412	5.52009	2.08414	2.08459	30.4712	2.34529	1.68344	1.2319	0.723899	0.99458	3.07563	20.0374	2.31109	5.44897	0.287996
ANO6	anoctamin 6	Ano6	chr15:95790842-95975472	0.695598	0.26954	0.497828	0.337839	270.621	13.8227	16.77	9.56445	9.08388	14.5377	24.0582	18.0227	18.195	7.24744	42.7511	14.4047	7.58713	48.8578	32.548	20.8928	22.2834	18.1893	49.3218	20.3511	23.9889	36.6217	26.3886	18.408	16.3034	31.3139
ANO7	anoctamin 7	Ano7	chr1:93373895-93403502	1.19925	1.1918	0.0630538	0	0	0.0686294	0.0280128	0.0422063	0.003	1.04712	0.67618	0.585827	1.21197	0.874809	0.218284	0.359263	0.714049	0.194558	1.21911	0.254744	0.253021	0.363542	0.644065	0.332658	0.726132	5.07365	0.230895	0.474065	0.683303	0.003
ANO7L1			chr1:16542403-16543823	3.19603	5.83239	noOrth	noOrth						5.36759	2.66954	4.78186	6.5753	8.84808	4.77221	1.56315	0.003	0.902869	1.312	2.1801	3.66262	1.36467	0.999362	0.683631	1.07688	1.00632	0.003	0.613317	2.47722	1.65259
ANO8	anoctamin 8	Ano8	chr8:71476018-71486067	2.93021	4.19945	2.93199	6.1591	0.0220002	6.90305	2.43358	1.69283	7.72302	2.66111	4.22911	4.28608	3.52068	5.26577	1.32118	1.33506	2.50374	1.53615	0.27927	1.22693	0.976048	0.368588	0.882785	1.68472	1.59468	1.09024	2.92384	0.57457	0.97337	0.791549
ANO9	anoctamin 9	Ano9	chr7:141101218-141117806	4.73213	6.41772	0.224939	0	2.22609	0.795378	0.603539	0.34811	0.003	14.5531	13.119	7.71785	13.614	16.6148	0.398493	16.2529	0.026321	0.312735	2.4954	0.0769895	3.08392	0.068686	1.63507	12.1237	0.311631	1.41001	0.003	0.416185	1.80583	1.00146
ANP32A	acidic (leucine-rich) nuclear phosphoprotein 32 family, member A	Anp32a	chr15:69039579-69113236	0.503036	0.396547	0.553602	1.43629	73.4227	40.1357	39.4129	29.2125	94.0581	29.1577	34.5734	36.576	31.462	25.9686	69.3925	46.0933	61.3134	56.2295	77.5891	64.5976	65.8305	48.8883	56.202	80.0507	76.1317	61.6773	50.7207	39.6659	57.3488	136.059
ANP32AP1	acidic (leucine-rich) nuclear phosphoprotein 32 family, member A pseudogene 1		chr15:35473999-35530398	0.883753	0.738046	noOrth	noOrth						1.18523	4.08642	4.59848	3.52873	2.79744	3.3411	2.12173	4.93446	2.01962	6.21894	3.8842	3.79391	3.0615	4.05199	4.68323	4.00994	3.55493	2.69857	3.36077	2.04484	6.86556
ANP32B	acidic (leucine-rich) nuclear phosphoprotein 32 family, member B	Anp32b	chr4:46451116-46472523	0.612962	0.789967	0.701281	0.444332	7.24548	46.251	65.413	47.3771	33.5895	39.9762	41.8827	47.3838	56.1061	59.718	99.2566	71.1959	45.626	58.7811	142.364	30.3736	42.4678	32.2915	86.8921	81.7337	97.6798	98.6048	64.5539	73.1454	69.7417	114.821
ANP32BP2	acidic (leucine-rich) nuclear phosphoprotein 32 family, member B pseudogene 2		chr22:45047714-45048259	10.3701	1	noOrth	noOrth						0.003	0.038693	0.0797482	0.003	0.003	0.003	0.003	0.003	0.003	0.003	0.003	0.003	0.003	0.003	0.003	0.003	0.003	0.003	0.003	0.003	0.003
ANP32C	acidic (leucine-rich) nuclear phosphoprotein 32 family, member C	Anp32-ps	chr4:165118158-165118863	0.293417	0.423413	UNDEF	UNDEF						5.2377	2.28597	2.80679	1.9062	4.4145	10.7297	9.30266	7.5674	9.49712	16.0059	7.70705	9.48102	6.01465	12.2778	7.48094	12.9657	10.2761	10.1498	6.54063	10.7939	20.0255
ANP32D	acidic (leucine-rich) nuclear phosphoprotein 32 family, member D		chr9:62341342-62378805	0.0538373	0.805315	noOrth	noOrth						0.098702	0.003	0.003	0.003	0.40276	0.387527	0.111197	0.225283	0.2621	1.50949	0.18397	0.442393	0.175965	0.968527	0.592995	0.343536	0.200363	0.726492	0.003	0.353392	1.51581
ANP32E	acidic (leucine-rich) nuclear phosphoprotein 32 family, member E	Anp32e	chr3:95929256-95947387	0.360304	0.416293	0.839397	1.50295	300.624	30.5408	36.7172	25.8078	55.5451	12.9318	14.2916	16.3578	9.68245	15.3851	40.9658	29.7087	87.611	20.5431	41.5006	24.7863	27.4464	18.2521	30.8384	22.2112	57.8667	23.6753	15.4669	28.0301	70.3128	52.1033
ANPEP	alanyl (membrane) aminopeptidase	Anpep	chr7:79821802-79848194	1.23531	1.26946	0.364149	0.0770831	0	10.5598	15.9019	11.407	2.67202	45.4102	32.1023	32.4625	61.3085	44.0049	29.4688	4.96066	0.832644	29.8603	6.60132	3.46332	203.621	125.743	17.5674	8.97795	2.86645	7.26583	0.902786	4.67327	5.2557	102.566
ANTXR1	anthrax toxin receptor 1	Antxr1	chr6:87133852-87335775	1.03938	0.442758	0.707962	0.233404	0	18.6555	22.8719	11.5878	5.83709	17.3317	33.7363	37.3771	15.5286	11.0727	47.9272	13.3861	15.959	20.7433	38.012	13.4247	8.45349	0.925939	41.3782	21.9978	70.6394	36.2759	11.1017	36.3352	23.5713	0.0045289
ANTXR2	anthrax toxin receptor 2	Antxr2	chr14:34053170-34075999	0.23745	0.0616649	0.0784202	0.0193027	0.572622	5.35074	5.79468	3.39967	1.1934	6.48777	17.5969	24.5069	10.1302	3.81246	135.035	30.4802	3.58632	62.416	229.556	34.5601	15.6533	32.5609	25.6253	51.3698	73.674	141.916	18.1869	56.1396	17.7708	60.6762
ANTXRL	anthrax toxin receptor-like	Antxrl	chr10:47658233-47701443	0.252326	0.399371	0.494693	0	0	0.147235	0.484291	0.003	0.003	0.249428	0.0432259	0.003	0.133839	0.169946	0.132723	0.0292246	0.0177625	0.0326742	0.003	0.003	0.003	0.00867126	0.003	0.003	0.003	0.0423132	0.003	5.61368	0.907495	0.003
ANXA1	annexin A1	Anxa1	chr19:20373433-20390671	2.30259	6.83362	0.425237	0.0155744	0.744037	71.1035	84.5311	67.2671	2.72128	343.124	374.648	488.903	402.627	1194.02	185.238	115.969	28.7421	813.013	160.069	49.6123	52.912	9.07984	370.055	138.895	90.6432	104.219	14.4606	71.0282	202.697	389.005
ANXA10	annexin A10	Anxa10	chr8:62057520-62123118	0.0019892	0.107781	0	0	0	0.003	0.003	0.003	0.003	0.003	0.003	0.003	0.003	0.162549	0.003	0.0409518	0.003	0.197672	0.003	0.127036	0.133302	20.7931	0.003	0.003	0.0379553	1.99592	0.003	0.780327	0.003	0.003
ANXA11	annexin A11	Anxa11	chr14:25842154-25886804	0.630189	0.826154	0.0513917	0.0146572	0.202372	19.7338	11.5517	9.80739	3.90664	200.622	151.056	128.708	191.48	220.198	515.88	334.554	149.128	392.01	236.671	277.515	322.819	59.367	213.408	153.195	226.813	226.609	356.087	228.061	243.377	329.045
ANXA13	annexin A13	Anxa13	chr15:58341463-58389274	0.0706529	0.0395537	0.0380583	0.0254605	0	0.0401254	0.0455711	0.088084	0.0387523	0.103298	0.0718724	0.0312992	0.22368	0.0602028	0.12827	0.003	0.302481	0.0225334	5.88047	0.0138392	1.52481	1.56658	0.197759	0.003	4.94305	7.13763	0.003	2.39847	0.224959	0.003
ANXA2	annexin A2	Anxa2	chr9:69453682-69491785	1.48936	3.7381	0.779068	0.111811	18.534	121.339	115.531	81.1437	15.2136	200.193	174.095	215.525	220.79	508.628	171.313	189.56	16.0582	396.681	117.724	50.1319	136.389	26.6508	299.703	107.995	91.0099	118.062	50.9191	101.864	116.218	186.775
ANXA2P1	annexin A2 pseudogene 1		chr4:154228943-154229869	0.496962	2.63875	noOrth	noOrth						14.4286	3.84142	5.08662	4.61333	37.1284	18.6765	17.7429	3.71028	37.2138	15.9571	3.58098	20.1043	1.60228	25.4166	9.41022	9.61107	11.9573	4.47069	14.4994	15.5297	15.6443
ANXA2P2	annexin A2 pseudogene 2		chr9:33624222-33625532	1.54503	3.06586	noOrth	noOrth						216.208	276.344	314.116	272.779	535.496	261.902	223.917	20.3158	549.208	143.171	52.4947	164.857	25.773	351.941	136.25	125.904	148.368	61.1264	139.317	172.358	217.726
ANXA2P3	annexin A2 pseudogene 3		chr10:66585328-66586336	0.152482	1.55199	noOrth	noOrth						5.97537	0.003	0.003	0.003	15.2275	15.7659	13.8178	0.70461	31.0545	8.19803	2.64813	8.91944	1.29251	18.8753	8.75533	3.98312	8.05492	3.49712	8.9475	10.1877	12.2834
ANXA3	annexin A3	Anxa3	chr5:96793384-96845968	1.76939	1.0708	0.322202	0.313909	0.191877	6.98728	13.091	7.84106	9.06693	77.0226	56.0434	35.733	35.6289	30.9289	35.4074	8.82344	8.19792	35.8135	21.2603	49.4586	29.5886	1.76702	110.227	8.70237	8.35652	19.609	4.45012	4.79942	106.856	8.82565
ANXA4	annexin A4	Anxa4	chr6:86736839-86793584	0.745219	0.82294	0.406081	0.0737926	0.22746	14.6176	15.7342	12.9329	2.62188	23.377	23.1235	37.5023	21.9089	29.2394	34.1329	28.4501	11.0397	30.0602	46.7529	9.36253	76.0567	48.7775	52.5048	24.8045	42.0946	41.7042	15.0416	30.1407	51.9273	25.6364
ANXA5	annexin A5	Anxa5	chr3:36448923-36475887	0.543704	0.46404	0.46439	0.14615	1030.05	136.859	142.715	102.605	40.0924	141.361	136.274	154.094	164.874	127.297	435.997	188.733	139.517	687.579	323.281	91.7212	266.097	136.027	330.209	208.648	321.428	236.541	40.3197	315.575	354.206	313.296
ANXA6	annexin A6	Anxa6	chr11:54978961-55033471	0.55418	0.182079	0.205774	0.162537	73.6976	25.3187	33.2531	27.3752	22.6293	40.5778	79.6485	81.688	106.71	25.3501	159.74	154.132	94.0159	204.241	140.03	90.9345	73.4198	121.83	97.3744	151.708	105.933	190.515	162.981	89.961	86.9059	303.889
ANXA7	annexin A7	Anxa7	chr14:20455260-20480133	0.650941	0.746502	0.390794	0.166648	119.467	33.9612	38.8037	26.2423	14.0734	52.6173	59.1453	56.9987	51.1255	63.0418	75.4686	81.1811	106.297	76.6224	66.311	71.302	122.099	69.9378	74.2254	54.1926	93.0105	74.3552	109.145	75.1234	120.214	81.7091
ANXA8	annexin A8		chr14:34085989-34100568	6.78939	51.3399	noOrth	noOrth						6.64477	5.83329	3.82653	3.1755	36.8261	0.146073	0.003	0.0034486	0.752653	0.0714527	0.0883273	0.220379	0.116789	5.03574	0.153191	0.43391	3.0195	0.020487	1.32651	0.0505195	0.0348077
ANXA8L1	annexin A8-like 1		chr10:47157982-47174093	5.88949	55.4399	noOrth	noOrth						6.14142	4.00301	3.14828	2.94852	38.2211	0.153644	0.003	0.00345069	0.707525	0.0714959	0.083328	0.220407	0.113177	4.71117	0.149025	0.540056	2.75228	0.0204994	1.42011	0.0505195	0.0309586
ANXA8L2	annexin A8-like 2	Anxa8	chr10:47746935-47763041	6.00165	51.9489	19.2501	0.254425	0.207266	21.27	14.8528	12.9585	0.216233	7.35249	5.9562	3.746	3.34827	44.1508	0.176931	0.003	0.0034486	0.809537	0.0486486	0.0783279	0.202687	0.109076	6.82171	0.140427	0.444021	3.34681	0.020487	1.32159	0.0367283	0.0348077
ANXA9	annexin A9	Anxa9	chr3:95296093-95307176	0.612712	3.5922	0.10869	0.0981174	0.383754	0.326351	0.428623	0.211889	0.290938	2.73682	1.32317	1.58611	1.62117	10.6516	1.22729	0.878224	2.92786	1.91486	2.32036	2.1363	8.6799	7.55818	0.632936	1.16506	2.26459	4.9667	0.412616	1.99016	6.24256	2.12567
AOAH	acyloxyacyl hydrolase (neutrophil)	Aoah	chr13:20794118-21024252	0.257061	0.143126	0.00691712	0.0115334	0	0.0762846	0.158037	0.0627931	0.165134	2.74281	3.7977	3.02416	5.15753	2.04926	1.61446	9.14331	2.63046	1.66409	2.06519	1.35414	0.875343	6.36003	14.2107	20.6251	1.90925	1.49194	1.61597	1.63255	0.452825	161.44
AOAH-IT1	AOAH intronic transcript 1 (non-protein coding)		chr7:36637439-36639726	9.2375	1	noOrth	noOrth						0.10185	0.003	0.003	0.003	0.003	0.003	0.003	0.003	0.003	0.003	0.003	0.003	0.003	0.003	0.003	0.003	0.003	0.003	0.003	0.003	0.003
AOC2	amine oxidase, copper containing 2 (retina-specific)	Aoc2	chr11:101325062-101329694	1.38795	0.561213	1.11539	1.43992	19.0342	1.58844	0.607038	0.294024	1.07128	0.689837	0.680894	1.99442	0.765315	0.417536	0.449549	0.326818	0.598204	3.55472	0.235082	0.0441375	0.55363	0.323666	0.791824	1.45606	0.406652	0.603595	0.342482	1.57887	0.284232	0.354286
AOC3	amine oxidase, copper containing 3	Aoc3	chr11:101330605-101341938	0.254861	0.141335	0.0776528	0.00612193	1.9746	4.581	4.37316	2.46286	0.300029	1.85357	16.8218	11.438	19.8484	6.92668	73.9747	48.5018	1.22914	238.566	68.0125	7.17997	8.97722	3.81045	120.328	41.4715	15.7778	94.4725	7.51476	43.3097	10.791	0.224697
AOX1	aldehyde oxidase 1	Aox1	chr1:58029968-58106410	0.0625513	0.0412383	0.0140785	0.0132232	0	0.603613	1.30358	0.748429	0.831431	2.71008	3.36589	5.08028	4.57583	2.59293	29.0459	16.7733	0.576307	9.35645	31.0687	5.60289	45.5878	683.104	17.289	36.7618	47.5559	17.9075	6.682	38.4322	20.1166	0.167362
AOX2P	aldehyde oxidase 2 pseudogene	Aox3l1	chr1:58278325-58379264	0.80168	0.121724	2466.18	15.9443		91.6486	62.5953	28.0989	0.392961	0.003	0.0110691	0.0548117	0.0101515	0.003	0.003	0.00947597	0.003	0.003	0.0164285	0.003	0.003	0.0395863	0.003	0.003	0.160668	0.003	0.003	0.0814889	0.0566856	0.003
AP1AR	adaptor-related protein complex 1 associated regulatory protein	Ap1ar	chr3:127807264-127837492	0.559592	0.735899	2.56799	2.17314	148.317	33.3305	28.4781	18.5455	22.6664	9.07423	5.57051	5.16645	3.53552	7.6756	6.79302	6.02257	14.4703	6.5041	13.7302	5.48083	13.5302	6.17481	8.31334	6.95044	13.105	11.7177	6.33337	23.8445	12.3193	11.594
AP1B1	adaptor-related protein complex 1, beta 1 subunit	Ap1b1	chr11:4947520-5042794	1.6048	1.61205	0.920463	2.04533	427.365	19.1504	15.8884	9.279	32.8257	20.1431	29.9035	24.098	28.8779	25.872	21.865	25.5986	15.9808	13.885	7.61349	7.84516	18.7704	13.4715	10.275	19.4973	13.1683	14.1405	9.52079	19.0004	18.9953	27.1579
AP1B1P1	adaptor-related protein complex 1, beta 1 subunit pseudogene 1		chr22:32517963-32529456	0.300326	0.300326	noOrth	noOrth						0.003	0.003	0.003	0.003	0.003	0.003	0.003	0.003	0.003	0.003	0.003	0.003	0.003	0.003	0.003	0.003	0.0756134	0.003	0.0422128	0.003	0.003
AP1G1	adaptor-related protein complex 1, gamma 1 subunit	Ap1g1	chr8:109778639-109864208	1.05152	1.07702	1.56415	1.41667	1275.23	23.1649	26.3962	15.7041	19.7038	15.6064	18.0151	14.2946	10.5844	14.9798	11.6779	14.377	11.5329	14.2146	7.21983	8.18981	23.7891	13.232	12.1917	10.7126	14.5921	9.28037	10.4785	20.0112	18.4804	22.5567
AP1G2	adaptor-related protein complex 1, gamma 2 subunit	Ap1g2	chr14:55098849-55106593	3.01994	3.64022	0.0975193	0.0219774	0.380285	3.83254	3.38169	2.04532	0.69559	172.694	67.3388	49.0121	93.2828	115.214	12.3478	69.2515	9.76991	17.3058	12.4482	6.18948	42.1871	7.45782	37.3267	140.132	32.5727	35.422	5.08065	13.803	35.7416	29.3687
AP1M1	adaptor-related protein complex 1, mu 1 subunit	Ap1m1	chr8:72240131-72257379	0.807608	0.446749	0.811314	1.88694	277.68	22.2946	11.259	7.38872	31.741	7.7999	16.0114	14.2199	16.3092	7.51495	26.185	13.3488	17.237	16.4179	11.72	6.8239	14.4553	17.1302	9.19996	14.3929	15.8758	15.3069	22.3222	26.5023	10.4982	31.7262
AP1M2	adaptor-related protein complex 1, mu 2 subunit	Ap1m2	chr9:21295456-21312333	3.771	2.5524	5.99503	0.116534	81.0006	43.1772	42.6495	32.5731	0.767172	23.0549	28.1271	19.46	28.6592	16.803	0.133453	0.0820568	0.0997471	3.73933	4.20158	0.003	30.1331	0.292166	9.18067	0.291729	4.02234	10.7771	0.003	7.18495	34.9056	0.281715
AP1S1	adaptor-related protein complex 1, sigma 1 subunit	Ap1s1	chr5:137034993-137046060	1.06277	1.29373	1.93544	4.27298	107.747	42.6223	25.8034	22.8647	67.1825	14.0403	17.4945	16.1327	19.1706	20.3409	10.6761	9.84193	46.0923	11.07	12.8216	6.4917	32.8367	12.3957	12.3187	15.4278	13.4506	18.7252	4.1672	20.1495	13.5575	11.5395
AP1S2	adaptor-related protein complex 1, sigma 2 subunit	Ap1s2	chrX:163909159-163933359	0.224982	0.134441	0.223576	1.5362	0	7.97782	9.96553	9.39943	62.6246	4.75514	8.74196	16.4262	6.76296	5.48061	23.1175	20.9216	35.9654	17.5232	50.1784	95.5164	15.5662	6.60497	17.3428	33.054	16.7345	21.3267	40.7033	61.4869	35.1863	161.025
AP1S3	adaptor-related protein complex 1, sigma 3 subunit	Ap1s3	chr1:79606875-79671972	0.596686	1.54059	2.85991	0.276512	3.32204	8.7028	10.7587	8.0002	0.885051	1.91462	2.84034	2.01474	0.869721	4.93108	0.343382	3.8693	0.956594	0.499324	0.152265	0.226398	12.9234	0.613989	3.84598	2.24176	1.48523	2.35947	0.003	6.65245	12.4661	2.57366
AP2A1	adaptor-related protein complex 2, alpha 1 subunit	Ap2a1	chr7:44900372-44929490	0.927131	0.640685	0.531025	2.69974	140.602	19.9962	6.83096	6.30371	56.146	11.0099	23.0037	20.7847	22.3271	13.3242	25.6731	19.9148	21.9949	14.6611	15.3865	9.97872	10.8689	12.8957	12.0348	17.1753	27.8457	16.5114	46.1434	42.6376	16.3754	22.6514
AP2A2	adaptor-related protein complex 2, alpha 2 subunit	Ap2a2	chr7:141562179-141633011	0.680382	0.771811	0.560873	1.64843	2095.45	28.2969	22.811	13.7589	63.5488	42.3291	19.3941	21.3666	21.8282	29.7542	51.5033	26.6298	55.8747	37.1965	28.8558	29.043	35.4262	33.4309	38.5234	42.0547	45.4476	50.1994	30.8877	52.8613	24.0639	34.8198
AP2B1	adaptor-related protein complex 2, beta 1 subunit	Ap2b1	chr11:83302696-83405033	0.659983	0.40695	0.896771	1.86361	857.822	33.0918	34.7771	17.6434	59.2355	0.003	30.8916	30.6777	22.3386	12.935	0.003	21.1435	62.5058	22.5611	32.6117	34.9618	41.514	9.5371	31.0079	30.3609	48.2313	36.5039	25.4962	65.0065	0.003	47.1166
AP2M1	adaptor-related protein complex 2, mu 1 subunit	Ap2m1	chr16:20535503-20544053	0.530479	0.653233	0.113226	0.290857	57.7074	34.6832	29.226	20.9817	72.6896	143.908	126.694	113.588	146.11	163.253	385.406	267.238	638.905	239.493	324.3	161.083	237.292	84.6124	119.591	144.085	343.958	184.27	68.747	350.167	290.681	158.821
AP2S1	adaptor-related protein complex 2, sigma 1 subunit	Ap2s1	chr7:16738443-16749290	1.06112	1.44885	1.28399	3.74195	151.313	62.7985	29.8737	31.4684	120.595	24.7828	32.7575	27.163	52.0876	46.6933	30.6965	39.0391	28.9147	27.1924	24.5003	19.7035	30.5036	43.6436	41.4154	40.8285	20.1958	31.173	27.7687	31.5217	18.949	59.5991
AP3B1	adaptor-related protein complex 3, beta 1 subunit	Ap3b1	chr13:94358959-94566316	0.756282	1.40244	0.608764	0.596175	182.375	12.926	14.412	8.46768	11.6884	17.0682	16.107	13.2076	12.9268	27.4957	20.3595	17.9597	14.3565	18.0634	21.0477	11.2269	34.495	12.762	13.9826	22.0722	15.8777	19.6561	12.0726	17.9634	28.8192	32.9761
AP3B2	adaptor-related protein complex 3, beta 2 subunit	Ap3b2	chr7:81460398-81493925	2.03365	0.224919	4.61118	10.8566	479.926	28.4141	15.7325	7.86533	40.8189	9.26849	6.96961	7.31986	7.02678	0.845659	0.447045	0.205685	35.9745	1.05531	1.55901	0.00739676	1.8733	0.0847816	0.0934378	0.858556	5.66014	0.877073	0.830723	8.79451	1.49756	0.338387
AP3D1	adaptor-related protein complex 3, delta 1 subunit	Ap3d1	chr10:80706977-80742211	1.46584	1.17587	1.42377	2.46943	2017.19	34.4346	25.3745	15.9009	43.7713	22.9922	28.6872	23.9957	28.2546	20.8426	15.3599	17.2161	14.7117	13.1366	13.7817	14.1021	20.8302	19.176	9.32157	16.8354	16.5223	16.9479	25.3514	26.6628	24.7157	18.9333
AP3M1	adaptor-related protein complex 3, mu 1 subunit	Ap3m1	chr14:21033741-21052442	0.826872	0.68594	0.799041	0.755034	470.715	9.83591	11.8736	10.4921	10.1427	12.4322	13.4999	10.5082	7.99063	9.21454	12.7145	9.82676	6.97997	15.1708	14.0546	11.1901	17.7093	10.492	7.8216	13.5684	18.6149	14.4513	7.98811	15.6464	11.613	27.0933
AP3M2	adaptor-related protein complex 3, mu 2 subunit	Ap3m2	chr8:22787353-22805654	1.10423	0.498848	1.36448	3.87706	279.744	13.6907	10.2869	5.69559	28.1046	6.31726	8.84838	10.2841	6.5681	3.61612	3.60084	5.17573	20.3789	3.1777	6.09357	4.94391	9.80031	1.22022	10.3451	6.472	6.86725	8.59799	1.49398	17.3462	5.88428	4.58502
AP3S1	adaptor-related protein complex 3, sigma 1 subunit	Ap3s1	chr18:46741916-46790826	0.230603	0.857262	0.271988	0.395626	0	11.0608	19.9573	24.5413	26.9384	25.5625	0.003	18.8399	18.4021	58.3714	68.1516	0.003	69.6665	77.5497	106.378	59.3046	55.3353	47.1373	71.9692	84.7316	90.0649	105.425	33.2477	97.4972	63.0233	59.9629
AP3S2	adaptor-related protein complex 3, sigma 2 subunit	Ap3s2	chr7:79875324-79920640	0.431489	0.688563	0.429466	0.710887	383.493	14.393	11.3375	7.2012	18.1704	17.2462	10.5435	8.72845	7.59756	17.5998	31.837	11.1051	39.695	25.9026	24.5118	33.6089	22.4202	13.65	12.1517	22.9789	35.1012	21.6205	24.2302	20.9311	39.3444	29.8744
AP4B1	adaptor-related protein complex 4, beta 1 subunit	Ap4b1	chr3:103809516-103822025	1.40468	1.30995	0.833445	0.574633	9.37588	8.40325	8.95756	5.64658	5.28761	19.1355	10.788	8.75642	13.022	12.0538	4.91158	16.6568	8.65872	10.8173	6.2872	4.61469	6.84374	4.37338	8.90793	17.4939	14.3018	10.4092	2.70087	8.83594	11.191	10.2235
AP4E1	adaptor-related protein complex 4, epsilon 1 subunit	Ap4e1	chr2:127008710-127069814	0.543199	0.710397	1.12895	0.756415	311.891	4.28388	3.69149	2.22671	2.27852	2.06492	1.72973	1.51895	1.23143	2.1399	2.73329	3.10669	2.13586	2.89276	1.15912	3.25687	2.16044	1.44493	1.23538	2.95365	3.42411	3.10695	3.19264	4.02881	4.7615	6.60318
AP4M1	adaptor-related protein complex 4, mu 1 subunit	Ap4m1	chr5:138172020-138178685	1.73379	0.928373	0.70962	0.713857	12.2597	8.87238	5.751	3.51661	6.08276	13.4623	11.371	15.0811	19.18	7.91065	6.52211	8.48408	5.72738	6.95402	11.1115	4.88832	9.43261	3.18958	4.21533	6.14018	8.51345	15.0209	11.581	19.2197	11.9735	3.36206
AP4S1	adaptor-related protein complex 4, sigma 1 subunit	Ap4s1	chr12:51690965-51738939	0.424613	0.475705	2.58934	4.94221	575.969	16.3804	19.48	17.1752	33.7426	3.35185	2.89823	3.05388	2.29211	3.24784	2.50478	6.16725	12.8155	4.42949	7.99411	6.36198	5.06456	2.46123	3.75346	5.91129	11.1328	8.94989	2.25716	13.1196	11.1419	5.17384
AP5B1	adaptor-related protein complex 5, beta 1 subunit	Ap5b1	chr19:5568024-5571261	0.757656	0.88685	UNDEF	UNDEF	0					3.0438	2.79332	2.11666	1.43419	2.7472	3.83718	2.37169	1.62346	2.83487	0.896563	1.37084	2.93745	1.09182	2.02304	3.48617	2.70607	1.1761	2.5248	1.7167	4.22551	14.741
APAF1	apoptotic peptidase activating factor 1	Apaf1	chr10:90989310-91082743	0.515036	0.707563	0.514765	0.369778	4.00598	5.30129	4.24727	2.74955	2.94475	4.40823	4.08074	4.47685	3.44029	5.63473	6.3143	3.24828	12.9053	6.21082	6.59892	2.42164	7.63394	1.76387	6.34957	8.82953	6.1902	5.81628	2.1591	7.87872	3.09632	40.0003
APBA1	amyloid beta (A4) precursor protein-binding, family A, member 1	Apba1	chr19:23758875-23949597	1.75954	0.422651	6.07587	16.5632	60.0185	15.9664	8.99864	5.00931	27.2374	2.19581	5.54848	3.03971	0.789868	0.695027	2.61158	0.977731	8.20223	0.474309	0.843951	0.77377	0.704023	0.675037	0.647489	1.73153	1.68753	3.68005	0.530958	1.48676	1.09777	0.186458
APBA2	amyloid beta (A4) precursor protein-binding, family A, member 2	Apba2	chr7:64501705-64753876	0.928542	0.184121	2.96887	5.66996	718.567	17.3384	6.72812	4.28155	18.0464	1.20676	4.91824	3.00082	2.69566	0.586021	0.200242	3.85016	25.0817	0.265859	0.342583	0.111272	0.0945852	0.233754	1.11281	5.12976	1.36529	0.688055	0.105047	4.87829	2.11966	5.34586
APBA3	amyloid beta (A4) precursor protein-binding, family A, member 3	Apba3	chr10:81268171-81273247	1.65737	0.605458	0.822353	1.54742	0	5.02355	0.320567	1.31936	4.17955	2.99615	4.3639	4.1472	6.39885	1.63533	1.97672	2.72055	0.412287	2.23066	1.94116	1.14614	2.49775	1.76432	2.3705	4.84168	3.51135	3.40675	4.88342	2.22235	2.60758	4.68245
APBB1	amyloid beta (A4) precursor protein-binding, family B, member 1 (Fe65)	Apbb1	chr7:105558464-105581653	1.29392	0.361056	1.40732	2.43083	506.645	65.5428	33.6466	22.2684	69.9302	21.6367	38.5501	46.5835	42.1245	10.3869	15.882	20.1577	115.037	9.40922	20.7159	30.7436	22.9521	2.53055	31.0507	30.3524	32.4249	36.6511	25.2195	26.1449	24.7116	16.3062
APBB1IP	amyloid beta (A4) precursor protein-binding, family B, member 1 interacting protein	Apbb1ip	chr2:22774326-22875653	0.181018	0.0893157	0.0875097	0.142106	0	0.987937	1.78633	1.04511	2.06742	1.74192	3.88946	2.57887	2.32385	1.2994	11.7129	13.8874	4.14382	30.9458	3.29703	1.6385	3.00524	21.659	6.8184	20.9531	2.57331	4.3827	0.940413	1.92963	2.16298	102.724
APBB2	amyloid beta (A4) precursor protein-binding, family B, member 2	Apbb2	chr5:66298724-66618817	0.729503	0.633913	0.599045	0.360428	269.198	11.1049	10.2788	5.38347	5.36834	6.8655	12.8648	16.5291	7.20251	9.44173	14.9789	9.07324	25.9614	28.95	16.8134	8.86392	13.5411	3.86898	15.0207	15.4732	25.9059	12.7832	5.84083	13.2633	27.768	0.203726
APBB3	amyloid beta (A4) precursor protein-binding, family B, member 3	Apbb3	chr18:36671158-36679366	3.84709	2.60079	0.514057	2.44891	25.7713	6.98526	2.09172	2.28205	18.0377	30.682	23.5004	24.0533	35.1092	19.1564	2.95246	6.77	9.85435	5.37945	2.08421	1.89446	7.91432	3.19775	5.7752	18.2702	12.0548	12.9216	2.31173	10.3519	11.6003	4.51714
APC	adenomatous polyposis coli	Apc	chr18:34220983-34322190	0.861867	0.381062	4.45323	18.6102	514.806	28.1337	27.3621	14.6609	97.7289	4.26844	6.92637	4.90179	2.00734	2.0011	3.1115	3.83091	26.3644	3.99309	3.21029	7.00222	0.003	1.62687	0.003	4.3037	4.89251	4.19514	5.42726	4.49561	4.03368	7.52875
APC2	adenomatosis polyposis coli 2	Apc2	chr10:80301819-80318256	2.99645	0.161705	3.91085	19.066	34.2306	4.55107	1.00607	0.786723	10.3091	0.561523	2.12102	2.94749	0.850763	0.0874347	0.0577496	0.116135	7.3544	0.0772697	0.177596	0.0281195	0.0107576	0.0369821	0.0330442	0.16145	0.11552	0.0599745	0.0233775	0.225341	0.0783225	0.0952502
APCDD1	adenomatosis polyposis coli down-regulated 1	Apcdd1	chr18:62922326-62953195	2.14458	1.42618	0.968256	3.6086	27.6904	6.93452	12.6689	6.55418	32.4957	10.4622	21.8102	19.3639	25.6121	12.8428	18.057	2.87086	11.5584	21.1592	6.61595	8.12156	7.13086	0.799391	6.192	3.30107	14.8435	22.5239	1.90907	9.49771	8.45452	1.04597
APCDD1L	adenomatosis polyposis coli down-regulated 1-like		chr20:57034156-57090187	3.23028	2.62897	noOrth	noOrth						0.760234	1.12104	0.655033	2.68247	1.06183	0.0137209	0.0542588	0.00933647	0.967772	0.304732	0.103133	1.16164	0.003	0.0878934	0.0699858	0.0243267	3.51129	0.003	0.069078	0.0354234	0.0437304
APCS	amyloid P component, serum	Apcs	chr1:172893960-172895054	0.000243923	0.0013737	0.000153639	0	0	0.0531997	0.003	0.003	0.003	0.103616	0.003	0.003	0.003	0.158555	0.003	0.0195657	0.0237839	0.003	0.0209686	0.0242778	3.90622	1842.6	0.003	0.003	0.003	0.003	0.003	0.0182039	0.003	0.106686
APEH	acylaminoacyl-peptide hydrolase	Apeh	chr9:108085413-108094480	1.13301	0.875146	0.185005	0.210664	0	9.43654	8.74604	6.28693	9.28773	61.793	46.5286	32.2228	59.2646	38.5834	22.9065	27.7285	21.1218	27.9094	20.4198	39.3671	71.5393	69.9478	22.8988	0.003	31.9708	48.607	125.19	37.9411	79.1685	58.6882
APEX1	APEX nuclease (multifunctional DNA repair enzyme) 1	Apex1	chr14:50924948-50927188	0.636683	0.831074	0.118695	0.142552	14.1462	8.7104	12.0778	11.8859	13.0805	67.9652	56.0182	45.2301	64.4735	76.2589	117.947	130.499	79.7495	108.061	81.5499	46.3062	79.9399	55.8364	46.1201	65.7512	142.04	90.697	77.4698	80.2612	163.472	102.452
APEX2	APEX nuclease (apurinic/apyrimidinic endonuclease) 2	Apex2	chrX:150519519-150589844	1.1678	0.930789	0.525802	0.46764	0	2.77127	2.43765	1.52815	1.99728	4.01212	5.44509	4.70769	5.78577	3.97538	4.39051	5.99628	1.28463	3.46954	2.04161	2.66507	5.47189	4.75298	3.61181	4.98687	5.43435	4.30954	4.36843	4.26773	4.09826	7.18616
APH1A	APH1A gamma secretase subunit	Aph1a	chr3:95893995-95898290	1.26028	0.983064	0.311932	0.370996	3.41595	22.0306	13.7553	9.65524	18.0151	55.091	61.2292	59.7033	68.7676	47.7364	60.8438	76.2349	24.4531	48.368	29.7844	26.2572	48.398	40.5998	60.086	42.0784	65.9225	42.1898	21.3763	29.2337	79.3044	81.8106
APH1B	APH1B gamma secretase subunit	Aph1b	chr9:66775486-66795423	0.395003	0.149897	0.592921	0.67231	155.597	12.9053	14.549	9.24536	13.8712	6.50269	10.3668	9.56134	6.16822	3.09269	6.38551	11.6541	8.81182	4.19476	2.70448	4.49377	6.13264	1.89457	6.60845	11.2318	9.76189	7.89365	2.1353	211.077	13.3408	21.7937
API5	apoptosis inhibitor 5	Api5	chr2:94411726-94438147	0.684024	0.757512	1.41331	0.919308	262.236	43.5671	46.3699	35.2392	27.1408	21.6756	24.0197	19.5388	15.5439	22.3641	24.8415	27.577	40.2735	24.8212	36.8071	14.7887	36.284	26.0689	19.8607	28.4064	31.2945	30.2014	16.5304	27.9553	42.8815	43.7772
API5P1	API5 pseudogene 1		chrX:115238173-115239683	0.649939	0.565718	noOrth	noOrth						5.25841	5.43518	4.64482	1.94459	3.76086	6.81043	4.80174	9.06947	5.69086	7.1315	4.4636	6.17704	3.94886	4.78349	6.97599	7.419	6.72025	4.49651	6.66696	9.53208	11.6792
API5P2	API5 pseudogene 2		chr2:178861999-178863497	0.344385	0.808768	noOrth	noOrth						0.966277	0.293226	0.269745	0.0996027	0.956315	1.3793	1.19387	1.70086	0.996752	1.05746	0.46674	1.41369	1.00286	0.788543	0.668648	1.52082	1.14436	0.753567	1.61121	2.01144	1.20882
APIP	APAF1 interacting protein	Apip	chr2:103073674-103092649	0.370627	0.881959	0.997863	0.581524	48.7004	20.2369	17.8745	14.344	10.1898	7.38153	4.32404	6.26501	8.00681	15.4542	12.9342	13.425	14.357	25.3923	20.8465	11.5591	28.4918	16.5984	17.9299	19.521	12.7482	21.2486	17.2486	12.8413	22.5981	12.6214
APITD1	apoptosis-inducing, TAF9-like domain 1	Apitd1	chr4:149128348-149137600	0.958918	0.582236	0.172317	0.175962	0	2.03873	1.89127	2.17031	2.07645	8.66534	11.5205	12.3759	12.7014	6.87072	4.04252	8.63939	8.99659	4.58847	5.90374	4.68383	21.2182	7.68256	6.38683	3.9829	11.7733	9.85957	1.07571	67.5265	21.087	1.36212
APITD1-CORT	APITD1-CORT readthrough		chr1:10490440-10511716	0.289718	1.76733	noOrth	noOrth						0.003	0.55936	0.311196	0.294797	1.78179	0.003	0.0198286	1.25156	0.392578	0.879996	0.003	0.003	0.501236	0.003	0.003	0.0748757	0.003	0.003	12.6746	0.257422	0.0578166
APLF	aprataxin and PNKP like factor	Aplf	chr6:87628428-87672168	0.802593	1.28252	2.09398	2.13022	1.01201	2.20721	2.22794	1.50279	2.01357	1.11604	0.587642	0.727845	0.603045	1.21229	1.20246	0.907355	0.337942	1.60118	1.26081	0.506309	0.512115	0.270485	0.529259	0.718951	0.859609	1.27944	0.366302	2.87883	0.939657	0.95313
APLN	apelin	Apln	chrX:48025145-48034852	0.129769	0.209632	0.275901	1.65352	0	0.604063	1.13388	0.720526	4.91134	0.111205	0.684801	0.346434	0.399338	0.622657	0.430783	0.281476	8.35132	1.17555	1.33229	3.99416	1.87303	0.0443741	6.32027	0.828633	19.9209	1.21851	0.0890017	0.796973	0.863493	0.003
APLNR	apelin receptor	Aplnr	chr2:85136359-85139923	0.432686	0.094652	0.17167	0.0738737	0	0.566116	2.46058	1.2821	0.618058	2.56864	2.82688	3.81851	5.26611	0.791898	4.02046	24.175	37.7117	32.9469	2.69979	2.87778	1.06389	0.864273	1.92087	16.9801	2.58138	1.50513	1.1622	1.27508	2.07517	0.003
APLP1	amyloid beta (A4) precursor-like protein 1	Aplp1	chr7:30434979-30445582	2.75516	0.0226174	9.84917	21.9133	8035.87	280.866	87.7325	60.6023	318.308	18.5392	55.2852	54.3827	31.8765	0.328535	0.334711	0.736469	214.294	0.656306	3.08759	2.86636	0.973976	0.0298005	1.02226	1.4529	0.645792	1.0406	0.181314	4.73008	0.323255	0.0371486
APLP2	amyloid beta (A4) precursor-like protein 2	Aplp2	chr9:31149556-31211815	1.68871	0.644128	1.69507	1.1625	12745.6	296.176	311.164	157.886	174.934	204.001	351.292	251.358	209.826	96.929	256.237	90.6086	148.557	140.042	171.385	136.717	218.322	100.431	0.003	89.3555	155.856	167.288	38.8589	0.003	402.091	291.942
APOA1	apolipoprotein A-I	Apoa1	chr9:46228629-46230466	0.00768311	0.00217513	0.000325809	0.00213171	0.547914	0.003	0.127797	0.0604269	0.410505	0.411028	0.810256	3.94899	0.747899	0.418866	0.408554	0.555856	0.135948	0.117607	0.039557	23.3421	0.16843	2896.82	0.708727	0.003	11.8571	0.185333	0.0800657	146.21	0.27263	0.229241
APOA1BP	apolipoprotein A-I binding protein	Apoa1bp	chr3:88056522-88058495	0.71347	0.666164	0.698725	0.698121	572.384	44.36	29.7398	29.8059	34.6053	35.0379	30.6615	26.8726	48.8925	33.0212	32.5736	60.1004	32.0296	52.3103	45.6489	50.5524	85.5938	54.8503	36.9321	54.4368	52.9986	62.5261	36.3759	50.0657	51.0517	35.0608
APOA2	apolipoprotein A-II	Apoa2	chr1:171225053-171226379	5.34917e-05	0.00451905	0	0.000515284	0	0.003	0.003	0.003	0.381808	0.003	0.003	0.149542	0.003	3.34846	2.35456	0.433453	0.003	0.162361	0.0902693	0.28481	1.17575	11846.1	1.18052	0.4334	0.0780669	0.003	0.217896	1.58336	0.003	1.34736
APOA4	apolipoprotein A-IV	Apoa4	chr9:46240843-46243458	0.000534375	0.000534375	0	0	0	0.003	0.003	0.003	0.003	0.003	0.003	0.003	0.003	0.003	0.0116517	0.003	0.003	0.003	0.191096	0.0553136	0.003	89.4921	0.003	0.003	0.003	0.003	0.003	0.0414751	0.003	0.003
APOA5	apolipoprotein A-V	Apoa5	chr9:46268607-46271919	0.00113968	0.000251245	0	0	0	0.003	0.003	0.003	0.003	0.003	0.0407763	0.003	0.00765715	0.003	0.003	0.003	0.003	0.003	0.003	0.003	0.003	190.931	0.003	0.003	0.003	0.0396679	0.003	0.0387517	0.003	0.003
APOB	apolipoprotein B	Apob	chr12:7977676-8016839	0.000515649	0.00196634	0.000185283	0.000180743	0	0.00904448	0.00886427	0.003	0.00582332	0.0162003	0.00520552	0.034531	0.0105175	0.063353	4.12846	0.0756031	0.0558864	0.564536	0.210224	3.27497	0.0698379	506.387	0.0152548	0.127696	0.061549	0.127943	0.160198	0.140682	0.0652629	0.0352818
APOBEC1	apolipoprotein B mRNA editing enzyme, catalytic polypeptide 1	Apobec1	chr6:122577791-122602444	0.244896	0.0982313	136.909	37.8544	5.24253	2.84814	5.73751	3.95802	1.15608	0.003	0.0209166	0.003	0.003	0.003	0.003	0.0418647	0.003	0.003	0.003	0.003	0.003	0.12763	0.003	0.003	0.003	0.003	0.003	0.280148	0.003	0.003
APOBEC2	apolipoprotein B mRNA editing enzyme, catalytic polypeptide-like 2	Apobec2	chr17:48419230-48432728	0.010229	0.22344	0.0320594	0.00845751	0	0.654078	0.512363	0.629457	0.157924	0.179911	0.200576	0.158742	0.22478	4.17222	0.003	0.244751	0.0527697	19.4523	0.369666	125.654	0.0161742	0.0884601	0.279164	0.119243	0.0552642	0.362612	116.483	4.0148	31.468	0.0988559
APOBEC3A	apolipoprotein B mRNA editing enzyme, catalytic polypeptide-like 3A		chr22:39348745-39359188	0.157991	0.718511	noOrth	noOrth						0.800654	0.703921	1.61228	0.596466	4.22186	1.15106	0.654934	0.0565832	0.175812	0.0917268	0.21903	0.195823	0.361785	14.0663	1.19908	0.213031	0.555632	0.003	0.347273	0.165336	74.5571
APOBEC3B	apolipoprotein B mRNA editing enzyme, catalytic polypeptide-like 3B	Apobec3	chr22:39378351-39388809	0.905536	1.23263	3.51925	1.29692	0	7.11249	3.63344	3.40781	1.73865	1.99365	1.0135	0.586411	1.26229	1.65247	0.487005	1.10213	0.0893713	0.390709	0.272796	0.513703	0.537976	0.202003	3.20676	1.77581	0.781015	0.797505	0.003	0.549902	1.21025	9.52968
APOBEC3C	apolipoprotein B mRNA editing enzyme, catalytic polypeptide-like 3C		chr22:39410087-39414931	0.81571	0.64139	noOrth	noOrth						12.7092	14.3906	10.2409	9.49478	9.20664	9.74756	20.7086	0.990237	6.88684	10.4162	9.43891	2.67024	1.93053	8.18244	21.5333	23.0739	24.3527	1.23095	17.9555	9.15309	61.3962
APOBEC3D	apolipoprotein B mRNA editing enzyme, catalytic polypeptide-like 3D		chr22:39410367-39429256	1.07192	0.408039	noOrth	noOrth						3.86075	2.87346	2.31076	2.86209	1.13314	1.43008	4.19227	0.145414	1.06034	0.9935	0.295299	0.80261	0.369779	2.04274	12.9344	3.08929	3.2627	0.357026	1.94496	1.15416	10.3581
APOBEC3F	apolipoprotein B mRNA editing enzyme, catalytic polypeptide-like 3F		chr15:79892407-79908429	1.09019	0.697144	noOrth	noOrth						6.27114	3.62426	2.85137	3.10528	2.53423	2.18405	6.36796	0.406803	1.44279	2.06414	1.17974	2.38921	0.512554	2.30607	6.39818	10.5409	3.4329	1.517	5.47958	2.3714	9.56926
APOBEC3G	apolipoprotein B mRNA editing enzyme, catalytic polypeptide-like 3G		chr22:39436923-39483748	1.01948	0.442547	noOrth	noOrth						9.83422	11.7445	8.64986	9.9021	4.3551	2.91131	17.9712	1.06372	2.41729	2.29051	1.60954	2.49759	0.9582	10.5348	19.3388	14.2943	11.5472	0.68072	8.36336	3.93013	57.0471
APOBEC3H	apolipoprotein B mRNA editing enzyme, catalytic polypeptide-like 3H	Apobec3	chr22:39493228-39500072	0.709957	1.22525	6.53373	2.40782		7.11249	3.63344	3.40781	1.73865	0.487746	0.691865	0.357672	0.513315	0.884733	0.145641	2.83805	0.990339	0.628372	0.003	0.0641845	0.344388	0.003	1.00102	1.15704	0.394507	0.0621359	0.003	0.285659	0.447747	3.18528
APOBEC4	apolipoprotein B mRNA editing enzyme, catalytic polypeptide-like 4 (putative)	Apobec4	chr1:152750550-152757544	11.9875	3.17258	3.11505	0	0	1.48997	1.02783	0.910763	0.003	1.70025	1.16895	9.77138	4.9513	1.16396	0.0361848	0.156558	0.0350592	0.003	0.003	0.0572597	0.003	0.003	1.24348	0.003	1.4809	0.00519685	0.003	2.80146	0.0329975	0.003
APOBR	apolipoprotein B receptor	Apobr	chr7:126585007-126589092	0.449885	0.102245	0.140762	0.073862	4.8413	0.535914	0.580701	0.497437	0.282313	1.28854	2.24646	1.0854	2.25774	0.390796	2.23031	4.06504	0.914548	1.42382	2.31051	0.245184	0.628741	0.416905	2.32377	0.983467	0.854618	1.5349	0.154006	1.25427	0.667982	41.1466
APOC1	apolipoprotein C-I	Apoc1	chr7:19689480-19692658	0.0467417	0.137	0.282773	0.0326988	0	20.7732	188.596	97.6869	11.8356	4.62596	16.7931	30.6177	15.6374	49.5884	9.12793	40.0612	24.3489	17.3597	18.2986	2.46832	2.15839	5242.6	243.445	93.0711	33.1608	19.0171	15.7326	21.1298	8.40292	0.954111
APOC1P1	apolipoprotein C-I pseudogene 1		chr19:45430059-45434643	0.0163245	0.238636	noOrth	noOrth						0.003	0.0247708	0.102325	0.003	0.486409	0.268779	0.437033	0.640626	0.0259693	0.110204	0.0318991	0.0278938	27.3533	0.55179	1.25956	0.869676	0.231611	0.716033	0.0239185	0.0612758	0.003
APOC2	apolipoprotein C-II	Apoc2	chr7:19671578-19681416	1	1	41.803	59.9737	0	0.210504	0.165723	0.003	0.179921	0.003	0.003	0.003	0.003	0.003	0.003	0.003	0.003	0.003	0.003	0.003	0.003	0.003	0.003	0.003	0.003	0.003	0.003	0.003	0.003	0.003
APOC3	apolipoprotein C-III	Apoc3	chr9:46233050-46235297	0.000321524	0.00257792	0	0.000338431	0	0.003	0.003	0.003	0.126063	0.434882	0.0381794	0.003	0.003	0.960257	0.642317	0.003	0.003	0.003	0.867158	0.304925	2.71082	5954.1	0.420447	0.409531	0.36552	0.003	0.0422504	0.003	0.003	0.003
APOC4	apolipoprotein C-IV	Apoc4	chr7:19678093-19681416	0.00906733	0.000571935	0	0	0	0.003	0.003	0.003	0.003	0.003	0.0465499	0.0772887	0.0634068	0.003	0.003	0.003	0.0659122	0.003	0.003	0.003	0.003	83.6009	0.0253047	0.003	0.138195	0.0623734	0.003	0.003	0.003	0.003
APOD	apolipoprotein D	Apod	chr16:31296191-31314596	1.09102	0.773246	0.157258	0.46609	0	71.7419	141.702	81.4211	291.312	72.4646	627.928	1409.22	617.979	483.288	2544.03	208.386	538.715	314.129	867.526	470.713	30.9864	1.27122	174.071	1445.38	56.2039	918.758	1714.7	297.511	417.808	0.003
APOE	apolipoprotein E	Apoe	chr7:19696243-19699166	0.824111	0.175854	0.458094	7.5693	23.5477	162.254	41.1633	69.1784	1501.41	17.2687	139.066	389.708	107.824	34.8816	136.347	255.102	209.794	65.5463	80.4973	8.9528	342.446	1328.2	93.0563	251.304	157.155	49.0471	7.67233	144.156	44.3815	0.0241108
APOF	apolipoprotein F	Apof	chr10:128267996-128270151	0.00141647	0.00220993	0.00859568	0.00795035	0	0.0719451	0.152859	0.0756879	0.0926441	0.0504881	0.00953541	0.003	0.003	0.0257519	0.003	0.003	0.0232018	0.003	0.003	0.003	0.003	185.928	0.003	0.003	0.003	0.103178	0.003	0.3397	0.0181978	0.003
APOH	apolipoprotein H (beta-2-glycoprotein I)	Apoh	chr11:108395296-108414396	4.64058e-05	0.000973492	9.41593e-05	0.000907726	0	0.0422168	0.003	0.0465992	0.285405	0.003	0.0280239	0.0144941	0.0128452	0.306083	0.0148169	0.003	0.0516815	0.003	0.668271	0.017585	3.59821	5024.23	1.75898	0.0991937	0.0131349	0.003	0.0146195	0.197782	0.003	0.003
APOL1	apolipoprotein L, 1		chr22:36649055-36663576	0.643389	1.79816	noOrth	noOrth						15.5131	28.3178	21.2381	16.5794	57.0483	27.1845	36.1557	6.17365	20.5286	33.6015	16.8926	34.2973	30.9297	94.8455	24.5778	44.452	63.1759	7.75164	30.6727	15.7838	20.5915
APOL2	apolipoprotein L, 2	Apol8	chr15:77388216-77399110	0.758835	1.05375	0.0112093	0.0359907	0	0.228014	0.270605	0.187222	0.734029	12.662	18.5299	14.3225	16.3912	21.4912	19.981	19.4262	26.4136	17.1765	11.1542	20.6619	22.5692	15.1001	57.7224	18.6106	15.2402	18.6629	10.5955	10.6874	14.3071	28.0104
APOL3	apolipoprotein L, 3		chr22:36536371-36562225	0.592856	0.625324	noOrth	noOrth						16.5096	25.6935	17.0326	22.4738	21.5461	74.3286	57.7371	4.25784	34.8201	48.7845	17.0985	19.6741	5.27342	84.1989	51.7417	16.603	37.0243	9.00268	19.254	17.0385	54.4567
APOL4	apolipoprotein L, 4	Apol7b	chr22:36585171-36600886	1.18959	1.44147	0.00940807	0	0	0.0409095	0.0214271	0.0426507	0.003	4.65113	4.18376	5.17592	3.68911	5.36192	5.98702	3.88926	2.22473	1.88	4.3257	4.60715	3.45874	0.0197616	4.18533	4.82394	10.1691	8.79623	0.326849	1.87653	2.57019	0.375646
APOL5	apolipoprotein L, 5	Apol7a	chr22:36113918-36125530	0.117249	0.307868	15.0819	0	0	0.416592	1.73964	2.37908	0.003	0.003	0.0113754	0.0117716	0.020864	0.0308599	0.003	0.003	0.013899	0.196354	0.003	0.003	0.003	1.08563	0.0213406	0.003	0.003	0.003	0.0353852	0.191486	0.032704	0.003
APOL6	apolipoprotein L, 6	Apol6	chr15:77045074-77057108	0.448734	0.313955	0.0417211	0.00655898	0	0.746741	0.124175	0.224184	0.057387	4.30568	6.88145	3.54605	0.971394	2.74691	20.7893	5.45139	2.38631	22.5493	5.37297	3.36382	4.90598	7.77212	8.59517	6.99561	13.2697	3.74114	1.20795	2.6138	3.31643	27.659
APOLD1	apolipoprotein L domain containing 1	Apold1	chr6:134982000-134986836	0.428047	0.212671	0.0225346	0.349618	0	0.402809	0.930625	1.14142	12.7989	1.82267	2.56076	50.8336	7.46316	7.7855	376.328	14.0611	15.7806	30.3998	37.5272	21.6669	7.34579	3.21177	14.2415	12.2153	3.35622	11.8502	14.233	3.29266	19.9637	0.258374
APOM	apolipoprotein M	Apom	chr17:35128996-35131752	0.249003	0.463459	0.0134438	0	0	0.325602	0.11228	0.003	0.003	4.19539	2.9425	0.003	3.67291	5.03183	0.956893	4.58586	1.76271	2.13827	0.72154	0.003	29.2767	114.28	1.02261	0.439056	1.80418	1.87208	1.16078	7.03339	4.0617	2.59501
APOO	apolipoprotein O	Apoo	chrX:94367109-94417092	0.377845	0.893193	0.0902951	0.368303	0	10.0593	0.99335	2.29255	18.1445	34.8467	12.9771	11.8185	14.816	44.0033	12.254	16.539	171.837	33.2885	35.2482	85.5985	116.132	14.2391	18.6731	11.5434	51.1694	35.3625	32.8022	117.578	21.4981	14.4793
APOOL	apolipoprotein O-like	Apool	chrX:112311407-112372430	0.562738	0.336486	3.04858	0.792195	3.83889	14.3054	11.3142	11.1054	3.18108	3.07771	2.74185	2.54594	0.673248	1.35117	3.24598	3.24554	4.98143	5.17262	2.48897	11.7781	5.20778	4.76271	1.78289	1.72691	3.22189	3.57399	3.98095	2.30101	4.05407	2.72357
APOPT1	apoptogenic 1, mitochondrial	Apopt1	chr12:111713268-111755055	0.399492	0.566658	UNDEF	UNDEF	33.7469					10.2105	8.45601	9.45564	14.0662	14.9605	27.6467	17.1	14.808	28.5038	37.6243	21.2914	24.7758	10.708	14.0726	16.8606	14.3291	33.0453	48.5454	72.0281	28.1544	12.9268
APP	amyloid beta (A4) precursor protein	App	chr16:84954435-85173707	1.21065	0.415719	0.887906	1.01293	5862.14	279.229	283.557	167.745	277.798	233.205	392.793	431.835	270.266	114.012	324.303	275.367	573.412	150.689	321.358	0.003	398.995	132.807	318.32	185.675	319.412	319.067	37.181	224.615	746.647	60.1868
APPBP2	amyloid beta precursor protein (cytoplasmic tail) binding protein 2	Appbp2	chr11:85191309-85235120	0.604728	0.442787	1.81317	5.58243	216.081	29.3162	13.9937	10.1892	54.9047	4.95863	7.68571	6.7032	4.44312	4.35493	8.97913	6.19487	15.9809	12.2272	8.49527	4.71703	10.4705	3.6655	4.62659	7.76647	13.6076	12.5627	6.31164	22.2668	10.4465	9.04569
APPL1	adaptor protein, phosphotyrosine interaction, PH domain and leucine zipper containing 1	Appl1	chr14:26918987-26970551	0.611651	0.647107	1.03544	1.2316	430.174	18.2543	17.6889	11.54	18.8262	8.77977	10.6954	11.7512	6.17244	9.89167	12.9583	12.7392	15.6709	12.1173	15.6497	22.3166	12.2543	5.82599	7.92837	10.8234	21.0798	14.565	27.5748	16.4001	19.3041	17.3681
APPL2	adaptor protein, phosphotyrosine interaction, PH domain and leucine zipper containing 2	Appl2	chr10:83600033-83648664	1.89711	1.95014	0.536617	1.02853	0	10.1101	11.2225	10.3051	20.2132	41.8421	35.8446	46.6567	24.7891	38.3252	36.1718	21.3512	29.1007	0.003	16.4698	20.3262	23.3977	10.8805	17.0915	15.1785	33.2219	18.4696	6.03928	32.7835	21.5355	12.4203
APRT	adenine phosphoribosyltransferase	Aprt	chr8:122574636-122576907	1.52627	1.78159	0.422969	0.444846	18.7067	20.9291	14.0404	11.8291	16.4064	40.2459	48.0032	42.2257	94.687	65.7068	35.3565	62.6855	6.34323	29.1356	31.2283	11.0938	43.384	53.581	39.604	41.6883	11.4642	49.5384	30.6154	28.6008	32.0868	83.6912
APTX	aprataxin	Aptx	chr4:40682077-40703187	0.838836	1.22874	0.270333	0.294112	7.76167	4.89224	4.19097	2.63336	4.24907	11.4991	12.6084	11.6725	12.695	17.7517	11.4191	16.6821	18.5823	11.6947	15.8107	7.88529	20.8823	11.4827	12.8629	11.6892	17.2158	14.1322	6.40744	22.1245	17.519	14.7634
AQP1	aquaporin 1	Aqp1	chr6:55336298-55348555	1.38746	1.04744	0.409104	0.121805	0.570919	46.4302	77.0566	48.4859	17.0675	143.245	197.967	189.343	247.098	146.769	232.678	333.926	74.8132	187.087	257.613	137.133	160.622	11.7694	422.358	0.003	46.3134	188.085	45.6296	69.9571	73.3207	0.637054
AQP10	aquaporin 10		chr1:154293565-154297801	0.846425	0.015783	noOrth	noOrth						0.0470136	0.0444115	0.454218	0.0979037	0.003	0.0185836	0.00888728	0.0253321	0.044891	0.003	0.0551334	0.003	0.003	0.509867	0.003	0.616788	0.0400345	0.003	0.101991	0.003	1.60174
AQP11	aquaporin 11	Aqp11	chr7:97726378-97738247	0.683774	0.598575	6.6502	3.81993	1.01201	15.7897	12.2161	7.14221	6.72977	1.47329	1.41651	0.901423	1.02734	1.05454	0.567602	1.12198	1.88495	1.34553	0.454215	0.525996	0.735257	5.61846	0.131988	0.691574	6.78492	1.01749	0.422589	5.19657	1.02101	0.667894
AQP12A	aquaporin 12A		chr1:93006333-93012269	0.34466	0.265489	noOrth	noOrth						0.00664335	0.0208923	0.003	0.00465696	0.00677716	0.0331287	0.003	0.0192052	0.003	0.232037	0.003	0.003	0.0265338	0.003	0.003	0.003	0.003	0.003	0.016493	0.0510356	0.003
AQP12B	aquaporin 12B		chr2:241615834-241622323	0.46724	0.360614	noOrth	noOrth						0.00663388	0.0207897	0.003	0.0046504	0.0067675	0.00786987	0.003	0.00915006	0.003	0.161773	0.003	0.003	0.0263755	0.003	0.003	0.003	0.003	0.003	0.00971425	0.0553828	0.003
AQP2	aquaporin 2 (collecting duct)	Aqp2	chr15:99579055-99584545	0.101235	0.040269	0.0059749	0	0	0.239273	0.003	0.0369293	0.003	2.64351	1.19308	0.633097	1.77008	0.620507	0.003	0.003	0.003	0.025102	0.003	0.003	227.736	0.003	0.0265024	0.246072	0.0216532	14.1544	0.003	4.28864	0.0222744	0.003
AQP3	aquaporin 3 (Gill blood group)	Aqp3	chr4:41092723-41098183	7.05648	35.9503	1.50174	0.0114811	0	115.839	70.494	55.208	0.615544	465.782	457.76	225.293	364.461	1927.43	4.01681	15.7413	1.24947	9.81974	8.76012	12.9136	214.834	150.31	207.568	41.0178	22.1659	104.764	2.78589	6.35498	3.07953	52.4385
AQP4	aquaporin 4	Aqp4	chr18:15389393-15410982	0.0373083	0.0059911	2.70342	2.83888	8.2865	52.4368	91.684	49.9128	67.9187	0.569411	0.93123	1.32677	0.742918	0.143334	0.0204744	0.08113	311.509	2.36258	0.476709	3.94344	1.02599	0.182617	45.9857	0.400017	0.580806	0.0982975	2.34916	0.977769	12.7949	0.003
AQP5	aquaporin 5	Aqp5	chr15:99591027-99594829	35.3994	29.5759	11.4923	0.0698837	0.985269	58.3272	44.9538	58.4653	0.327856	196.147	205.071	92.3799	170.701	138.754	0.121316	0.220466	0.169261	1.5238	0.0248709	0.233489	0.415588	0.003	11.9429	0.115575	0.182826	0.219534	0.003	57.7168	2.16778	0.003
AQP6	aquaporin 6, kidney specific	Aqp6	chr15:99601399-99605477	2.53998	0.498772	0.00715753	0.579598	0	0.003	0.003	0.0233577	0.630482	3.03829	1.76613	4.76076	1.4867	0.54256	0.003	0.0118177	0.182111	0.0202324	0.0466894	0.003	16.7729	0.0203751	0.0769001	0.0472661	0.0327958	0.0180445	0.003	0.141091	0.0224394	0.003
AQP7	aquaporin 7	Aqp7	chr4:41033073-41048136	0.0811796	0.213033	0.00262356	0.000805133	0	0.0666972	0.111491	0.0221684	0.0204955	0.931123	2.25116	2.5862	2.49756	5.42299	100.79	2.02444	0.0782294	206.859	6.57464	40.8278	6.85302	5.62087	1.48315	6.46449	2.08313	5.48022	3.85492	11.1366	7.16319	0.003
AQP7P1	aquaporin 7 pseudogene 1		chr9:67272037-67289492	0.0960189	0.147812	noOrth	noOrth						0.0584523	0.345184	0.779177	0.0848961	0.487879	25.9171	0.725422	0.0420632	6.90907	2.84757	11.3882	0.358473	0.358744	0.0646804	0.887613	0.200102	0.62696	0.536595	1.10097	0.844241	0.003
AQP7P2	aquaporin 7 pseudogene 2		chr9:69633977-69650004	0.109241	0.0847692	noOrth	noOrth						0.0223299	0.0801321	0.416287	0.0683695	0.113898	12.126	0.276118	0.0205079	2.75945	1.59409	2.56195	0.129663	0.292002	0.003	0.493423	0.127697	0.448385	0.139229	0.198038	0.325451	0.003
AQP7P3	aquaporin 7 pseudogene 3		chr9:42858071-42876505	0.162193	0.252932	noOrth	noOrth						0.214174	0.616616	1.88227	0.285957	1.16921	37.1539	0.920691	0.14635	13.298	6.12643	9.57086	0.61694	0.302017	0.131761	1.51464	0.612198	1.82621	0.200974	0.687059	0.850882	0.003
AQP7P4	aquaporin 7 pseudogene 4		chr9:67032330-67048373	0.105241	0.159204	noOrth	noOrth						0.0371719	0.220898	0.337765	0.0859969	0.257861	12.5901	0.341787	0.0204834	5.35847	1.32732	3.37259	0.348909	0.0953485	0.0629008	0.703445	0.122339	0.422547	0.0956054	0.435715	0.614544	0.003
AQP8	aquaporin 8	Aqp8	chr7:123462293-123468003	2.94332	1.71733	8.09101	0	0	0.0323863	0.356027	1.0099	0.003	0.032326	0.181998	0.263642	0.200265	0.0989315	0.0510939	0.0977393	0.22277	0.0987337	0.301148	0.003	0.003	0.003	0.003	0.003	0.003	0.0550356	0.003	0.0682023	0.003	0.003
AQP9	aquaporin 9	Aqp9	chr9:71110660-71163289	0.0282513	0.169399	0.0100422	0.0347765	0	0.0339075	0.276507	0.157672	0.540333	0.215119	0.543169	0.680982	0.316531	2.63201	5.84313	0.32376	0.641687	1.58134	0.576509	0.617217	1.00948	75.9567	17.6399	7.8773	2.19059	0.879605	0.115809	3.39065	0.0944578	129.859
AQPEP	laeverin	4833403I15Rik	chr18:46850038-46905446	9.77275	0.0424303	1.52503	0	0	0.164601	0.111973	0.0469027	0.003	0.496029	1.01527	1.03975	0.212845	0.003	0.003	0.0929588	0.003	0.003	0.003	0.003	0.201727	0.003	0.003	0.3718	0.172314	0.003	0.003	0.259466	0.003	0.003
AQR	aquarius intron-binding spliceosomal factor	Aqr	chr2:114101171-114175339	1.06295	1.28446	1.01723	1.07166	528.105	10.9178	12.3963	6.44175	10.4493	10.8418	10.9836	9.10604	10.5264	12.5243	9.61389	13.2327	4.56064	10.3464	7.55383	5.98443	11.8545	6.38179	5.98741	8.69159	11.1884	13.2798	4.31269	14.3653	13.3817	15.2747
AR	androgen receptor	Ar	chrX:98149749-98317147	0.422126	0.153431	0.124913	0.144234	0	0.503126	0.500371	0.593125	0.614531	1.30009	1.90143	2.52718	1.46541	0.653712	4.50889	0.940133	0.654179	8.00171	1.95401	4.54452	2.25645	12.6123	1.09464	0.94385	10.0189	7.76811	1.85962	7.20736	3.71595	0.0895893
ARAF	v-raf murine sarcoma 3611 viral oncogene homolog	Araf	chrX:20797813-20860521	0.976163	0.981802	0.620137	2.17228	278.248	26.6539	21.6661	17.9683	77.4007	38.4603	32.3824	26.4643	41.8197	34.9826	26.5421	37.6027	10.0191	29.9904	23.0954	32.2697	39.3259	40.4253	30.9431	45.5437	35.3777	42.2015	66.204	23.4432	37.444	49.6685
ARAF2P	v-raf murine sarcoma 3611 viral oncogene homolog 2, pseudogene		chr7:62865219-62865778	2.35148	1	noOrth	noOrth						0.003	0.003	0.0192178	0.003	0.003	0.003	0.003	0.003	0.003	0.003	0.003	0.003	0.003	0.003	0.003	0.003	0.003	0.003	0.003	0.003	0.003
ARAF3P	v-raf murine sarcoma 3611 viral oncogene homolog 3, pseudogene		chr7:62803088-62803578	1	1	noOrth	noOrth						0.003	0.003	0.003	0.003	0.003	0.003	0.003	0.003	0.003	0.003	0.003	0.003	0.003	0.003	0.003	0.003	0.003	0.003	0.003	0.003	0.003
ARAP1	ArfGAP with RhoGAP domain, ankyrin repeat and PH domain 1	Arap1	chr7:101348068-101412586	1.29353	0.858007	0.140571	0.106417	0	5.49646	3.75129	2.89144	3.06326	43.6798	32.6998	32.4162	40.1435	24.6981	39.0263	47.2119	15.3311	37.2599	27.2404	13.0157	29.2225	7.97109	35.3034	68.3496	47.7728	22.9937	5.12029	18.9451	45.7999	0.003
ARAP1-AS1	ARAP1 antisense RNA 1		chr11:72396119-72404853	0.959193	2.2376	noOrth	noOrth						17.3615	2.4788	0.869515	13.9412	20.2084	2.67232	9.15902	2.39636	4.26267	3.37076	5.26096	17.2825	5.15917	33.8087	31.182	3.35415	18.1688	4.33601	4.08126	0.003	0.003
ARAP1-AS2	ARAP1 antisense RNA 2		chr11:72411518-72416652	2.49672	1.75297	noOrth	noOrth						0.722881	0.213687	0.27678	0.0413209	0.220228	0.037448	0.197371	0.197288	0.119579	0.154639	0.045702	0.0304351	0.003	0.224081	0.682674	0.0998214	0.0582461	0.003	0.0598855	0.0939356	0.003
ARAP2	ArfGAP with RhoGAP domain, ankyrin repeat and PH domain 2	Arap2	chr5:62602445-62766177	0.413556	1.02375	1.34114	2.64842	288.742	10.2011	10.0374	5.51614	16.953	2.61589	3.5076	3.19529	1.27018	6.55319	3.44083	4.89721	20.8814	1.51286	2.56946	0.926823	6.1351	1.99306	12.6244	5.84794	1.40286	1.70869	0.475538	5.16145	22.5378	10.3033
ARAP3	ArfGAP with RhoGAP domain, ankyrin repeat and PH domain 3	Arap3	chr18:37972622-37998969	2.05231	1.32472	0.189598	0.285504	0	0.752823	1.09767	0.601781	1.23091	8.93482	7.97515	7.47574	11.0073	5.71133	6.52773	6.26405	2.44886	5.04433	3.5987	4.39087	3.95616	0.882705	11.106	6.53629	3.34784	4.19729	0.46888	2.04921	2.38302	5.77973
ARC	activity-regulated cytoskeleton-associated protein	Arc	chr15:74669082-74672570	5.1466	3.07804	1.81785	56.1831	1.63	1.01582	0.594121	0.849501	25.3375	0.108858	0.316869	8.11933	0.739016	1.38814	0.107615	0.221301	1.53899	0.223552	0.093764	0.0702459	0.424396	0.0977302	1.93553	0.679277	0.176488	0.338479	0.00530908	0.268146	1.02552	0.00935415
ARCN1	archain 1	Arcn1	chr9:44742143-44767808	0.354471	9.43354e-05	1.7858	1.27944	19.9366	44.0138	67.2318	59.1276	40.6879	45.0817	0.003	0.003	0.003	0.003	0.003	0.003	43.4166	48.0517	55.2308	0.003	57.096	45.519	0.003	52.3665	0.003	62.8952	27.1461	0.003	44.7832	72.2999
AREG	amphiregulin	Areg	chr5:91139614-91148432	0.897519	0.700276	0.0399272	0.0838749	0	0.333306	0.333419	0.137759	0.563326	0.402411	0.634189	19.0701	4.0052	4.70324	23.5363	1.27109	0.190448	3.14466	4.16841	11.9525	0.354769	0.227736	6.78218	3.30615	2.39908	1.63767	44.6051	3.2956	0.451987	0.136556
AREGB	amphiregulin B		chr4:75480628-75490486	0.97762	0.784531	noOrth	noOrth						0.324783	0.422976	17.5923	3.87793	4.45743	22.0767	1.24579	0.190632	1.78393	4.15783	7.97454	0.340316	0.139664	5.87943	2.78846	1.23862	1.24087	38.1511	3.23535	0.364044	0.099143
ARF1	ADP-ribosylation factor 1	Arf1	chr11:59211411-59228267	0.974864	1.19477	0.875325	1.08349	73.6038	140.592	149.857	144.489	179.458	145.399	159.883	163.423	177.158	197.889	151.983	114.84	100.753	89.5093	129.07	129.48	146.609	175.492	308.496	170.331	121.115	204.72	233.94	159.745	143.871	270.111
ARF1P1	ADP-ribosylation factor 1 pseudogene 1		chr7:94463215-94463759	1	1	noOrth	noOrth						0.003	0.003	0.003	0.003	0.003	0.003	0.003	0.003	0.003	0.003	0.003	0.003	0.003	0.003	0.003	0.003	0.003	0.003	0.003	0.003	0.003
ARF1P2	ADP-ribosylation factor 1 pseudogene 2		chr12:121282912-121283450	0.031242	0.031242	noOrth	noOrth						0.003	0.003	0.003	0.003	0.003	0.0443693	0.551691	0.103174	0.0428695	0.227403	0.0526582	0.0920928	0.003	0.003	0.0424337	0.0393326	0.003	0.0875563	0.0789681	0.161844	0.003
ARF1P3	ADP-ribosylation factor 1 pseudogene 3		chr8:125164163-125164674	0.158936	0.158936	noOrth	noOrth						0.003	0.003	0.003	0.003	0.003	0.003	0.003	0.003	0.003	0.003	0.003	0.003	0.003	0.003	0.003	0.003	0.003	0.003	0.171921	0.0880877	0.003
ARF3	ADP-ribosylation factor 3	Arf3	chr12:49297285-49351334	0.64877	0.517285	0.6765	3.41598	2167.55	58.4797	58.6662	32.1414	251.275	48.8987	58.1055	48.598	35.2885	38.0508	94.2349	84.2658	206.151	61.6065	64.6866	21.3624	64.7192	27.0976	62.6111	48.5187	70.8778	48.0438	8.57005	101.557	120.957	91.6799
ARF4	ADP-ribosylation factor 4	Arf4	chr14:26638196-26657258	0.64941	0.837525	0.953957	0.513703	455.047	70.5474	112.891	121.021	54.6501	72.6787	65.8725	70.6057	67.1924	89.0999	108.783	70.4308	63.2557	142.052	104.082	57.2189	135.472	142.512	152.424	113.673	171.81	105.964	36.0362	124.096	106.585	67.7609
ARF4P2	ADP-ribosylation factor 4 pseudogene 2		chr20:61503601-61504428	0.180712	0.0468942	noOrth	noOrth						0.003	0.003	0.003	0.0372434	0.003	0.003	0.003	0.107044	0.003	0.003	0.003	0.143321	0.003	0.003	0.003	0.040808	0.003	0.003	0.696407	0.003	0.003
ARF4P3	ADP-ribosylation factor 4 pseudogene 3		chr13:101408804-101409313	1	1	noOrth	noOrth						0.003	0.003	0.003	0.003	0.003	0.003	0.003	0.003	0.003	0.003	0.003	0.003	0.003	0.003	0.003	0.003	0.003	0.003	0.003	0.003	0.003
ARF4P4	ADP-ribosylation factor 4 pseudogene 4		chr13:81462482-81463002	0.150283	0.150283	noOrth	noOrth						0.003	0.003	0.003	0.003	0.003	0.187654	0.0897425	0.003	0.003	0.003	0.003	0.003	0.003	0.003	0.003	0.003	0.003	0.003	0.003	0.003	0.003
ARF5	ADP-ribosylation factor 5	Arf5	chr6:28423639-28426499	1.36102	1.33756	0.423179	1.24469	25.06	44.6977	8.9192	18.4573	70.6637	64.8113	73.8073	70.0878	100.366	75.9358	51.2207	46.2124	61.4078	39.9818	40.0846	37.0816	68.4973	48.5426	72.8741	52.9665	47.2062	66.5718	51.5492	56.6664	53.8216	113.668
ARF6	ADP-ribosylation factor 6	Arf6	chr12:69372149-69375980	0.935019	1.74036	0.770974	0.494831	290.234	22.5558	26.8896	24.1161	15.7379	22.3258	34.2291	35.0263	27.3704	55.3514	31.0542	37.5231	10.2094	24.3054	21.4442	13.6456	31.6009	21.8421	47.8859	51.308	19.6358	33.6585	32.7458	24.4323	19.0775	88.5046
ARFGAP1	ADP-ribosylation factor GTPase activating protein 1	Arfgap1	chr2:180967224-180982524	3.6417	2.13318	0.610688	1.38829	58.2768	12.3836	9.51826	6.79929	21.749	50.0652	52.5346	45.5375	80.0663	33.4185	14.7474	20.0247	18.3015	11.7575	16.2253	5.62507	11.4274	6.28851	12.3611	28.6772	27.0578	14.1072	3.18461	23.4238	26.8749	10.5722
ARFGAP2	ADP-ribosylation factor GTPase activating protein 2	Arfgap2	chr2:91265114-91277371	1.39574	1.74559	0.301149	0.417824	1.9621	12.3667	11.8359	8.40074	15.0783	60.0223	44.2983	39.0705	58.0856	62.9943	33.7781	50.2281	37.5656	32.0037	25.4071	24.2152	34.1176	28.9249	19.8127	26.8257	34.171	42.7368	53.1344	29.5013	62.6408	42.3399
ARFGAP3	ADP-ribosylation factor GTPase activating protein 3	Arfgap3	chr15:83299739-83350247	0.836997	0.737285	0.910707	0.247026	228.873	16.6124	27.8712	25.9008	6.36383	22.7218	21.5627	19.3897	22.576	18.9938	22.5451	15.9738	18.7085	14.6279	22.7589	13.6936	44.0415	19.3303	36.7812	20.0372	28.4473	22.8681	19.7146	40.8647	51.7878	20.0085
ARFGEF1	ADP-ribosylation factor guanine nucleotide-exchange factor 1 (brefeldin A-inhibited)	Arfgef1	chr1:10137506-10232670	0.948531	1.36164	1.34949	1.17782	591.203	27.6883	34.08	21.7363	24.2941	25.8441	19.6381	15.9812	16.7952	28.0855	12.781	18.4348	16.6182	18.9122	16.4428	13.3425	28.2332	7.43709	15.8256	15.7122	23.3232	16.6142	8.70564	47.4001	30.4094	39.8281
ARFGEF2	ADP-ribosylation factor guanine nucleotide-exchange factor 2 (brefeldin A-inhibited)	Arfgef2	chr2:166805580-166898051	0.639606	0.50619	0.642612	0.799047	468.849	7.4579	8.33823	5.68169	8.9021	8.40097	8.95231	7.08769	4.06219	5.63941	7.21956	12.1114	18.1401	6.90552	8.64352	13.2982	11.7864	8.04959	4.93537	15.1395	6.10764	13.4508	5.99628	15.9106	20.1017	10.4582
ARFIP1	ADP-ribosylation factor interacting protein 1	Arfip1	chr3:84496063-85887518	0.751878	1.20618	1.2509	0.650818	99.1103	20.5741	20.8144	17.3794	10.1919	10.4955	13.0278	12.7571	10.8176	18.8889	11.6639	11.9052	10.7762	18.5549	20.9319	7.34524	21.8846	9.92919	13.4431	9.93289	21.3787	24.4063	4.65385	17.5768	17.6041	28.5752
ARFIP2	ADP-ribosylation factor interacting protein 2	Arfip2	chr7:105634200-105640416	2.24406	2.51705	0.982239	0.909586	77.2276	22.3633	17.1847	16.2908	17.2362	45.0317	37.4037	39.2959	48.3639	47.6969	15.2027	24.6733	19.1641	17.4767	13.5753	7.32867	26.7574	15.6804	24.2272	27.0979	25.4673	20.4401	7.89895	17.1807	31.0431	9.97822
ARFRP1	ADP-ribosylation factor related protein 1	Arfrp1	chr2:181357689-181365404	1.5096	0.626519	0.658491	0.747478	23.3952	11.5318	8.38087	5.92491	9.77641	12.8982	17.0499	19.5473	29.4818	8.19436	13.8398	17.6035	9.76695	16.2709	14.8912	9.07225	10.7943	6.05715	12.2246	10.694	17.9354	15.376	7.45337	14.0805	19.4087	13.7985
ARG1	arginase 1	Arg1	chr10:24915206-24927470	0.0586447	11.9644	0.211033	0	32.9178	0.292855	0.536905	0.455037	0.003	0.301937	0.0444471	0.0767121	0.0529535	24.2804	19.0851	0.614343	0.389774	0.4831	0.442601	0.0892865	0.222656	0.003	5.55807	1.68532	0.203828	0.0777689	0.003	0.198661	0.619408	2.79417
ARG2	arginase 2	Arg2	chr12:79130787-79156301	2.05688	0.919441	0.226538	0.46472	0.178373	0.822709	3.48364	3.27929	5.18705	7.94877	12.4186	56.2394	15.2262	10.2625	3.98122	2.84899	5.1409	4.7344	1.31052	1.37596	60.571	0.120787	5.78535	7.51447	5.22312	7.13047	20.424	3.17253	48.5707	0.682283
ARGFX	arginine-fifty homeobox		chr11:21994763-22001651	0.141001	0.141001	noOrth	noOrth						0.003	0.003	0.003	0.003	0.003	0.003	0.003	0.003	0.003	0.003	0.133434	0.003	0.003	0.003	0.003	0.003	0.003	0.003	0.116726	0.0512633	0.003
ARGFXP1	arginine-fifty homeobox pseudogene 1		chr5:122011853-122012450	3.57884	1	noOrth	noOrth						0.003	0.0339461	0.003	0.003	0.003	0.003	0.003	0.003	0.003	0.003	0.003	0.003	0.003	0.003	0.003	0.003	0.003	0.003	0.003	0.003	0.003
ARGLU1	arginine and glutamate rich 1	Arglu1	chr8:8666575-8690537	1.6331	2.34856	0.338649	0.376624	574.111	31.2068	22.5839	20.3145	27.4717	157.306	106.655	105.809	106.716	171.309	38.616	115.391	79.4076	81.613	54.1248	39.3329	80.6077	34.7038	65.7401	131.714	141.857	48.8094	19.4023	58.6064	136.57	40.5762
ARHGAP1	Rho GTPase activating protein 1	Arhgap1	chr2:91650117-91672320	1.13645	1.10237	0.618858	0.688372	24.9214	21.0259	24.1749	12.8648	21.5293	30.1765	39.516	27.7928	44.6878	34.4774	69.855	54.9952	16.054	34.4569	24.4709	23.8192	15.8746	9.82953	14.809	30.5453	29.9048	60.9441	21.0049	27.4092	28.6721	37.766
ARHGAP10	Rho GTPase activating protein 10	Arhgap10	chr8:77250365-77517907	0.797479	0.603196	0.141567	0.236196	0.829062	2.08693	2.06201	1.49911	3.14115	4.13824	12.5212	9.21811	16.5449	8.02185	11.434	7.36916	1.47528	15.0444	22.7948	16.7373	8.10187	3.88132	5.17016	12.0761	11.6722	32.2796	22.0918	18.8052	21.7413	2.10818
ARHGAP11A	Rho GTPase activating protein 11A	Arhgap11a	chr15:32907690-32932150	0.70228	1.6725	2.21661	1.03189	0	2.30067	2.46517	1.39932	0.956677	1.09904	0.783007	0.462714	0.259614	1.5506	0.351975	0.836511	0.595439	0.708784	0.755216	0.606218	0.537172	0.211468	0.588707	0.893297	0.536277	0.331476	0.216914	5.25078	0.663459	1.75013
ARHGAP11B	Rho GTPase activating protein 11B		chr2:113831491-113848661	0.711848	1.94728	noOrth	noOrth						0.485832	0.548871	0.221675	0.0550103	0.896832	0.35633	0.550552	0.308065	0.644432	0.430813	0.195184	0.00948202	0.041487	0.179416	0.733999	0.186288	0.236197	0.108179	2.16276	0.566566	0.659168
ARHGAP12	Rho GTPase activating protein 12	Arhgap12	chr18:6024449-6136098	1.00064	1.22162	0.913581	1.34756	48.2616	14.5652	15.8592	10.3191	20.0326	21.2847	12.5062	16.148	9.56236	18.1604	11.6765	9.3495	20.376	17.387	15.9996	15.2194	27.1083	11.4132	13.6624	10.0657	13.6369	17.542	6.56665	13.1953	27.163	7.49237
ARHGAP15	Rho GTPase activating protein 15	Arhgap15	chr2:43748823-44387623	0.314922	0.375319	3.78801	7.54004	0	0.236771	1.48512	0.912153	1.74769	0.0284256	0.03212	0.221615	0.00981966	0.0869944	0.0674036	1.82663	0.0130614	0.151959	0.0345458	0.0799957	0.0233171	0.114773	0.120327	0.848765	0.139421	0.125846	0.003	0.0399881	0.0512219	0.0683533
ARHGAP16P	Rho GTPase activating protein 16 pseudogene		chr14:44064338-44065886	1	1	noOrth	noOrth						0.003	0.003	0.003	0.003	0.003	0.003	0.003	0.003	0.003	0.003	0.003	0.003	0.003	0.003	0.003	0.003	0.003	0.003	0.003	0.003	0.003
ARHGAP17	Rho GTPase activating protein 17	Arhgap17	chr7:123279148-123369915	1.10673	0.77457	0.693747	0.259348	223.751	10.9201	7.70195	5.00959	2.94479	9.48808	13.0698	15.0788	12.6292	8.79493	18.1429	16.8253	3.96187	13.6942	9.42193	10.6873	8.26192	3.25496	13.0871	0.003	11.7472	8.78281	14.0766	14.206	10.2692	25.2512
ARHGAP18	Rho GTPase activating protein 18	Arhgap18	chr10:26772511-26918648	1.19336	0.492689	0.66681	0.217403	0	6.47161	9.8327	8.57381	2.70371	11.8967	12.9549	20.9678	13.545	6.12727	11.3315	8.69857	4.23108	11.0829	10.6238	7.42469	33.0356	1.82425	28.7799	8.68044	16.736	10.6044	1.17412	15.3222	21.3427	8.09015
ARHGAP19	Rho GTPase activating protein 19	Arhgap19	chr19:41766587-41802084	0.89223	0.737935	0.483431	0.222928	0	3.03999	3.16937	1.43738	1.1754	3.56169	4.1143	8.04613	3.09519	3.8908	5.0172	3.96423	6.57345	3.70709	6.43141	2.40663	4.81449	1.74047	3.92773	5.52998	6.89318	4.87929	0.996446	14.8098	2.97563	9.69374
ARHGAP20	Rho GTPase activating protein 20	Arhgap20	chr9:51765351-51853059	0.541115	0.20934	0.115582	5.63717	0	0.173651	0.413348	0.297368	14.3774	1.53697	1.58299	1.05764	1.34278	0.533915	3.7543	1.57649	2.69137	6.39523	2.00112	0.0746395	0.271949	0.529483	4.75275	1.20794	3.62469	4.06002	0.594673	6.75183	2.44125	0.0797209
ARHGAP21	Rho GTPase activating protein 21	Arhgap21	chr2:20847918-20967721	0.615362	0.587554	0.618111	0.767789	779.8	17.7298	13.6045	7.93164	16.2581	13.3753	15.6619	15.7043	7.3802	12.4416	21.5579	8.38606	87.8062	37.1846	12.3481	25.626	12.5475	5.24929	16.3421	9.87056	34.4306	17.949	7.62893	17.6255	13.1449	11.1064
ARHGAP22	Rho GTPase activating protein 22	Arhgap22	chr14:33216822-33369936	1.13888	0.582157	0.394421	2.94981	0	1.14354	0.446941	0.565122	5.3738	1.76113	2.49369	2.06143	1.98274	1.06054	0.245577	0.778153	7.15556	1.22555	0.819606	1.4584	0.514924	0.0573584	0.550461	1.91769	5.38439	1.27734	0.22471	2.62878	4.43973	0.469659
ARHGAP22-IT1	ARHGAP22 intronic transcript 1 (non-protein coding)		chr10:49718567-49719632	0.725819	0.163662	noOrth	noOrth						0.003	0.003	0.003	0.0442185	0.003	0.003	0.003	0.003	0.003	0.003	0.003	0.003	0.003	0.003	0.003	0.003	0.003	0.003	0.248288	0.003	0.003
ARHGAP23	Rho GTPase activating protein 23	Arhgap23	chr11:97450159-97502400	1.54511	3.59737	0.215309	0.913421	0	3.81364	2.85926	2.28097	12.6619	21.3524	27.8008	23.9955	12.5251	49.867	12.3473	21.0766	44.0702	5.9658	5.35238	16.324	10.4607	1.53272	38.9042	11.3862	19.5913	14.7017	5.21635	10.0193	4.68688	0.157291
ARHGAP24	Rho GTPase activating protein 24	Arhgap24	chr5:102207197-102897937	0.777751	1.08188	0.389991	0.308556	0	3.44836	4.72093	3.63203	3.11236	7.83362	8.57868	9.69535	5.27254	10.9128	12.417	15.2009	7.93782	7.95921	7.07479	4.63597	38.2366	2.60007	11.3333	9.04749	2.08372	8.35009	1.97834	5.32366	15.8617	11.3488
ARHGAP25	Rho GTPase activating protein 25	Arhgap25	chr6:87459384-87533235	0.309928	0.147244	0.0520094	0.0362087	0.0600968	0.477202	1.23449	0.619388	0.540962	3.95664	5.42921	4.73277	4.40283	2.19984	6.98407	37.4214	1.42757	3.68883	1.70926	2.2851	3.02143	1.84267	17.4694	32.9567	5.94496	3.66129	0.843972	4.54385	2.10939	113.132
ARHGAP26	Rho GTPase activating protein 26	Arhgap26	chr18:38993144-39376285	0.467205	0.549738	0.238777	0.400367	0.13968	2.11965	3.11626	1.70545	3.87962	4.09488	4.80707	5.64119	3.56602	5.32705	9.77729	6.43959	14.6078	4.99558	5.05058	10.3908	4.02941	2.10067	27.4043	7.33774	3.20832	4.1117	8.51833	8.32031	8.88337	29.8667
ARHGAP26-AS1	ARHGAP26 antisense RNA 1		chr5:142239168-142248487	0.261324	0.0396927	noOrth	noOrth						0.003	0.025792	0.003	0.0472122	0.003	0.003	0.127734	0.003	0.003	0.003	0.0344102	0.0601802	0.003	0.155281	0.003	0.0771088	0.003	0.003	0.724575	0.003	0.003
ARHGAP26-IT1	ARHGAP26 intronic transcript 1 (non-protein coding)		chr5:142572064-142573731	0.0214477	0.0214477	noOrth	noOrth						0.003	0.003	0.003	0.003	0.003	0.003	0.003	0.003	0.003	0.003	0.479994	0.003	0.003	0.003	0.003	0.003	0.278809	0.003	1.29567	0.147525	0.003
ARHGAP27	Rho GTPase activating protein 27	Arhgap27	chr11:103331483-103363692	2.53082	2.84012	0.205566	0.635799	0.575632	1.97808	1.15405	0.896481	4.15338	17.1575	17.4444	15.3873	16.1415	18.5532	3.99743	11.0279	1.06642	3.783	2.72002	3.63768	7.14029	1.16692	8.59745	23.59	1.59619	4.86347	0.203185	2.74768	2.58435	25.7986
ARHGAP28	Rho GTPase activating protein 28	Arhgap28	chr17:67842707-68004108	0.620815	0.259266	0.293251	0.107049	0	1.14452	1.40834	0.785134	0.406168	2.13235	2.80038	2.64271	1.84664	0.983719	2.88955	2.6336	0.158722	3.32748	1.04358	0.366463	5.07409	0.0288843	1.89358	1.55283	4.77701	1.69557	2.98709	31.1408	1.1356	0.003
ARHGAP29	Rho GTPase activating protein 29	Arhgap29	chr3:121953325-122016153	0.430025	0.589433	0.513357	0.594903	0	2.95112	8.26217	7.33817	7.16611	4.31076	6.24871	6.09315	4.06745	7.10022	22.5332	14.9508	4.26644	19.7401	8.33636	11.1144	20.6188	6.86018	26.6997	10.5239	8.73832	8.65912	2.86845	10.3591	15.926	0.538786
ARHGAP30	Rho GTPase activating protein 30	Arhgap30	chr1:171388959-171410298	0.450315	1.66187	0.0512979	0.0423877	0	0.337838	0.960092	0.597412	0.522043	4.08254	8.16065	4.51527	5.42571	20.4675	3.86783	25.5566	1.41316	4.1945	1.02576	1.30172	2.20057	1.51227	6.66831	25.8797	2.78481	1.80574	0.156825	1.49153	1.92732	115.268
ARHGAP31	Rho GTPase activating protein 31	Arhgap31	chr16:38598342-38713035	0.87584	0.35046	0.743629	1.55242	525.289	5.27992	5.14424	2.52462	9.01072	2.86097	5.09566	9.25537	3.12264	2.03418	9.14778	7.01427	3.81801	7.11062	5.67972	8.99221	2.89197	1.2679	13.1561	5.74908	7.55994	3.74263	1.30172	3.18608	6.11994	6.13119
ARHGAP31-AS1	ARHGAP31 antisense RNA 1		chr3:119033139-119041607	1.18181	0.00726412	noOrth	noOrth						0.536264	0.414871	0.592584	0.408575	0.003	0.176194	0.505571	0.286797	0.476667	0.397334	0.710973	0.255995	0.0800046	0.754889	0.269612	0.687248	0.121463	0.48677	0.752611	0.642695	0.003
ARHGAP32	Rho GTPase activating protein 32	Arhgap32	chr9:32116135-32265511	0.654765	0.00177531	5.00708	11.2774	111.099	10.684	10.0411	4.65841	19.0571	0.003	0.003	0.003	4.4168	0.003	1.64043	1.08369	0.003	2.45614	2.27117	0.628708	0.003	1.26781	5.35631	0.925715	5.01621	2.03782	1.12339	0.003	1.74576	1.47532
ARHGAP33	Rho GTPase activating protein 33	Arhgap33	chr7:30522225-30535009	7.61141	2.63093	3.21506	23.3098	2.64575	7.99399	1.17232	0.843759	24.1917	4.81345	6.7617	9.67532	10.347	2.73046	0.344207	0.813104	2.69216	0.362939	0.384546	0.355575	0.364334	0.09165	0.37723	0.790142	2.78509	1.58446	0.228119	4.55714	0.762976	0.111646
ARHGAP35	Rho GTPase activating protein 35	Grlf1	chr7:16494472-16614993	1.07526	0.597689	1.6171	2.41352		29.2593	22.3783	12.3826	31.85	12.2651	18.043	15.1242	11.3262	7.8874	13.3807	7.39209	18.3968	10.7556	10.0676	22.9671	9.59712	12.9784	4.61106	7.877	12.9346	8.43781	11.2333	31.3945	20.9359	8.18422
ARHGAP36	Rho GTPase activating protein 36	Arhgap36	chrX:49463944-49500250	0.298518	1.23276	0.866205	0.360333	0	0.648547	0.196298	0.181756	0.142352	0.003	0.343557	0.0787139	0.0464556	0.487012	0.003	0.003	0.435524	0.15874	0.0538906	0.0155988	0.117133	0.003	0.0586586	0.0817057	0.003	0.169889	3.73274	1.36817	0.113864	0.003
ARHGAP39	Rho GTPase activating protein 39	Arhgap39	chr15:76723984-76818170	5.93206	1.51236	3.43836	6.95001	200.22	9.81992	3.31208	2.52778	10.5511	2.89244	8.47572	16.5198	8.13488	2.29598	0.290122	0.873469	4.45298	0.675305	0.652226	0.248836	0.927603	0.0973044	1.34935	0.182874	2.84888	0.596598	0.003	9.73395	1.33486	0.0229249
ARHGAP4	Rho GTPase activating protein 4	Arhgap4	chrX:73894351-73911298	1.70895	0.666005	0.0498096	0.0544141	0.616903	0.878586	0.497191	0.406211	0.648906	14.813	20.1801	15.1044	31.4216	7.94233	7.2497	56.4767	2.38949	4.13127	3.04265	2.94902	6.21508	1.53072	11.0445	41.3561	4.52607	5.06402	0.85493	4.76089	3.12495	36.0892
ARHGAP40	Rho GTPase activating protein 40	Arhgap40	chr2:158512795-158550628	0.724612	18.4551	60.8131	1.2296	0	15.2028	8.96891	5.09152	0.197228	0.0943525	0.0779987	0.140938	0.151621	2.96019	0.003	0.0357543	0.0105764	0.804707	0.003	0.003	0.445504	0.00634459	0.0498921	0.003	0.00806402	0.616474	0.003	0.511652	0.0594279	0.003
ARHGAP42	Rho GTPase activating protein 42	Arhgap42	chr9:8994952-9239013	0.733987	0.428391	1.61394	1.10314	0.661065	5.08123	4.1264	3.63824	2.92675	1.08039	2.03843	3.75188	0.918697	1.13657	3.348	2.69514	1.37195	3.05485	3.84555	2.16581	2.4605	1.71924	5.37345	2.57525	1.27923	1.61825	1.20644	3.26428	6.25753	0.21434
ARHGAP44	Rho GTPase activating protein 44	Arhgap44	chr11:65002038-65162961	1.53052	0.511881	3.11547	4.71501	936.57	14.5133	10.676	7.11298	16.2956	3.3519	5.81146	6.83295	5.16226	1.76912	1.04439	1.73252	14.8263	1.20768	2.79928	2.76235	2.01493	0.384029	7.25499	3.07531	4.36109	3.24502	0.540596	4.48675	5.42196	0.140635
ARHGAP5	Rho GTPase activating protein 5	Arhgap5	chr12:52503971-52567851	0.909525	1.27304	1.73437	2.47114	345.141	21.9998	28.7869	23.1284	35.1048	20.5731	22.8024	0.003	8.30408	18.0847	23.0753	10.9802	0.003	0.003	0.003	0.003	37.3719	12.1822	25.4449	21.6411	35.2788	0.003	11.358	0.003	36.9368	13.0076
ARHGAP5-AS1	ARHGAP5 antisense RNA 1 (head to head)		chr14:32544624-32545999	2.83469	2.1397	noOrth	noOrth						2.88201	3.50994	0.003	3.0848	1.78889	1.27246	2.09673	0.003	0.003	0.003	0.003	1.6605	0.58637	0.787178	1.2772	1.66387	0.003	0.42881	0.003	3.15944	0.426221
ARHGAP6	Rho GTPase activating protein 6	Arhgap6	chrX:168795098-169304435	0.73596	0.417285	0.111823	0.226041	0	0.473408	0.718923	0.759409	1.3151	1.65431	4.77712	6.28338	4.41234	2.42775	5.86124	3.19909	1.84302	3.94639	12.2521	2.83688	6.74761	0.36548	9.43309	3.93969	5.93015	13.2202	5.04695	4.51895	11.9397	2.00683
ARHGAP8	Rho GTPase activating protein 8	Arhgap8	chr15:84720051-84772207	3.16955	3.91637	0.458233	0	0	0.99465	1.34661	1.94873	0.003	19.5088	6.49839	4.06847	9.48886	12.2217	0.309423	2.86649	1.3982	3.2412	3.01542	0.0413526	16.4979	0.0100565	4.18641	0.155586	1.84778	5.26202	0.0787314	2.7893	8.19935	0.0315693
ARHGAP9	Rho GTPase activating protein 9	Arhgap9	chr10:127322115-127329943	0.338412	0.130562	0.0243936	0.0112659	0	0.417506	0.705736	0.81614	0.298561	8.63104	10.1534	5.67767	11.4112	3.46006	5.14365	38.6541	4.47836	3.82735	1.64173	2.35432	4.16158	3.71916	32.6933	146.126	2.46848	4.57074	1.02382	27.5811	1.5376	144.038
ARHGDIA	Rho GDP dissociation inhibitor (GDI) alpha	Arhgdia	chr11:120577234-120581620	1.35256	0.956126	0.553984	1.02158	1584.73	54.8987	31.9817	26.2335	69.5293	49.9448	94.2353	99.6432	124.403	65.0748	140.245	113.726	37.2745	66.2144	62.9931	20.2322	64.6146	25.8523	98.616	63.5841	88.3374	57.2714	33.1461	59.5173	64.8702	92.4794
ARHGDIB	Rho GDP dissociation inhibitor (GDI) beta	Arhgdib	chr6:136923708-136941717	0.312274	0.526697	0.157065	0.0937394	0	21.3916	36.5093	22.4707	15.9891	43.0675	60.4513	53.0074	56.532	89.8385	113.519	336.977	20.6837	82.6166	42.9775	45.7152	85.7786	40.0809	149.132	348.451	38.5226	83.1842	19.0382	57.194	54.2747	1210.97
ARHGDIG	Rho GDP dissociation inhibitor (GDI) gamma	Arhgdig	chr17:26199182-26201350	7.6712	0.324012	18.8994	8.60178	361.977	107.47	57.4191	49.4429	32.5167	18.7377	34.145	35.8431	27.2698	1.22484	0.526384	0.193136	29.5681	8.87733	3.60654	1.40306	0.739178	0.32738	2.63365	1.10943	0.557553	3.08842	1.31309	4.96046	1.49892	0.0810324
ARHGEF1	Rho guanine nucleotide exchange factor (GEF) 1	Arhgef1	chr7:24902985-24926591	1.75006	0.944982	0.43675	0.601223	0.202372	10.3226	2.92467	5.40174	8.55731	16.9418	26.3606	21.6636	34.6698	13.4501	15.8268	51.9075	2.84745	7.90785	6.25195	3.56608	7.60305	4.08062	14.3377	33.7907	9.46165	8.11726	2.10606	6.04606	9.985	43.8952
ARHGEF10	Rho guanine nucleotide exchange factor (GEF) 10	Arhgef10	chr8:14911716-15001085	1.59712	0.578879	0.347403	1.50505	0	2.12575	3.18165	1.92237	10.4405	7.35458	8.48892	20.65	7.82316	4.01567	6.10559	6.35526	7.55718	7.01138	8.70986	8.70541	6.86264	0.5414	13.6181	8.28373	10.3711	5.88626	1.39301	13.8642	5.11263	0.613788
ARHGEF10L	Rho guanine nucleotide exchange factor (GEF) 10-like	Arhgef10l	chr4:140514484-140665905	1.89965	2.64981	0.280804	0.857236	0	4.49429	1.46882	2.02196	8.12557	19.1438	17.4881	12.26	23.1339	25.117	4.55212	9.22451	4.49106	6.6733	7.58026	10.5622	17.7652	18.7527	5.54318	5.8806	5.25985	15.4168	16.8354	4.98946	10.664	7.47027
ARHGEF11	Rho guanine nucleotide exchange factor (GEF) 11	Arhgef11	chr3:87618750-87738033	1.21234	0.822599	1.05839	1.86067	9.52238	12.1424	11.1422	5.81038	17.0499	10.4609	11.2128	12.6605	10.1019	7.53772	10.6935	7.19075	10.4971	8.34456	5.29315	6.8251	8.34135	3.08271	4.0633	8.08115	11.3527	9.84757	6.96036	17.2782	7.86995	20.8914
ARHGEF12	Rho guanine nucleotide exchange factor (GEF) 12	Arhgef12	chr9:42963841-43105718	0.674971	0.647172	0.657406	1.23833	432.344	20.2768	20.293	10.3322	31.9606	17.3634	22.9335	19.9859	9.3999	16.7032	29.6593	18.6734	25.5346	17.2473	23.1669	32.2366	42.5241	26.5757	50.5835	19.2845	26.9004	24.7704	22.6219	14.8731	32.1525	6.14817
ARHGEF15	Rho guanine nucleotide exchange factor (GEF) 15	Arhgef15	chr11:68943153-68956858	0.805646	0.446886	0.078193	0.406147	0	0.423693	0.498153	0.440901	2.35944	2.22767	4.82474	5.41639	6.25225	2.59611	31.6601	8.48147	0.396358	9.47199	10.193	5.02976	2.57208	0.764954	6.46513	6.49561	2.23208	4.15531	0.743732	1.74644	2.53828	0.003
ARHGEF16	Rho guanine nucleotide exchange factor (GEF) 16	Arhgef16	chr4:154278469-154301663	11.3091	10.102	1.91573	1.95226	0.316413	3.144	2.07103	1.85173	2.40051	12.8201	9.40107	14.824	18.5777	12.4214	0.870727	0.31081	0.217259	1.45221	1.67469	0.188392	4.6478	1.12546	1.48681	0.51912	0.277199	2.12631	0.312078	1.27381	3.17065	0.0203215
ARHGEF17	Rho guanine nucleotide exchange factor (GEF) 17	Arhgef17	chr7:100869745-100932161	2.80735	1.1241	0.374841	2.56649	3.74584	7.19873	2.83804	2.06174	27.6123	20.6241	30.7459	33.0481	36.3966	12.094	12.1944	15.3913	11.2514	10.151	10.9314	11.0531	15.8358	1.07723	14.9146	13.1934	15.1833	14.483	2.99783	12.4645	10.9351	0.0833079
ARHGEF18	Rho/Rac guanine nucleotide exchange factor (GEF) 18	Arhgef18	chr8:3393007-3456601	1.23338	0.893627	2.02435	2.45073	17.2945	12.625	13.7673	9.4979	14.4832	4.21123	8.94522	7.63134	8.36821	5.28112	2.97522	11.9188	4.87488	2.90657	3.68586	1.33585	7.06766	2.25107	3.45925	10.9661	5.18745	4.23769	1.46378	4.29481	4.73215	23.199
ARHGEF19	Rho guanine nucleotide exchange factor (GEF) 19	Arhgef19	chr4:141242883-141257562	6.67187	7.04259	1.49559	1.26691	249.366	6.79941	0.948723	1.64288	2.65171	18.6476	11.6556	12.1516	13.4034	14.7405	3.60703	2.31867	0.074896	1.02179	1.33268	1.09052	2.41424	1.18772	1.65634	5.51938	3.4613	3.45391	0.222457	1.63984	3.16042	1.3276
ARHGEF19-AS1	ARHGEF19 antisense RNA 1		chr1:16524348-16524852	0.00992346	0.00992346	noOrth	noOrth						0.003	0.003	0.003	0.003	0.003	0.003	0.003	0.003	0.003	0.003	0.003	0.964789	0.003	0.594049	1.86936	0.003	0.815398	0.003	0.003	0.003	0.560427
ARHGEF2	Rho/Rac guanine nucleotide exchange factor (GEF) 2	Arhgef2	chr3:88616206-88648052	0.839209	0.425025	0.560779	0.727054	135.97	29.2084	18.0165	9.24171	24.4031	24.079	29.9043	28.4233	30.2635	14.2657	42.0717	34.0986	43.1573	30.7392	29.5137	13.2961	15.9234	3.14454	62.3421	46.9834	37.4671	30.269	11.3377	22.6653	14.9803	99.0403
ARHGEF25	Rho guanine nucleotide exchange factor (GEF) 25	Arhgef25	chr10:127182520-127190054	1.10238	0.48105	0.172752	0.968581	0	4.4182	2.93667	3.22452	19.7721	9.85932	20.8719	22.4196	36.8629	9.81991	10.1016	26.0403	26.6782	11.4408	50.3051	6.37831	8.8065	0.505866	10.3827	26.0671	31.6454	75.0642	2.77557	30.2645	8.79776	1.36169
ARHGEF26	Rho guanine nucleotide exchange factor (GEF) 26	Arhgef26	chr3:62338776-62462221	1.57002	0.452568	0.58929	1.03512	0.0220002	4.43868	4.72541	2.46555	6.80937	6.54387	9.86048	18.9823	5.92586	2.97714	5.55637	3.40546	9.31135	2.49475	15.0569	1.52149	4.55963	13.7999	14.042	4.06454	4.31942	7.29702	0.295206	13.2733	6.25299	0.003
ARHGEF26-AS1	ARHGEF26 antisense RNA 1		chr3:153742189-153839121	3.26593	0.392947	noOrth	noOrth						0.91115	2.43956	6.23275	2.0347	0.349465	0.0946709	0.0412219	6.95311	0.130625	1.24161	0.101536	0.239905	0.322096	1.88997	0.433072	0.333319	0.786793	0.003	0.460888	1.15488	0.0428134
ARHGEF3	Rho guanine nucleotide exchange factor (GEF) 3	Arhgef3	chr14:27114898-27403911	0.806169	0.582194	0.941656	1.29748	451.904	14.804	17.6996	11.7344	20.3181	11.1603	15.0494	14.0874	10.2002	9.11695	9.79549	15.9289	26.109	7.2781	10.1627	4.14561	23.6814	0.967168	13.9656	16.2614	22.8729	11.6681	3.13209	17.4589	6.4043	60.7226
ARHGEF33	Rho guanine nucleotide exchange factor (GEF) 33	Arhgef33	chr17:80307406-80388689	0.974666	0.124084	0.357795	0.237113	0	0.601074	0.158632	0.304902	0.235174	0.528334	1.09414	1.00775	1.23656	0.123069	0.0703389	0.700452	1.19188	0.753519	0.117994	0.60151	0.919028	0.0592726	0.414633	0.724227	1.82494	1.03916	0.0709857	6.22324	1.11109	0.0469016
ARHGEF35	Rho guanine nucleotide exchange factor (GEF) 35		chr7:143883175-143991230	1.61573	0.561698	noOrth	noOrth						4.64682	5.22083	2.46909	1.92928	1.23987	1.73332	0.964106	0.220379	2.7697	1.73978	0.247221	7.20946	1.88687	1.59589	0.405164	3.03817	1.8497	0.121735	1.27786	10.0601	0.198303
ARHGEF37	Rho guanine nucleotide exchange factor (GEF) 37	Arhgef37	chr18:61493793-61536536	2.75234	1.90066	0.261888	0.111127	0	0.586898	1.2949	1.28681	0.448179	13.6736	9.5877	9.09175	12.048	7.66544	1.5896	2.3163	8.13005	3.8307	8.14691	5.95256	3.53365	0.849579	2.73166	3.26321	1.91932	12.821	4.33298	3.77799	1.31421	0.0188171
ARHGEF38	Rho guanine nucleotide exchange factor (GEF) 38	Arhgef38	chr3:133159530-133234889	1.30676	1.10567	2.28809	0.0301624	0	2.37781	1.72892	1.22612	0.0234331	0.848151	1.10232	1.52189	0.588522	0.85899	0.003	0.00959716	0.0811851	0.396416	0.516972	0.003	3.6058	1.16228	1.23994	0.0159937	0.484687	0.870446	0.003	0.273225	3.76184	0.003
ARHGEF38-IT1	ARHGEF38 intronic transcript 1 (non-protein coding)		chr4:106482747-106491395	2.37413	8.74549	noOrth	noOrth						0.003	0.152586	0.627789	0.0463893	0.764143	0.003	0.003	0.003	0.003	0.003	0.003	0.36693	0.003	0.315589	0.003	0.003	0.253894	0.003	0.0524394	0.376158	0.003
ARHGEF3-AS1	ARHGEF3 antisense RNA 1		chr3:56974067-56994882	0.0362247	0.0362247	noOrth	noOrth						0.003	0.003	0.003	0.003	0.003	0.003	0.107343	0.003	0.301767	0.003	0.003	0.003	0.003	0.003	0.003	0.0461449	0.003	0.003	0.833808	0.003	0.003
ARHGEF4	Rho guanine nucleotide exchange factor (GEF) 4	Arhgef4	chr1:34721923-34812754	1.47064	3.75613	0.137428	4.1619	1.51844	1.0659	0.811674	0.506636	24.068	7.65924	10.2542	10.4143	5.69065	21.7215	1.72901	1.16092	46.7231	6.15715	3.75908	0.992547	0.322919	0.113321	1.35513	0.879814	5.58197	9.93935	0.977522	5.15353	7.43607	0.245605
ARHGEF40	Rho guanine nucleotide exchange factor (GEF) 40	Arhgef40	chr14:51984832-52006247	1.90899	1.25247	0.102296	0.503669	1.48123	1.64118	0.810815	0.82952	5.38569	19.104	14.4767	24.2473	23.8228	13.3926	12.6852	4.89906	4.62134	29.0911	7.66335	4.2417	6.97863	8.35935	11.7084	9.69512	18.6084	17.0318	4.92781	11.0091	7.28368	12.2827
ARHGEF5	Rho guanine nucleotide exchange factor (GEF) 5	Arhgef5	chr6:43265643-43289320	2.28947	2.9146	2.34034	0.427898	1.91877	6.78798	6.72889	5.24145	1.14323	6.40703	7.51059	4.81116	5.73866	7.78704	1.84701	1.3745	0.290558	3.79278	2.03951	0.447003	7.9138	2.82288	4.41248	1.44096	2.53436	2.70794	0.0480909	2.26842	8.14686	0.660588
ARHGEF6	Rac/Cdc42 guanine nucleotide exchange factor (GEF) 6	Arhgef6	chrX:57231484-57338729	0.525826	0.221815	0.570793	0.731822	0	9.84487	8.92255	5.9371	10.558	5.70763	7.47766	12.1537	5.00538	3.20012	27.8692	10.0487	11.1214	37.1721	9.05579	18.1004	4.34272	1.29234	11.0537	14.7727	10.9167	7.30913	9.40118	6.43758	4.18447	47.754
ARHGEF7	Rho guanine nucleotide exchange factor (GEF) 7	Arhgef7	chr8:11728104-11835217	1.0478	1.13307	0.42109	2.16973	114.899	9.73205	7.62407	4.64499	37.7881	18.6991	17.7829	22.2912	14.221	19.7336	37.1025	23.89	31.5434	18.1965	11.9854	15.291	12.7578	4.71611	12.0457	27.6173	13.9584	12.0503	12.5711	20.0628	12.5602	12.3076
ARHGEF7-AS1	ARHGEF7 antisense RNA 1		chr13:111796651-111797080	0.188118	0.0117287	noOrth	noOrth						0.003	0.003	0.0988006	0.0876693	0.003	0.003	0.003	0.003	0.243166	0.003	0.003	0.003	0.003	0.003	0.003	0.003	0.003	0.003	3.80737	0.003	0.003
ARHGEF7-AS2	ARHGEF7 antisense RNA 2		chr13:111766620-111768922	3.08387	0.67361	noOrth	noOrth						0.417745	0.391635	0.95675	0.676046	0.133361	0.396527	0.149282	0.162061	0.335098	0.0532646	0.164581	0.142353	0.058564	0.003	0.003	0.0696083	0.444249	0.003	1.04361	0.136475	0.003
ARHGEF7-IT1	ARHGEF7 intronic transcript 1 (non-protein coding)		chr13:111774998-111796611	0.220614	0.016514	noOrth	noOrth						0.003	0.0684225	0.0471214	0.0417662	0.003	0.0738906	0.047116	0.0572736	0.142786	0.003	0.003	0.003	0.003	0.003	0.003	0.0873369	0.169794	0.003	2.30142	0.003	0.003
ARHGEF9	Cdc42 guanine nucleotide exchange factor (GEF) 9	Arhgef9	chrX:95048943-95196505	0.655528	0.410713	0.440528	8.68363	214.916	4.2519	3.87965	2.93114	72.6887	5.93172	5.99779	5.75243	4.26716	3.43799	4.36241	12.4994	36.2905	4.4971	6.84689	12.5046	5.30711	1.82067	4.89509	3.95677	8.24356	11.2874	1.65138	6.47451	9.24745	4.04759
ARHGEF9-IT1	ARHGEF9 intronic transcript 1 (non-protein coding)		chrX:62890075-62891382	0.600393	0.0972292	noOrth	noOrth						0.003	0.0651003	0.003	0.003	0.003	0.003	0.224746	0.091066	0.003	0.003	0.003	0.003	0.003	0.003	0.003	0.138867	0.003	0.003	0.003	0.003	0.003
ARID1A	AT rich interactive domain 1A (SWI-like)	Arid1a	chr4:133679007-133756769	4.00037	3.80455	4.24485	6.8174	1349.48	22.9265	16.8229	8.57032	25.8678	17.5313	23.1484	20.0329	0.003	14.4359	16.6723	0.003	0.003	0.003	0.003	0.003	13.444	6.78724	11.7183	0.003	0.003	0.003	12.0552	0.003	0.003	0.003
ARID1B	AT rich interactive domain 1B (SWI1-like)	Arid1b	chr17:4995073-5347656	1.08228	0.895843	0.536787	0.86833	735.285	8.25358	6.27204	4.02822	10.0045	13.021	15.1362	14.3787	7.3422	10.3215	13.6866	13.2894	7.59826	10.4567	9.93681	9.63118	8.94069	3.27102	8.28925	12.0631	15.088	15.3552	14.8912	11.8317	15.267	14.7486
ARID2	AT rich interactive domain 2 (ARID, RFX-like)	Arid2	chr15:96287521-96405463	1.00865	1.57766	1.96375	1.58416	526.645	13.1582	14.6106	7.64993	9.52412	7.55618	8.32383	4.71316	3.66334	9.48506	6.02738	4.64923	3.72307	5.76162	6.61688	4.07748	5.46144	1.91665	4.8253	5.65322	7.04336	5.56869	2.80395	16.3808	5.31143	10.373
ARID3A	AT rich interactive domain 3A (BRIGHT-like)	Arid3a	chr10:79927071-79955012	0.91171	0.380307	3.76517	1.101	0.55216	7.6474	4.22105	2.55439	1.40583	1.08185	1.35912	1.13986	1.0757	0.485601	1.63699	0.905612	0.238739	0.578655	0.602204	0.331699	1.05957	0.297842	1.24224	2.60202	0.409561	0.496421	0.371435	3.13683	0.327686	6.19236
ARID3B	AT rich interactive domain 3B (BRIGHT-like)	Arid3b	chr9:57790504-57836793	1.15853	0.752741	0.928182	0.77221	531.787	2.26607	1.43554	1.04969	1.31763	1.8217	2.20583	1.67759	2.20216	1.28441	0.71911	1.57189	0.269664	0.428251	0.57232	0.296467	0.579242	0.318868	1.98138	2.63758	0.370601	0.730876	0.598912	10.9321	0.597566	4.69614
ARID3C	AT rich interactive domain 3C (BRIGHT-like)	Arid3c	chr4:41723835-41731142	1.05708	0.657216	0.758504	0	0	0.109245	0.003	0.003	0.003	0.123717	0.023247	0.0240558	0.0319776	0.0315523	0.003	0.0116902	0.0994728	0.003	0.003	0.003	0.003	0.332986	0.003	0.003	0.0541739	0.003	0.003	0.21753	0.0222912	0.003
ARID4A	AT rich interactive domain 4A (RBP1-like)	Arid4a	chr12:71015966-71099351	0.588218	0.572083	0.59095	1.25499	40.3618	6.18948	7.15337	3.99582	12.2739	6.12577	6.27545	7.64039	2.96974	5.59503	13.1746	13.3859	19.6247	12.1886	11.1149	5.84037	8.81006	2.09094	3.86363	7.28582	10.6353	11.3117	3.64562	7.08119	14.3808	12.0476
ARID4B	AT rich interactive domain 4B (RBP1-like)	Arid4b	chr13:14063791-14199603	0.986598	0.63449	0.769738	1.04056	106.958	9.89518	10.5556	6.983	12.362	13.9051	14.0117	12.4978	6.46905	7.53783	8.74438	16.6867	17.3152	8.81307	10.8869	7.58275	11.1999	5.30416	14.3008	10.91	13.7696	15.3677	5.60225	18.2624	0.003	25.3333
ARID4B-IT1	ARID4B intronic transcript 1 (non-protein coding)		chr1:235333434-235334206	0.15727	0.940269	noOrth	noOrth						0.291412	0.0496348	0.15319	0.003	0.743205	0.229288	1.20619	1.53287	0.003	0.822607	0.136061	1.0708	0.003	2.45592	0.767499	1.16874	1.38307	0.003	0.816169	1.04546	0.003
ARID5A	AT rich interactive domain 5A (MRF1-like)	Arid5a	chr1:36307732-36324029	1.30191	0.643759	0.0736376	0.124919	878.077	1.30639	0.782707	1.02785	1.76253	5.7682	16.0265	33.8747	17.8074	9.08305	12.8648	25.5407	5.31173	10.9935	8.11515	5.83824	2.56255	3.63188	56.9593	27.0278	5.16186	17.9323	15.1651	8.06151	6.29538	14.2885
ARID5B	AT rich interactive domain 5B (MRF1-like)	Arid5b	chr10:68092915-68278726	0.357741	0.339352	0.310295	0.231213	0	8.74452	7.4769	5.26979	5.33798	6.92777	7.65573	13.2606	5.19243	7.83459	41.705	17.8435	11.8669	21.4144	20.6613	17.955	8.65903	1.43356	24.4842	23.0125	12.6751	28.0408	113.306	10.8527	8.37941	7.10068
ARIH1	ariadne RBR E3 ubiquitin protein ligase 1	Arih1	chr9:59388553-59486374	0.677887	1.00436	1.05448	1.21029	448.693	19.4841	21.7852	16.2793	22.0174	12.7184	13.293	14.5907	8.72583	18.2711	16.3568	11.5702	15.473	14.4793	16.9656	16.3655	13.4447	9.54754	17.4153	17.9929	22.4704	22.7139	27.88	27.779	17.4054	23.2093
ARIH2	ariadne RBR E3 ubiquitin protein ligase 2	Arih2	chr9:108602942-108653681	0.780122	0.66827	0.232007	0.269441	709.357	10.1917	9.83164	7.63576	10.7073	35.0892	33.9002	25.8323	29.183	26.5563	29.3204	39.3994	37.1851	23.9838	26.934	85.3351	29.3982	23.2817	32.6885	44.0186	33.6047	45.7719	41.4518	44.3358	54.7518	44.3616
ARL1	ADP-ribosylation factor-like 1	Arl1	chr10:88731413-88743202	0.757135	0.676346	1.28588	1.14225	85.2878	57.3588	71.9474	73.9166	60.1748	63.965	37.4603	32.7324	25.388	35.6304	31.3403	38.0697	71.7342	42.634	53.7905	49.833	78.8076	51.953	44.1503	38.8601	76.4082	60.3993	23.6297	80.7232	71.6752	28.8834
ARL10	ADP-ribosylation factor-like 10	Arl10	chr13:54575012-54581128	1.15334	1.81343	1.95595	4.40063	0	4.42338	2.43856	1.4927	6.26561	1.48142	1.48682	2.58499	1.01524	2.58196	0.718415	2.16809	2.19259	0.835125	1.12944	0.003	0.928131	0.279325	1.76511	2.32467	4.62466	1.7259	1.04619	1.52895	0.893921	0.617242
ARL11	ADP-ribosylation factor-like 11	Arl11	chr14:61309752-61311936	0.129536	0.0384768	0.132396	0.11268	0	0.324118	0.57015	0.209123	0.313026	0.199079	0.505434	0.37402	0.360879	0.106889	0.298353	3.01234	0.110811	0.248231	0.114685	0.226225	0.129013	0.20227	1.53971	4.42906	0.16163	0.114265	4.13569	0.19544	1.36236	28.1681
ARL13A	ADP-ribosylation factor-like 13A	Arl13a	chrX:134187500-134208030	0.28719	0.337842	0	0.131766	0	0.003	0.003	0.003	0.103995	0.831701	0.0211303	0.0284907	0.0253251	0.266638	0.10206	0.16959	0.070331	0.492843	0.0567966	0.0717908	0.003	0.003	0.003	0.003	0.297776	0.003	0.003	10.763	0.375325	0.210317
ARL13B	ADP-ribosylation factor-like 13B	Arl13b	chr16:62793688-62847040	0.778062	0.359815	2.95883	0.541603	1135.89	15.7358	16.9475	11.7498	2.71111	1.8525	5.09053	6.08629	2.54971	1.80113	4.2188	4.11865	3.2673	4.50324	6.86457	3.36766	5.90629	2.39133	11.9331	4.19381	7.52215	4.54203	1.02994	6.4787	6.62763	3.12622
ARL14	ADP-ribosylation factor-like 14	Arl14	chr3:69222418-69223618	0.149765	0.212647	0	0	0.59102	0.003	0.003	0.003	0.003	0.0345142	0.0258582	0.0668814	0.071126	0.0704187	0.0545478	0.0391299	0.0317105	0.003	3.06129	0.003	0.070762	0.0928822	0.003	0.104336	0.0483556	1.77443	0.003	0.003	0.003	0.003
ARL15	ADP-ribosylation factor-like 15	Arl15	chr13:113794507-114157461	0.690765	0.557074	0.330967	0.631835	0	3.39268	5.06168	3.63283	7.69172	7.63896	8.48808	13.2238	4.2856	6.7816	20.7823	16.9886	10.9849	13.5918	13.9323	15.8336	17.3657	3.7783	10.5126	18.7749	8.56728	13.3333	2.22248	12.2731	6.19201	9.64463
ARL16	ADP-ribosylation factor-like 16	Arl16	chr11:120464325-120467600	1.90037	1.07177	0.466172	0.864906	5.44304	4.17088	4.09625	3.2106	7.09835	10.9867	13.6836	13.7405	23.9752	8.79611	8.34462	11.2411	8.79525	8.38292	8.342	2.51346	8.26214	3.61672	9.00525	7.16556	8.84134	16.9446	2.65299	11.4787	12.1683	3.55827
ARL17A	ADP-ribosylation factor-like 17A		chr17:44594068-44657088	1.42409	1.54982	noOrth	noOrth						6.94049	5.14789	3.59322	1.58312	4.69724	1.18185	2.01315	2.56228	2.03885	4.26639	2.99615	3.70992	1.48847	3.76027	4.81581	3.30094	4.21034	5.06449	1.98439	3.30746	1.79256
ARL17B	ADP-ribosylation factor-like 17B		chr15:98737625-98763118	0.842529	1.14294	noOrth	noOrth						5.35553	2.02984	1.40083	0.90113	3.28536	0.862605	2.02206	2.26193	1.59587	2.7443	1.81387	2.85387	1.39406	2.90188	5.21811	2.23237	4.39748	3.60977	5.28414	4.64398	2.15537
ARL2	ADP-ribosylation factor-like 2	Arl2	chr19:6134388-6141137	0.6698	0.322748	0.115422	0.507958	14.8329	14.8938	2.35246	7.33522	36.0602	22.4076	48.2219	45.2094	74.3587	22.912	105.505	105.471	78.3433	80.9667	79.9353	39.1933	60.7644	8.65664	48.5269	51.427	90.6737	82.3131	100.723	91.1552	89.2652	22.9274
ARL2BP	ADP-ribosylation factor-like 2 binding protein	Arl2bp	chr8:94666754-94674423	0.659632	0.62391	0.643844	2.22106	90.4661	38.1096	11.9268	9.70548	68.6969	15.199	22.117	24.1273	20.1659	19.2974	28.3984	31.3976	27.4645	37.9627	28.7487	32.55	36.1844	12.0781	19.8275	27.8221	51.0686	35.4901	16.9631	46.9875	20.4523	41.4812
ARL2BPP10	ADP-ribosylation factor-like 2 binding protein pseudogene 10		chr22:18585222-18586415	0.983795	0.646268	noOrth	noOrth						1.15075	0.003	0.165697	0.110178	0.234785	0.226626	0.520225	0.579681	0.131379	0.511064	0.107585	0.517423	0.205809	0.003	0.520175	0.6027	0.429632	0.313049	0.645355	0.495993	0.003
ARL2BPP2	ADP-ribosylation factor-like 2 binding protein pseudogene 2		chr12:53157188-53157677	1	1	noOrth	noOrth						0.003	0.003	0.003	0.003	0.003	0.003	0.003	0.003	0.003	0.003	0.003	0.003	0.003	0.003	0.003	0.003	0.003	0.003	0.003	0.003	0.003
ARL2BPP3	ADP-ribosylation factor-like 2 binding protein pseudogene 3		chr13:37368620-37369187	0.00976763	0.00976763	noOrth	noOrth						0.003	0.003	0.003	0.003	0.003	0.003	0.003	0.003	0.003	0.003	0.003	0.003	0.003	0.003	0.003	0.003	0.003	0.003	4.86919	0.003	0.003
ARL2BPP4	ADP-ribosylation factor-like 2 binding protein pseudogene 4		chr5:129865111-129865582	1	1	noOrth	noOrth						0.003	0.003	0.003	0.003	0.003	0.003	0.003	0.003	0.003	0.003	0.003	0.003	0.003	0.003	0.003	0.003	0.003	0.003	0.003	0.003	0.003
ARL2BPP5	ADP-ribosylation factor-like 2 binding protein pseudogene 5		chr5:162188838-162189319	1	1	noOrth	noOrth						0.003	0.003	0.003	0.003	0.003	0.003	0.003	0.003	0.003	0.003	0.003	0.003	0.003	0.003	0.003	0.003	0.003	0.003	0.003	0.003	0.003
ARL2BPP6	ADP-ribosylation factor-like 2 binding protein pseudogene 6		chr5:174717733-174718255	0.304696	0.304696	noOrth	noOrth						0.003	0.003	0.003	0.003	0.003	0.003	0.003	0.003	0.003	0.003	0.003	0.003	0.003	0.003	0.003	0.003	0.003	0.003	0.112534	0.003	0.003
ARL2BPP7	ADP-ribosylation factor-like 2 binding protein pseudogene 7		chr9:104817536-104817952	1	1	noOrth	noOrth						0.003	0.003	0.003	0.003	0.003	0.003	0.003	0.003	0.003	0.003	0.003	0.003	0.003	0.003	0.003	0.003	0.003	0.003	0.003	0.003	0.003
ARL3	ADP-ribosylation factor-like 3	Arl3	chr19:46531108-46573085	1.07785	0.479894	2.41989	2.97921	402.325	112.468	72.2444	59.4034	100.18	21.7044	33.0696	45.4392	44.7637	16.1371	23.8994	15.6504	57.7491	15.9851	51.7697	28.0841	43.6122	10.0192	38.0449	22.5616	61.4181	41.0874	14.2812	64.2726	41.2203	8.36638
ARL4A	ADP-ribosylation factor-like 4A	Arl4a	chr12:40005446-40037987	1.50681	1.67041	0.790262	1.12759	149.928	12.8364	13.1072	12.8172	18.4354	26.2682	23.4635	22.482	26.3276	27.3102	10.3281	22.8027	10.734	14.3495	13.3718	5.71522	10.91	7.42729	9.3145	24.9224	7.57077	15.3593	1.76256	91.726	8.29048	7.00506
ARL4C	ADP-ribosylation factor-like 4C	Arl4c	chr1:88673124-88702191	0.768444	0.886435	0.293534	0.526542	0	3.58292	3.74018	3.13275	6.25191	9.22774	11.1149	10.9378	5.21611	10.5251	5.72952	12.0724	14.4604	8.83425	4.31437	2.64688	2.57169	2.06646	16.2657	24.3259	4.17835	6.28081	0.708389	1.78071	1.19107	82.5494
ARL4D	ADP-ribosylation factor-like 4D	Arl4d	chr11:101665540-101667832	2.44873	1.27491	0.156817	0.946111	0.177664	2.28615	1.76021	1.25723	10.6659	13.1424	18.8667	34.1782	44.235	14.3726	3.42006	3.10762	3.6906	3.49033	11.8099	3.03156	37.3456	12.5692	19.0413	3.14821	18.7404	17.1946	0.495629	13.2963	29.4824	0.510948
ARL4P	ADP-ribosylation factor-like 4 pseudogene		chr10:62444262-62444967	0.0490684	0.441404	noOrth	noOrth						0.0249414	0.003	0.003	0.003	0.0763315	0.118071	0.20704	0.102958	0.123586	0.282398	0.0934187	0.112322	0.0111693	0.122953	0.404629	0.0348891	0.339145	0.003	0.630422	0.0269176	0.153944
ARL4P2	ADP-ribosylation factor-like 4 pseudogene 2		chr4:40788126-40788727	0.493725	1.07958	noOrth	noOrth						4.61973	0.638945	0.589594	0.5073	3.47427	1.82105	5.13021	1.89327	2.14983	3.70783	1.14332	2.72839	1.67212	2.49642	4.95734	1.32782	3.01527	0.003	16.7419	1.4226	1.28036
ARL5A	ADP-ribosylation factor-like 5A	Arl5a	chr2:52397950-52424874	0.472154	0.909901	0.751172	1.14558	0.199664	13.545	17.6494	15.3953	23.6839	10.7712	10.224	10.9792	7.07126	18.8115	20.4083	17.3118	21.5415	19.3535	23.6072	35.9157	22.1317	13.6443	23.0006	20.8568	16.4938	23.4215	25.8674	16.4931	30.7374	0.003
ARL5B	ADP-ribosylation factor-like 5B	Arl5b	chr2:15055361-15079191	0.892715	1.27642	1.24245	1.09798	0	6.65274	7.50332	5.45522	5.77697	3.82956	4.12008	8.55635	2.28199	6.71583	5.85915	3.22824	4.5415	4.2789	5.42927	4.05072	4.70313	7.86614	11.9227	6.03072	5.3864	5.89858	2.12659	5.19153	3.3334	4.33656
ARL5C	ADP-ribosylation factor-like 5C	Arl5c	chr11:97989579-97996173	2.27625	2.32464	39.4604	78.6653	0	0.772531	1.15519	0.708695	1.75192	0.159297	0.0374764	0.003	0.003	0.0517709	0.003	0.003	0.20115	0.0211137	0.0410812	0.003	0.003	0.003	0.003	0.003	0.003	0.003	0.003	0.003	0.003	0.0569839
ARL6	ADP-ribosylation factor-like 6	Arl6	chr16:59613320-59639339	1.02069	0.420169	6.5723	2.17777	665.203	32.4443	40.5104	34.1297	11.8277	4.09132	5.96853	7.94676	4.16733	2.28198	1.67715	3.02768	13.9685	3.50148	5.70568	3.10845	9.50887	1.34557	4.14659	5.39727	6.97794	8.60963	1.13987	13.273	3.18955	2.32037
ARL6IP1	ADP-ribosylation factor-like 6 interacting protein 1	Arl6ip1	chr7:118118889-118129625	0.599929	0.588838	1.50655	1.36604	923.121	126.1	155.278	96.4949	114.21	46.053	56.9403	47.4916	50.1473	49.2308	88.369	48.7123	261.966	87.9023	93.9055	26.2509	87.3994	68.0565	72.1137	71.438	82.6201	68.9693	12.1847	105.267	70.1749	92.3771
ARL6IP1P1	ADP-ribosylation factor-like 6 interacting protein 1 pseudogene 1		chr14:22117943-22118553	0.274626	0.274626	noOrth	noOrth						0.003	0.003	0.003	0.003	0.003	0.003	0.003	0.003	0.003	0.003	0.003	0.003	0.003	0.003	0.003	0.003	0.003	0.003	0.129783	0.003	0.003
ARL6IP4	ADP-ribosylation-like factor 6 interacting protein 4	Arl6ip4	chr5:124116107-124118195	0.895558	0.697523	0.106001	0.1819	395.618	15.3452	11.1327	10.9541	21.4114	87.0253	85.3038	89.6882	159.646	82.1052	163.279	193.443	91.7979	153.368	174.076	54.3768	101.15	67.2228	93.427	87.3454	141.16	133.586	41.2937	138.983	174.66	74.1868
ARL6IP5	ADP-ribosylation-like factor 6 interacting protein 5	Arl6ip5	chr6:97210791-97233315	0.433107	0.466053	0.670212	0.72586	194.531	60.8225	82.111	63.3394	74.4666	38.9894	49.4718	47.349	41.9211	47.8128	61.7433	82.927	124.016	116.705	124.016	146.892	82.1112	23.5219	112.203	138.479	58.4684	105.728	99.571	71.297	85.333	208.442
ARL6IP6	ADP-ribosylation-like factor 6 interacting protein 6	Arl6ip6	chr2:53191431-53219221	0.504143	1.09439	0.902284	0.380751	498.792	8.76894	13.2931	11.9168	4.77953	7.32581	5.6679	6.36213	5.958	13.7378	15.5793	9.88897	5.09026	9.78459	12.5862	7.6618	10.4223	2.20279	12.6033	25.7657	11.277	20.99	8.00015	17.3502	6.33733	25.3066
ARL8A	ADP-ribosylation factor-like 8A	Arl8a	chr1:135146833-135156268	0.585811	0.868682	1.02307	2.22906	446.907	54.5898	45.1762	31.5269	95.3529	22.9974	24.9877	27.349	24.9034	37.1598	46.7978	34.881	86.0354	43.0783	33.6807	31.0167	36.9455	26.1913	49.257	51.3631	41.3796	40.2088	42.8063	32.3562	41.2809	47.157
ARL8B	ADP-ribosylation factor-like 8B	Arl8b	chr6:108783058-108823723	0.521756	1.51533	1.00491	1.39349	916.065	38.8103	52.6339	39.2547	60.4128	24.5857	23.9485	24.0544	17.8912	65.6947	27.6039	23.9041	66.0344	47.4504	35.6005	48.5566	45.0858	15.823	35.3861	29.1044	46.403	46.8077	77.5548	36.5531	65.5899	46.1987
ARL9	ADP-ribosylation factor-like 9	Arl9	chr5:77004054-77009478	0.688882	0.241373	0	0	0	0.003	0.003	0.003	0.003	0.414593	0.412422	0.313979	0.238536	0.120841	0.0701369	0.111806	1.19601	0.203299	0.383432	0.003	0.003	0.003	0.208678	0.178873	0.787552	0.503651	0.003	4.20258	0.149237	0.003
ARMC1	armadillo repeat containing 1	Armc1	chr3:19132143-19163065	0.560603	0.635707	1.70032	2.06008	503.785	21.9471	26.6136	18.177	26.9528	6.59362	9.00395	7.56723	6.17353	8.3172	8.92602	12.2562	18.8151	12.1879	16.0639	13.5362	15.351	8.9475	5.61574	11.4154	15.3097	17.6761	11.839	13.7704	14.0987	13.5252
ARMC10	armadillo repeat containing 10	Armc10	chr5:21645983-21662608	0.626111	0.967852	0.792414	0.427612	20.1492	14.7353	15.5441	11.4488	7.50596	14.4577	10.2973	9.63424	9.57174	16.9889	13.5374	13.8245	25.761	18.7743	21.5971	11.9522	0.003	23.3436	19.8661	16.2852	33.7351	30.6821	8.77894	0.003	17.4102	25.2975
ARMC10P1	armadillo repeat containing 10 pseudogene 1		chr3:94225609-94226464	0.76561	0.736261	noOrth	noOrth						4.71414	6.09837	5.84351	4.44491	5.07301	5.44667	3.94887	7.29577	5.75595	7.62309	4.65874	7.996	7.99919	7.92706	5.80594	11.1471	9.53364	3.17971	7.70805	5.88784	8.33007
ARMC12	armadillo repeat containing 12	Armc12	chr6:35704808-35716856	0.894657	0.4863	UNDEF	UNDEF	0					1.91744	0.849521	0.913713	1.84215	0.750497	0.0813706	1.633	0.497897	0.003	0.272533	0.0374653	1.18266	0.55011	0.239947	1.42297	0.361388	0.527161	0.192688	16.9022	0.632489	0.155604
ARMC2	armadillo repeat containing 2	Armc2	chr10:41914989-42018382	2.8236	0.812754	2.28445	0.437977	316.461	9.64344	7.40102	4.17846	1.35629	6.50896	7.6648	14.9766	5.82524	2.51687	3.02213	1.19735	2.39295	2.20495	2.24702	3.46176	1.97008	0.975978	3.49625	0.46787	3.94487	2.38275	1.89194	16.8685	2.27774	0.745335
ARMC2-AS1	ARMC2 antisense RNA 1		chr6:109244178-109245306	1	1	noOrth	noOrth						0.003	0.003	0.003	0.003	0.003	0.003	0.003	0.003	0.003	0.003	0.003	0.003	0.003	0.003	0.003	0.003	0.003	0.003	0.003	0.003	0.003
ARMC3	armadillo repeat containing 3	Armc3	chr2:19199117-19310234	3.36378	1.49345	1.45757	0.0664649	28.4032	7.0712	5.525	3.69089	0.247563	5.18355	11.4408	20.9602	12.5319	5.56267	0.003	0.003	3.45352	0.109197	0.003	0.003	1.09839	0.003	9.251	0.0689758	6.47323	0.003	0.003	35.7702	0.0415842	3.30837
ARMC4	armadillo repeat containing 4	Armc4	chr18:7088232-7297932	1.88539	0.322463	1.57297	0.0216227	82.8249	5.59696	6.28986	4.08688	0.0731936	3.29682	3.58687	10.4324	8.21229	1.09155	0.0763135	0.146108	1.03361	0.143675	0.817883	0.132415	0.363184	0.115011	8.67465	1.25552	3.84548	2.84087	0.003	34.6149	0.0949318	0.003
ARMC5	armadillo repeat containing 5	Armc5	chr7:128237356-128245100	2.77078	0.759398	0.486702	1.30591	53.2598	2.89734	0.3474	0.818017	3.6337	4.10445	7.0046	7.08275	12.6471	2.11303	1.52165	5.30355	2.64736	2.07867	1.30903	1.2618	3.62433	2.46909	1.04504	3.56529	3.82532	1.92131	3.49416	3.90674	4.50311	2.04365
ARMC6	armadillo repeat containing 6	Armc6	chr8:70220192-70234422	1.18254	0.714021	0.256832	0.649074	103.412	3.06928	1.32766	2.03399	5.41749	9.39708	9.76147	8.68855	11.633	5.95957	5.1009	12.064	4.12486	8.03691	3.72014	5.33255	9.24639	12.4888	2.95977	6.33153	12.7444	4.64476	5.43483	17.7585	15.9243	7.63123
ARMC7	armadillo repeat containing 7	Armc7	chr11:115475676-115490466	2.39587	0.498198	0.403918	0.971464	9.98889	1.80085	1.20714	0.843348	3.08762	4.55949	7.01045	4.01291	14.8765	1.58343	1.43438	2.49444	1.58745	1.60824	2.78336	1.24718	9.28187	2.64705	2.82765	4.73898	2.40712	4.27654	0.976312	3.4471	1.44793	7.64746
ARMC8	armadillo repeat containing 8	Armc8	chr9:99478390-99568899	0.375966	0.636558	0.323948	0.521898	656.588	13.0077	11.5928	8.59947	17.829	21.7906	10.3299	10.4122	8.84214	21.746	34.2824	28.7351	32.2167	29.5048	44.224	39.1657	35.9921	22.2658	28.546	20.6245	29.3195	46.2673	17.5268	40.4452	25.7421	71.7317
ARMC9	armadillo repeat containing 9	Armc9	chr1:86154779-86278284	1.28143	0.452445	1.23801	1.37713	14.5633	7.84243	5.01333	3.0802	5.90892	4.74897	5.06359	7.81939	4.36128	1.94133	1.54298	4.20253	3.8447	2.25104	6.49459	1.40095	3.94404	0.903722	7.83719	4.25505	8.51529	6.11456	0.599207	11.1007	5.56526	0.0802363
ARMCX1	armadillo repeat containing, X-linked 1	Armcx1	chrX:134717937-134721912	0.486891	0.289179	0.503539	1.29645	52.0932	8.17912	11.3828	7.37244	23.1158	4.06872	8.87853	13.4895	8.28838	5.15608	16.1753	7.32358	14.2979	14.8076	50.7422	18.4215	11.565	0.977247	14.7666	13.3129	27.2897	48.2956	10.2732	15.7767	20.1507	1.10482
ARMCX2	armadillo repeat containing, X-linked 2	Armcx2	chrX:134791452-134809221	0.764086	0.129508	0.268392	0.675776	0	4.513	9.18307	6.32669	16.8049	16.5248	17.7743	18.992	22.7127	3.22054	7.29245	10.5165	13.5468	9.15046	17.5775	21.4848	47.2733	0.707924	30.6198	52.1383	47.0563	71.6615	1.55541	17.7144	47.9562	1.62928
ARMCX3	armadillo repeat containing, X-linked 3	Armcx3	chrX:134756567-134761456	0.736938	0.298642	0.385354	0.919783	0	5.85007	14.155	11.8243	25.324	0.003	27.9588	27.1922	26.0052	8.22237	22.8986	12.8458	41.0809	25.2269	38.5124	28.0359	41.618	12.2741	28.4245	27.051	31.2802	34.3361	9.60559	28.7123	44.1041	14.5147
ARMCX3-AS1	ARMCX3 antisense RNA 1		chrX:100877972-100879154	1.66536	0.320195	noOrth	noOrth						0.003	0.521847	0.520386	1.51671	0.123145	0.003	1.05091	0.003	0.824402	1.18415	0.1213	0.003	0.003	0.003	0.003	1.38057	0.635611	0.003	0.858604	0.0739464	0.003
ARMCX4	armadillo repeat containing, X-linked 4	Armcx4	chrX:134686518-134697772	0.928274	1.21599	0.20054	1.54156	0	1.41704	1.51778	0.71014	9.33967	4.29825	5.34983	6.66994	6.17803	7.36714	3.26772	7.54484	10.0044	3.15192	8.39749	6.58057	4.43694	1.60866	2.15473	2.16815	14.934	4.88126	1.46591	7.54584	17.9105	0.884178
ARMCX5	armadillo repeat containing, X-linked 5	Armcx5	chrX:135742691-135747326	0.92926	0.962374	0.316361	0.547351	40.738	2.25684	2.56943	2.15273	4.02489	7.77941	6.70027	7.45485	5.39835	7.07672	5.55514	6.20723	9.56172	4.08229	7.97937	4.27078	7.78005	5.47097	7.3674	6.63266	9.55778	14.6982	2.99518	5.25345	11.7656	8.47662
ARMCX6	armadillo repeat containing, X-linked 6	Armcx6	chrX:134748454-134751419	1.71156	1.06242	0.0458683	0.114984	0	0.58802	1.05139	0.948378	2.16238	32.186	23.1355	22.406	51.0224	19.9799	16.3589	28.259	13.1881	17.5351	20.9982	11.6944	20.2481	6.08023	19.7151	24.0651	17.9081	39.34	6.49904	17.6245	19.9511	21.4301
ARMS2	age-related maculopathy susceptibility 2		chr10:124214168-124216868	2.9992	2.56031	noOrth	noOrth						0.365843	0.0892493	0.0461019	0.0817245	0.124404	0.003	0.046038	0.003	0.0697596	0.0493389	0.003	0.0749291	0.003	0.003	0.003	0.0640041	0.103693	0.003	0.342669	0.003	0.003
ARNT	aryl hydrocarbon receptor nuclear translocator	Arnt	chr3:95434389-95497239	0.6626	0.390067	0.467076	0.37847	2.75234	9.11337	9.73053	7.24748	7.04724	11.1002	14.596	14.9396	8.71557	7.26318	27.6543	14.0073	8.63776	16.9385	16.9158	13.7025	14.0603	9.20763	20.9939	17.6138	33.9536	20.384	21.5264	19.3276	16.5103	26.4921
ARNT2	aryl-hydrocarbon receptor nuclear translocator 2	Arnt2	chr7:84246278-84409959	0.734051	0.0801107	0.451716	4.71384	0	3.05031	2.63761	1.3542	24.4958	2.3768	4.6754	5.69161	2.51439	0.416301	0.648634	3.51065	43.797	0.435772	2.02218	0.927184	5.28152	0.243583	1.07771	1.12376	5.94883	4.59424	2.63724	4.47915	6.39297	0.0247599
ARNTL	aryl hydrocarbon receptor nuclear translocator-like	Arntl	chr7:113207464-113314126	0.317446	0.958273	0.225832	0.413169	25.5697	3.41761	4.45945	3.01718	6.64383	5.06898	8.28807	3.47885	3.58246	15.4092	9.98618	5.38628	20.7643	4.92722	13.175	4.76488	17.7481	21.2188	17.7884	20.6329	8.6203	9.42351	14.7687	20.5192	37.1503	30.4089
ARNTL2	aryl hydrocarbon receptor nuclear translocator-like 2	Arntl2	chr6:146805529-146832646	0.829766	4.25515	0.110928	0.291557	0	0.453784	0.092	0.0603534	0.531047	2.98191	1.689	0.768009	0.606487	7.75042	2.17471	3.19133	2.40536	2.48802	2.65519	0.908106	0.541469	3.46791	4.51965	1.67293	0.496417	0.799996	0.0568844	3.10145	0.401592	0.261699
ARPC1A	actin related protein 2/3 complex, subunit 1A, 41kDa	Arpc1a	chr5:145083868-145108756	0.938421	1.1943	0.938986	1.14064	426.856	52.4589	51.2859	42.6458	59.2762	46.5993	47.5624	45.3294	55.5789	62.0647	36.7327	44.7959	50.2395	49.87	59.7724	76.2226	65.3892	50.926	57.0325	67.4808	44.5936	75.9438	29.9567	57.6576	37.752	27.1165
ARPC1B	actin related protein 2/3 complex, subunit 1B, 41kDa	Arpc1b	chr5:145114255-145128186	0.559229	0.444571	0.190958	0.113979	1.17143	25.3775	13.0262	23.8338	12.3828	37.8924	65.3393	67.7775	72.0116	48.2986	126.877	250.674	12.5018	65.0026	82.318	18.9276	104.128	51.0894	121.265	164.891	50.71	59.9643	11.7571	50.7387	63.9447	503.467
ARPC2	actin related protein 2/3 complex, subunit 2, 34kDa	Arpc2	chr1:74236517-74268213	0.582184	1.25941	0.453779	0.520929	615.148	81.1187	103.992	71.3931	98.1538	156.771	99.1169	97.57	85.3238	237.299	168.73	238.839	104.038	158.321	142.615	116.215	170.071	75.7026	237.612	250.083	148.861	182.487	119.21	179.181	129.3	593.464
ARPC3	actin related protein 2/3 complex, subunit 3, 21kDa	Arpc3	chr5:122391927-122406178	0.388093	1.27586	0.60662	0.495877	48.8704	97.1963	127.738	100.365	88.6379	112.979	58.1773	50.2476	56.0818	228.06	151.047	281.995	80.4118	107.498	131.054	93.7864	197.012	152.39	233.275	235.749	95.8789	159.076	64.6208	127.313	147.117	601.77
ARPC3P1	actin related protein 2/3 complex, subunit 3 pseudogene 1		chr20:47751016-47751549	0.37994	1.30559	noOrth	noOrth						15.1823	8.63637	6.01454	8.03507	32.5318	20.5869	24.1933	8.08334	11.6285	13.2679	13.758	21.5754	20.5913	32.66	33.4394	12.0734	33.4292	10.5193	16.0084	15.8466	111.015
ARPC3P2	actin related protein 2/3 complex, subunit 3 pseudogene 2		chr1:211615615-211616148	0.476879	0.00729942	noOrth	noOrth						0.45747	0.199916	0.123587	0.003	0.003	0.120128	0.725296	0.349172	0.406235	0.415585	0.383156	0.646717	0.562512	0.180942	0.603158	0.38603	0.103516	0.0222239	0.193758	0.472418	1.00502
ARPC3P3	actin related protein 2/3 complex, subunit 3 pseudogene 3		chr11:93921614-93922163	0.549572	1.1421	noOrth	noOrth						50.4437	46.2246	39.1563	56.1375	99.7318	80.3878	159.13	45.8043	60.4711	63.7579	39.1103	113.377	69.6576	105.138	98.1428	53.9274	74.5204	29.1885	67.5812	63.9207	273.059
ARPC3P4	actin related protein 2/3 complex, subunit 3 pseudogene 4		chr11:73632709-73633241	0.38857	2.52849	noOrth	noOrth						2.26572	0.120284	0.0826192	0.0732485	4.13509	0.798288	1.5775	0.595414	0.59667	0.771964	0.429021	1.75071	0.683925	2.80648	2.37682	0.68764	2.6867	0.906544	1.03208	0.683331	7.78334
ARPC3P5	actin related protein 2/3 complex, subunit 3 pseudogene 5		chr6:15935012-15935546	0.148825	1.03801	noOrth	noOrth						7.46813	0.438597	0.636772	0.928772	16.5166	13.0016	18.3205	7.1275	9.69822	12.9896	8.11946	16.2274	14.1389	19.1815	16.7152	10.2583	14.8609	6.92747	13.1887	12.7403	61.0932
ARPC4	actin related protein 2/3 complex, subunit 4, 20kDa	Arpc4	chr6:113378112-113390447	0.675492	0.650924	0.410277	0.455679	308.748	49.6398	29.4034	36.2453	42.6821	54.9023	66.036	56.968	75.1792	60.9702	107.811	106.628	70.83	71.5657	83.7139	42.509	88.0954	44.4578	70.7569	94.5104	90.1262	87.5148	73.2678	83.4578	95.7389	287.69
ARPC4-TTLL3	ARPC4-TTLL3 readthrough		chr6:113389259-113414571	0.794217	0.300124	noOrth	noOrth						1.52233	1.25982	0.92816	1.26944	0.470445	0.562513	0.003	1.62292	1.70358	0.003	0.003	1.46206	0.00506422	0.937889	3.35332	1.06351	0.003	0.003	1.52642	0.631363	12.1964
ARPC5	actin related protein 2/3 complex, subunit 5, 16kDa	Arpc5	chr1:152766541-152775580	0.398525	0.622221	0.579003	0.34821	17.8183	35.3061	66.5996	55.6777	31.59	28.8408	36.1247	41.7616	37.8913	56.4485	88.0982	98.1222	49.9404	65.7735	87.8655	28.7235	66.7949	40.9043	163.183	103.437	84.1002	70.5582	9.57637	85.635	67.8934	340.931
ARPC5L	actin related protein 2/3 complex, subunit 5-like	Arpc5l	chr2:39008138-39015872	0.719648	1.42642	1.22995	1.1573	655.954	34.8418	37.7749	33.3528	33.2368	17.7872	21.8403	19.4466	23.5971	40.9658	19.5615	47.8358	42.7258	18.9056	21.9335	22.9642	27.5496	21.405	42.8246	41.9186	19.1903	17.3983	15.0133	46.6277	26.6744	26.9806
ARPM1		Actrt3	chr3:169484712-169487683	0.331441	0.0451356	UNDEF	UNDEF	0					0.622631	0.692705	0.978023	0.816122	0.105862	0.410234	1.09081	1.10656	0.832372	0.210254	0.389499	1.93286	1.26668	0.212379	0.494346	2.33473	0.459558	0.275243	25.018	1.42906	0.0641852
ARPP19	cAMP-regulated phosphoprotein, 19kDa	Arpp19	chr9:75037613-75060313	0.437667	0.544978	0.558033	0.446344	613.999	20.5458	24.2654	18.6265	16.9136	13.4931	20.7653	19.4949	12.5859	20.6512	46.9141	22.4248	68.8885	57.4598	37.5878	35.967	36.1156	15.9765	40.1797	30.5894	28.5413	42.2222	29.1021	35.6369	39.304	39.389
ARPP21	cAMP-regulated phosphoprotein, 21kDa	Arpp21	chr9:112065090-112234841	0.252936	0.300633	0.21889	10.0169	430.607	1.98979	1.34329	1.02091	66.4162	1.09304	1.85267	2.6073	1.15525	1.99332	0.003	0.003	39.4917	1.49109	1.47733	0.003	0.202568	0.398308	0.00727074	0.0786604	0.003	0.003	49.411	1.99395	11.4439	0.0756288
ARPP21-AS1	ARPP21 antisense RNA 1		chr3:35691688-35693453	4.7987	0.125059	noOrth	noOrth						0.33387	0.003	0.120589	0.003	0.003	0.003	0.003	0.101945	0.003	0.003	0.003	0.003	0.003	0.003	0.003	0.003	0.003	0.003	0.003	0.239875	0.003
ARR3	arrestin 3, retinal (X-arrestin)	Arr3	chrX:100605496-100618493	0.189599	1.32204	0.18135	1.31358	0	0.071748	0.003	0.003	0.173232	0.003	0.025717	0.003	0.0682988	0.174348	0.003	0.657224	0.003	0.248695	0.0437343	0.0321873	0.0559874	0.003	0.229248	0.579019	0.0380709	0.003	0.003	0.0120661	0.195815	0.003
ARRB1	arrestin, beta 1	Arrb1	chr7:99535485-99606771	0.781411	0.274487	0.386786	4.3557	0.587301	5.3432	6.23949	4.84252	61.6563	9.44928	10.935	11.5124	12.3478	3.88545	16.1703	25.1218	17.7575	22.5606	15.1975	6.01556	7.95396	3.85167	14.8429	14.0917	12.1505	12.8518	2.44943	5.58255	5.23995	44.6472
ARRB2	arrestin, beta 2	Arrb2	chr11:70432652-70440828	0.755502	0.347046	0.530912	0.619076	142.733	26.3512	12.4616	7.42052	17.9703	15.3442	23.123	23.8829	25.3716	10.0739	23.7441	31.2645	21.6536	12.3658	12.0127	8.97247	8.79632	11.4584	41.2652	42.2121	16.7519	15.5604	8.76678	11.2368	8.55557	189.825
ARRDC1	arrestin domain containing 1	Arrdc1	chr2:24925351-24935281	4.31908	2.55767	0.493069	0.17694	6.7469	8.7477	4.73389	3.33455	2.01151	44.6576	40.0001	35.6841	76.0615	29.0765	10.2241	15.6984	2.86252	8.54929	6.23361	5.92561	12.3097	8.43158	12.3442	25.3948	6.57565	15.3009	6.74799	9.85868	12.6009	22.8356
ARRDC2	arrestin domain containing 2	Arrdc2	chr8:70835137-70839720	0.799372	0.576826	0.0712027	0.34839	23.0171	1.88269	0.77179	0.576085	5.26898	5.7697	8.14729	14.0967	20.3445	8.72381	11.7653	14.7236	6.11458	5.60116	13.4986	9.72345	12.4356	2.37684	17.2646	26.4968	2.98052	10.8002	68.3706	4.3634	17.3448	18.1208
ARRDC3	arrestin domain containing 3	Arrdc3	chr13:80883421-80896043	0.677425	0.973888	0.663288	0.30562	161.303	32.0444	28.9062	20.079	12.4452	23.0088	17.6147	50.235	19.4837	39.6579	41.3074	12.3234	10.7722	32.5686	46.0098	6.71809	33.3115	12.9841	52.8848	22.2929	81.9043	43.6526	37.0327	19.8739	148.735	49.1679
ARRDC4	arrestin domain containing 4	Arrdc4	chr7:68736993-68749238	0.602104	0.813972	0.733116	0.274236	282.471	9.09947	9.61278	6.90809	3.1946	5.83702	7.68158	9.47059	5.06662	9.48202	3.80842	10.0963	12.202	7.13302	26.1034	10.151	31.279	4.37621	12.7814	9.18813	14.3385	8.44941	1.73648	14.8954	11.0718	8.77464
ARRDC5	arrestin domain containing 5	Arrdc5	chr17:56294110-56300286	0.232617	0.168703	0.177747	0	0	0.146056	0.003	0.27347	0.003	0.260211	0.157157	0.152502	0.162173	0.132726	0.0514232	2.38054	0.0119576	0.003	0.0316266	0.012206	0.003	0.0350247	0.110159	0.265571	0.06382	0.132937	0.003	8.8365	0.0750297	0.572135
ARSA	arylsulfatase A	Arsa	chr15:89472475-89477424	2.56882	1.2886	0.462448	0.675915	35.4131	5.33651	2.69686	3.1683	5.45746	18.0371	21.3635	21.8887	21.6752	10.4044	9.00799	11.7231	2.83271	10.1727	5.5721	4.32634	6.91944	7.57026	10.0101	16.6656	5.91506	10.1816	2.21955	6.04493	10.924	9.10141
ARSB	arylsulfatase B	Arsb	chr13:93771678-93943016	0.418913	0.155017	2.01832	7.61357	140.669	11.9725	9.1313	5.92615	33.9878	1.5412	2.22852	2.18872	1.52184	0.692011	4.76672	5.96388	3.14559	2.56662	2.27337	4.72937	5.52475	4.23453	2.86158	6.74439	3.02399	4.46715	1.40266	3.37412	3.19827	13.1487
ARSD	arylsulfatase D		chrX:2822010-2847392	2.1035	1.528	noOrth	noOrth						24.7132	26.9366	14.145	16.4681	14.9391	21.3702	5.61102	2.04974	8.81405	3.38456	3.12311	29.8104	12.0563	5.08136	3.02747	15.2946	14.2071	0.498165	4.54005	20.2397	7.32268
ARSD-AS1	ARSD antisense RNA 1		chrX:2822944-2824122	0.478874	0.855101	noOrth	noOrth						5.73858	0.003	0.003	0.003	2.56579	3.14661	2.29316	0.765614	2.79162	1.2223	0.271617	19.2392	1.45916	2.35666	0.947323	5.53026	3.2017	0.003	2.43176	1.20393	1.14522
ARSDP1	arylsulfatase D pseudogene 1		chrY:14474826-14499123	0.590694	0.851613	noOrth	noOrth						0.184733	0.003	0.0357148	0.0379819	0.0942268	0.218949	0.0209418	0.0509131	0.169239	0.0149622	0.0519705	0.0530192	0.132558	0.156345	0.003	0.232913	0.0691798	0.003	0.0649473	0.445914	0.0824699
ARSE	arylsulfatase E (chondrodysplasia punctata 1)		chrX:2852698-2886286	0.706032	0.0666075	noOrth	noOrth						0.33511	3.06415	3.68964	2.42945	0.224492	0.0559131	0.0598689	0.536844	0.233273	4.64151	0.196454	10.915	28.1878	0.417915	0.205246	6.5424	0.708904	0.003	1.09646	0.122315	0.003
ARSEP1	arylsulfatase E pseudogene 1		chrY:14460539-14468218	31.0004	0.239355	noOrth	noOrth						0.636056	0.003	0.438843	0.476298	0.003	0.003	0.003	0.003	0.003	0.003	0.003	0.003	0.003	0.155539	0.003	0.003	0.003	0.003	0.003	0.003	0.003
ARSF	arylsulfatase F		chrX:2959511-3030767	1.16131	2.27282	noOrth	noOrth						0.151886	0.261149	0.155705	0.105614	0.329949	0.003	0.003	0.557889	0.0165748	0.003	0.003	0.240344	1.34151	0.003	0.003	0.003	0.0295651	0.003	0.106862	0.003	0.003
ARSFP1	arylsulfatase F pseudogene 1		chrY:14373024-14378737	19.2125	1	noOrth	noOrth						0.138136	0.003	0.003	0.0864146	0.003	0.003	0.003	0.003	0.003	0.003	0.003	0.003	0.003	0.003	0.003	0.003	0.003	0.003	0.003	0.003	0.003
ARSG	arylsulfatase G	Arsg	chr11:109473373-109573329	2.69229	1.45764	2.40553	1.92143	142.315	7.5798	5.01326	3.6491	4.32452	6.64448	6.71421	5.33003	5.54916	3.28066	2.24063	2.13324	1.45366	2.30459	1.16493	1.51166	3.35446	1.33817	1.38679	2.10681	1.71176	1.69504	2.44992	3.00479	2.35907	5.79524
ARSH	arylsulfatase family, member H		chrX:2924653-2951612	5.77092	3.35281	noOrth	noOrth						0.0892907	0.143725	0.0262585	0.0542949	0.0455446	0.003	0.003	0.003	0.003	0.003	0.003	0.0732613	0.003	0.003	0.003	0.003	0.003	0.003	0.102083	0.003	0.003
ARSI	arylsulfatase family, member I	Arsi	chr18:60912239-60917768	2.42342	0.394085	0.197987	1.16069	0	0.163652	0.11745	0.0289396	0.605867	0.31508	1.28197	1.92471	1.53823	0.205708	0.129579	0.55871	0.640089	0.105938	0.209453	0.0855813	0.175855	0.0396025	2.68244	0.61556	1.12662	1.67396	0.0594094	0.235058	0.0109707	0.003
ARSJ	arylsulfatase family, member J	Arsj	chr3:126363851-126440374	2.30936	2.03152	0.121858	0.0763823	0	0.189128	0.192286	0.217824	0.125204	7.38835	3.3703	2.23517	2.14796	3.33002	0.398524	1.6746	0.4536	0.402805	2.16729	0.649863	4.56739	1.09492	4.01406	2.16088	2.19383	3.87003	0.752339	1.10458	0.693322	0.0287598
ARSK	arylsulfatase family, member K	Arsk	chr13:76060421-76098660	0.544192	0.526181	0.897275	1.14926	0	2.59606	3.78434	2.41967	3.75714	1.61137	1.77695	2.28093	1.447	1.72018	1.80021	1.59213	1.71408	2.11707	6.28578	2.24967	5.31379	2.36332	2.94131	5.27222	3.32134	5.37851	1.51864	4.35229	3.49111	2.59544
ART1	ADP-ribosyltransferase 1	Art1	chr7:102101742-102113933	0.105613	0.290661	0.223627	0.194159	0	0.314603	0.340402	0.0402646	0.201217	0.171535	0.151607	0.0915004	0.0231683	0.301227	0.003	0.003	0.003	0.0643312	0.003	0.0948243	0.0276393	0.003	0.003	0.003	0.003	0.003	16.2203	0.0474006	0.0971469	0.003
ART2P	ADP-ribosyltransferase 2, pseudogene	Art2a-ps	chr7:101552452-101560865	0.477392	0.0794285	2.68896	2.01292	0	0.003	0.0891137	0.215571	0.0760275	0.003	0.003	0.0458186	0.0203055	0.003	0.003	0.137217	0.003	0.003	0.003	0.003	0.003	0.003	0.003	0.297275	0.003	0.003	0.003	0.003	0.130825	0.003
ART3	ADP-ribosyltransferase 3	Art3	chr5:92331840-92414627	0.0945212	0.200591	0.0731467	0.173417	0	1.19011	2.76968	2.79259	5.33621	1.85206	1.74275	6.69615	1.34307	6.17238	0.221728	0.224251	14.4376	5.82513	4.63435	136.139	0.003	0.038256	0.288261	2.09042	0.158243	1.01197	236.036	63.1258	28.0982	0.003
ART4	ADP-ribosyltransferase 4	Art4	chr6:136848450-136857600	0.0246874	0.136045	0.257977	0.09423	0	1.40446	0.948786	0.808228	0.384925	0.0378162	0.112973	0.0300831	0.222515	0.555738	0.177184	11.247	0.0104342	0.145302	0.222011	3.07992	1.8844	22.1421	0.67267	20.9422	0.339326	0.426057	0.118064	2.19196	1.75762	0.003
ART5	ADP-ribosyltransferase 5	Art5	chr7:102096878-102100229	0.619453	0.201249	0.48666	0.0708078	0	1.15019	0.677885	0.332437	0.104783	0.56557	0.897165	0.776975	1.42701	0.297813	0.435769	0.132188	0.003	0.517542	0.102104	0.90327	0.307967	0.003	0.429883	0.0297164	1.3492	0.787398	7.54129	9.07727	2.05456	0.003
ARTN	artemin	Artn	chr4:117926161-117929763	7.71829	0.839582	0.497932	3.41048	0	0.54514	0.170468	0.164894	2.01027	3.5659	4.10483	5.49561	5.03153	0.494883	0.28893	0.280899	0.0718366	0.18351	0.910575	0.0638506	0.506642	0.076948	2.82281	1.24839	0.863971	0.868101	0.217088	0.591176	0.433304	0.003
ARV1	ARV1 homolog (S. cerevisiae)	Arv1	chr8:124722138-124734123	0.85165	1.23013	0.304576	0.357594	6.02223	6.89195	2.62321	2.00971	4.51034	14.051	10.5815	7.51448	10.8205	15.5156	7.25103	11.5187	19.6854	11.9807	12.2539	14.1769	17.2436	13.9387	5.62553	9.50247	11.3422	17.1182	3.98222	24.6558	14.856	6.67683
ARVCF	armadillo repeat gene deleted in velocardiofacial syndrome	Arvcf	chr16:18348273-18407074	5.59858	1.53096	1.58078	2.96862	15.9886	7.84821	4.80936	4.16174	10.5286	13.2133	20.5919	24.9691	20.65	5.42975	1.49881	3.68665	2.19168	2.2767	2.05725	2.80032	2.93149	1.94073	3.75805	2.56124	4.14192	4.9869	7.82356	5.52617	7.11587	1.44867
ARX	aristaless related homeobox	Arx	chrX:93286521-93298355	0.368241	0.0472507	0.00693839	6.22367	0	0.0163734	0.0168815	0.0168941	14.9944	0.0418468	0.303431	2.00153	1.20194	0.113839	0.0165474	0.0738595	3.08468	0.255809	0.0339236	0.003	0.0629671	0.003	0.595724	0.14243	24.238	0.0665428	2.61231	7.01422	0.342036	0.003
AS3MT	arsenic (+3 oxidation state) methyltransferase	As3mt	chr19:46707442-46741095	0.409114	0.306183	1.0075	1.73639	10.9461	6.67426	8.03845	5.08352	11.3727	2.6267	2.83213	3.01906	2.24026	2.00538	1.07592	2.7164	6.4737	8.44422	4.26642	12.7338	7.27639	23.8647	1.90721	1.52777	10.2347	4.77491	1.24671	8.88722	9.36069	0.003
ASAH1	N-acylsphingosine amidohydrolase (acid ceramidase) 1	Asah1	chr8:41340642-41374697	0.385014	0.475191	0.106948	0.0915125	133.03	22.1932	23.7425	23.2155	19.7237	91.858	97.8745	71.2232	70.9722	102.418	159.952	82.7688	122.798	484.44	90.8788	783.505	176.034	63.1739	184.936	100.737	93.7768	168.313	75.7484	90.9938	447.663	322.762
ASAH2	N-acylsphingosine amidohydrolase (non-lysosomal ceramidase) 2	Asah2	chr10:51884445-52039568	1.2641	1.15312	4.19311	1.99641	0	3.68259	4.1582	3.06641	1.73103	1.18382	1.18391	1.17606	0.840493	0.999839	0.565778	0.728342	1.78387	0.919279	0.19726	1.24827	0.909462	1.13627	0.440561	0.437671	1.32724	0.64906	0.305719	2.0213	0.838998	0.364085
ASAH2B	N-acylsphingosine amidohydrolase (non-lysosomal ceramidase) 2B		chr10:52499077-52576255	1.34299	0.792962	noOrth	noOrth						1.36163	2.13907	2.31332	1.63102	1.09897	0.88985	1.06836	2.49467	1.11326	0.509908	1.20367	2.08824	4.39769	0.366179	0.586023	1.92694	1.56918	0.253983	2.42991	1.03021	0.246408
ASAH2C	N-acylsphingosine amidohydrolase (non-lysosomal ceramidase) 2C		chr19:31984650-32108168	1.20295	1.0964	noOrth	noOrth						0.613466	0.493536	0.417747	0.419593	0.443033	0.17116	0.298855	0.854666	0.297675	0.12743	0.38489	0.751656	0.87059	0.154384	0.280864	0.51482	0.405215	0.139845	0.60926	0.400889	0.203066
ASAP1	ArfGAP with SH3 domain, ankyrin repeat and PH domain 1	Asap1	chr15:64088538-64382919	0.612682	0.633148	0.386063	1.56798	533.251	6.85801	5.93326	3.12227	21.544	7.16677	10.3671	10.7587	5.38045	8.69946	21.5289	14.8068	16.0276	10.8727	9.94023	12.0308	5.40943	4.98185	16.7291	14.4324	11.5317	12.8241	7.48864	21.8101	11.5046	27.9212
ASAP2	ArfGAP with SH3 domain, ankyrin repeat and PH domain 2	Asap2	chr12:21111755-21270171	1.18488	0.695906	0.732278	0.797472	167.107	4.92038	5.0445	2.79811	4.63309	6.71398	8.43047	9.66871	2.72203	4.04302	7.42462	3.9179	5.50368	6.83951	7.42488	3.08591	9.9528	0.803699	4.81621	3.35876	4.30765	4.72872	1.04735	19.5852	8.76987	1.38875
ASAP3	ArfGAP with SH3 domain, ankyrin repeat and PH domain 3	Asap3	chr4:136206364-136246573	1.27495	1.72765	0.0891649	0.0929038	0	1.30661	1.44913	0.913912	1.27451	18.6677	15.3039	15.3545	20.6362	23.7009	7.79213	5.80737	4.68523	8.1317	9.17744	9.85936	15.7561	5.95314	8.09405	6.40088	50.3277	12.7785	47.157	15.4816	11.8737	0.221627
ASB1	ankyrin repeat and SOCS box containing 1	Asb1	chr1:91540564-91559590	0.857047	0.596958	0.310409	0.684485	366.34	3.5276	3.80827	2.09736	6.93375	8.05461	8.54277	6.32705	11.8027	6.04712	5.13775	8.66469	11.4944	11.1885	6.59097	20.3409	12.4685	2.61541	7.64484	16.5532	6.68834	11.4707	9.51616	15.6338	9.27558	6.79442
ASB10	ankyrin repeat and SOCS box containing 10	Asb10	chr5:24532696-24540448	0.00976442	0.10909	0.106545	0.0807249	0	0.156582	0.0817284	0.0610802	0.0756119	0.003	0.0275838	0.003	0.003	0.10218	0.003	0.003	0.003	0.401739	0.003	4.70445	0.0599729	0.003	0.003	0.003	0.0256713	0.003	8.40936	0.100285	1.2581	0.003
ASB11	ankyrin repeat and SOCS box containing 11	Asb11	chrX:164436993-164459100	0.00295167	0.0540364	0.0149989	0.503048	0.575632	0.0707647	0.160538	0.003	2.58589	0.003	0.00558798	0.0221373	0.0299663	0.277771	0.003	0.0481513	0.003	2.04212	0.003	30.8646	0.003	0.003	0.003	0.0546707	0.003	0.034947	42.344	0.423473	6.41108	0.003
ASB12	ankyrin repeat and SOCS box containing 12	Asb12	chrX:95470198-95478129	0.114195	0.172469	0.0180219	0	0	0.003	0.0444086	0.0429784	0.003	0.103255	0.144909	0.092712	0.397424	0.278763	0.003	0.003	0.003	1.01462	0.003	2.05007	0.194941	0.003	0.003	0.003	0.220543	0.406838	17.866	1.25103	2.83294	0.003
ASB13	ankyrin repeat and SOCS box containing 13	Asb13	chr13:3634075-3651779	0.895329	0.748067	0.535185	1.34281	169.365	6.4302	8.07716	7.63595	18.5196	10.2512	12.594	8.70045	17.8467	10.3171	10.3464	29.1873	15.1383	10.3791	7.09234	5.3078	19.8768	39.7594	3.54916	16.6656	14.2143	7.95768	2.86886	12.7287	15.9726	9.62244
ASB14	ankyrin repeat and SOCS box containing 14	Asb14	chr14:26894603-26915257	0.30602	0.41457	0.185844	0.149906	2.83518	0.595189	0.0726393	0.190458	0.230772	0.578069	0.335673	0.764583	0.206072	0.638206	0.248777	1.37319	1.048	1.10641	0.510628	11.403	0.276818	0.0788806	0.397121	0.248716	0.772743	0.136076	3.23309	0.380095	3.30931	0.108181
ASB15	ankyrin repeat and SOCS box containing 15	Asb15	chr6:24528143-24573164	0.00106945	0.0692741	0.0103217	0.00497591	0	0.091558	0.0307234	0.003	0.01965	0.003	0.00568003	0.003	0.00521307	0.273565	0.003	0.0292452	0.003	1.05981	0.003	48.5555	0.18482	0.003	0.003	0.003	0.00903511	0.003	9.90738	1.1661	2.2485	0.003
ASB16	ankyrin repeat and SOCS box containing 16	Asb16	chr11:102268822-102278061	0.836902	0.545625	0.0701893	0.425448	0	0.178904	0.003	0.0776413	0.518345	1.3968	1.04851	0.659634	0.973615	0.664762	0.235587	1.07768	0.0988445	0.390589	0.287887	2.31984	0.309853	0.0778395	0.126172	0.123389	0.566559	0.964358	11.1261	0.583079	1.03646	0.169358
ASB17	ankyrin repeat and SOCS box containing 17	Asb17	chr3:153844246-153853615	0.00313966	0.00154363	0	0	0	0.003	0.003	0.003	0.003	0.003	0.0154073	0.003	0.003	0.003	0.003	0.003	0.003	0.003	0.0837791	0.003	0.003	0.003	0.003	0.003	0.003	0.003	0.003	30.9697	0.003	0.003
ASB18	ankyrin repeat and SOCS box containing 18	Asb18	chr1:89952677-90014577	0.0505859	0.130329	0.0952619	0.818349	0	0.073051	0.003	0.003	0.209182	0.0108854	0.0348366	0.003	0.003	0.033314	0.003	0.003	0.0130559	0.003	0.003	3.68968	0.003	0.003	0.003	0.003	0.003	0.003	0.003	0.129907	0.221191	0.003
ASB2	ankyrin repeat and SOCS box containing 2	Asb2	chr12:103321141-103356001	0.108668	0.0716391	0.00789097	0.114453	0	0.123381	0.206068	0.17211	2.42492	1.09728	3.51204	1.37314	3.22699	1.51782	1.01338	6.96439	1.02013	3.85164	22.8887	55.6545	0.692822	0.0766412	2.28859	3.644	3.92781	28.0155	154.605	4.75008	47.7895	1.80992
ASB4	ankyrin repeat and SOCS box containing 4	Asb4	chr6:5383385-5433021	0.919635	0.0622085	0.105999	0.107556	0	0.120803	0.0820856	0.0653985	0.0907427	1.27309	0.33412	0.989092	0.507213	0.0524842	0.116419	0.0525225	0.685353	0.768418	0.0667406	2.58798	0.299846	0.983492	0.195007	0.003	0.248314	0.369182	5.04705	0.534941	1.53764	0.003
ASB5	ankyrin repeat and SOCS box containing 5	Asb5	chr8:54550330-54587836	0.0101288	0.095383	0.023002	0.0607616	0	0.180716	0.885669	0.354141	1.25081	0.183574	0.409205	0.0951182	0.146131	1.96351	0.0104263	0.0847335	0.284875	4.17058	3.1318	1.56842	0.256182	0.003	0.268657	1.40598	0.0785416	44.0935	147.432	4.00387	122.573	0.003
ASB6	ankyrin repeat and SOCS box containing 6	Asb6	chr2:30823097-30828300	1.72439	1.87835	0.978675	2.3802	37.2617	6.41683	1.80273	3.29877	9.33775	5.1758	8.11	6.04417	7.72989	7.36895	2.92605	6.66048	5.01875	2.33397	1.82429	2.10742	5.49262	2.01547	2.79545	5.47224	4.82601	3.55916	3.29025	4.25022	4.57817	5.61908
ASB7	ankyrin repeat and SOCS box containing 7	Asb7	chr7:66644566-66689561	0.750228	0.845584	1.52236	1.27086	208.359	5.95887	6.1979	4.24021	4.56271	1.91547	3.9581	2.59054	2.30997	3.03587	2.10473	3.77557	2.60605	3.1746	2.88396	2.27849	4.73316	3.02941	2.48231	3.99931	3.91885	3.97618	1.2527	5.4747	3.44258	8.31166
ASB8	ankyrin repeat and SOCS box containing 8	Asb8	chr15:98134639-98165578	0.589995	0.788111	0.722197	0.726192	248.414	17.6889	18.0664	12.4899	16.1707	16.5849	14.4646	10.2869	11.2152	17.5495	12.589	19.6301	20.8029	14.9167	15.6531	34.0309	16.7981	10.817	6.39368	13.7975	18.5834	18.0508	92.5473	13.6897	19.6572	28.3275
ASB9	ankyrin repeat and SOCS box containing 9	Asb9	chrX:164497902-164539752	0.544882	0.214797	0	0	0	0.003	0.003	0.003	0.003	0.839156	1.02742	1.7572	1.16893	0.472331	1.60104	1.63061	0.003	0.911694	0.636097	1.5305	1.52173	2.27978	2.10393	1.69706	0.681492	2.13902	0.003	17.9352	0.506264	0.003
ASB9P1	ankyrin repeat and SOCS box containing 9 pseudogene 1		chr15:93338876-93339669	2.11881	1.76691	noOrth	noOrth						1.08082	0.0464245	0.0959094	0.0212525	0.259433	0.0250918	0.407992	0.0875206	0.121218	0.154322	0.178676	0.234362	0.003	0.492727	0.003	0.155704	0.003	0.003	0.156304	0.320343	0.003
ASCC1	activating signal cointegrator 1 complex subunit 1	Ascc1	chr10:60002804-60099990	0.551572	0.478306	1.68087	0.64508	101.166	32.8274	47.6803	23.6165	13.3202	13.5359	10.4657	13.0225	8.53331	9.8765	26.7546	20.3687	29.7937	17.1541	18.6288	24.0263	18.8697	9.52793	10.6601	15.3252	25.4715	11.8562	12.2086	41.0585	31.0827	17.5959
ASCC2	activating signal cointegrator 1 complex subunit 2	Ascc2	chr11:4637792-4683386	1.19122	1.60308	0.335643	0.131655	0.142331	12.526	10.1229	5.98637	3.74402	44.0536	29.1241	24.8445	37.4826	45.5886	27.761	24.8958	6.3853	27.1192	16.3173	20.0205	18.6931	30.1321	24.7372	39.8129	25.629	31.0123	61.6261	30.996	36.6515	33.2217
ASCC3	activating signal cointegrator 1 complex subunit 3	Ascc3	chr10:50592668-50851202	0.660751	1.71388	0.702214	0.391116	122.391	6.32444	7.81246	5.04691	3.56164	7.63801	5.22091	5.32897	5.88022	15.6072	5.2471	8.89497	4.82059	6.89924	10.9009	5.62451	10.7408	8.66621	8.3063	14.3925	9.48981	10.1008	7.30797	14.8822	8.00755	11.42
ASCL1	achaete-scute complex homolog 1 (Drosophila)	Ascl1	chr10:87491040-87493660	0.522813	0.00695763	5.0552	1.89423	0	4.26876	1.15865	1.11171	0.816758	0.0821877	0.267046	0.316978	0.235498	0.003	0.0324962	0.0248652	5.28952	0.003	0.0532961	0.0154268	0.0674489	0.664001	0.0116023	0.0745885	0.155559	0.003	0.0256506	0.387504	0.0879438	0.003
ASCL2	achaete-scute complex homolog 2 (Drosophila)	Ascl2	chr7:142966821-142969264	6.54401	2.99418	0.597727	0.177508	0.177664	0.323528	0.479086	0.345181	0.113621	5.22866	4.76507	2.06731	4.69394	1.91654	0.107369	0.20539	0.0624175	0.13832	0.66035	0.0849518	0.399282	0.213296	0.367374	0.316613	0.166567	1.54974	0.00882823	0.700681	0.391646	4.86859
ASCL3	achaete-scute complex homolog 3 (Drosophila)	Ascl3	chr7:109727464-109731732	81.1158	4.93458	414.053	15.488	0	28.0515	9.79088	7.08958	0.56024	2.71208	2.03214	1.05858	5.93385	0.178496	0.003	0.263953	0.003	0.003	0.003	0.003	0.003	0.003	0.003	0.003	0.122319	0.003	0.003	0.153488	0.003	0.003
ASCL4	achaete-scute complex homolog 4 (Drosophila)	Ascl4	chr10:85928490-85929647	2.52315	0.169394	34.318	4.745	0.0300484	1.13116	0.451226	0.240951	0.084035	0.0181354	0.0965257	0.00713974	0.0569413	0.003	0.00717007	0.0342897	0.003	0.003	0.003	0.003	0.111616	0.003	0.003	0.003	0.003	0.003	0.003	0.0319031	0.0653849	0.003
ASF1A	anti-silencing function 1A histone chaperone	Asf1a	chr10:53596960-53609215	0.633071	0.571404	0.953754	0.732037	138.267	10.6549	11.3759	7.87717	7.65178	6.83025	7.4331	6.13784	6.06804	5.97272	4.169	8.42148	10.7289	8.30874	8.318	9.719	11.3157	7.11768	6.01177	9.31351	14.8434	10.5758	4.88638	13.0918	19.5178	20.9045
ASF1B	anti-silencing function 1B histone chaperone	Asf1b	chr8:83955693-83970195	0.640948	1.96157	1.71664	0.396266	0	2.28586	3.09828	2.44059	0.602082	1.39502	1.01473	0.519584	0.966059	2.98039	0.78684	0.64616	0.0646852	0.632059	0.594725	0.273547	0.589871	0.036089	0.659758	1.53543	0.450921	0.280801	0.0705778	10.844	0.253672	6.59105
ASGR1	asialoglycoprotein receptor 1	Asgr1	chr17:7076749-7082883	0.0470621	0.0334512	0.423195	0.0790522	0	2.03061	6.09659	14.1051	1.38432	0.373238	0.679346	0.783033	1.46089	0.585779	0.584404	2.28251	2.49335	0.505601	0.0815355	0.187351	0.106195	256.685	0.870984	0.4411	0.197906	0.183479	0.212711	3.98537	2.92688	8.43897
ASGR2	asialoglycoprotein receptor 2	Asgr2	chr11:70092643-70106186	0.0129838	0.0355791	0.00772971	0.00368342	0	0.141894	0.197508	0.307647	0.102779	0.224577	0.330796	0.509528	0.384251	0.992769	0.325141	2.1582	0.309176	0.0857238	0.0606299	0.140397	0.199499	408.898	0.541152	0.605539	0.0655393	0.433239	0.0875407	0.447249	0.107877	31.9851
ASH1L	ash1 (absent, small, or homeotic)-like (Drosophila)	Ash1l	chr3:88950363-89079375	0.917545	0.75655	0.848748	1.73983	397.738	9.95118	10.0064	5.41245	17.3352	11.5736	10.4607	10.4345	4.09983	7.53805	8.70986	9.98714	13.7337	7.66621	12.0108	10.6621	7.04667	2.62973	8.12766	10.4017	14.963	14.1088	8.50245	10.7233	13.0439	7.10236
ASH1L-IT1	ASH1L intronic transcript 1 (non-protein coding)		chr1:155365800-155366769	0.58227	1.7638	noOrth	noOrth						0.154795	0.003	0.003	0.0477278	0.157913	0.304381	0.232905	0.003	0.176456	0.003	0.003	0.631773	0.003	0.003	0.003	0.0539657	0.003	0.003	0.003	0.003	0.003
ASH2L	ash2 (absent, small, or homeotic)-like (Drosophila)	Ash2l	chr8:25816869-25847670	0.406397	0.498299	0.42345	0.473175	107.056	15.1993	16.6547	10.4985	15.7753	18.7117	12.581	11.9159	10.9872	16.6129	27.6535	29.3617	35.8273	29.9746	22.0147	24.7921	22.6422	13.977	14.4799	14.9081	76.5354	35.6894	25.1132	94.6815	27.5309	38.2463
ASH2LP1	ash2 (absent, small, or homeotic)-like (Drosophila) pseudogene 1		chr22:22774662-22775647	0.350215	0.103612	noOrth	noOrth						0.003	0.003	0.0183222	0.0162387	0.003	0.003	0.108502	0.003	0.003	0.003	0.003	0.003	0.003	0.003	0.003	0.003	0.003	0.003	0.151425	0.003	0.164341
ASIC1	acid-sensing (proton-gated) ion channel 1	Asic1	chr15:99670717-99701128	4.60444	3.21451	UNDEF	UNDEF	95.4531					6.50885	4.31337	4.28723	5.46929	3.59167	0.0566245	0.776857	6.98365	1.10344	2.69016	0.393458	0.548465	0.0214263	0.568435	0.641191	1.43538	1.07576	0.0488155	1.08394	0.361571	0.088115
ASIC2	acid-sensing (proton-gated) ion channel 2	Asic2	chr11:80880164-81968396	1.26009	0.0358557	UNDEF	UNDEF	0					0.101168	0.32438	0.841199	0.38305	0.0117362	0.003	0.00435156	4.0877	0.182767	0.0552177	0.003	0.463556	0.0151432	0.0357177	0.003	0.0413896	0.045981	0.003	0.287252	0.003	0.003
ASIC3	acid-sensing (proton-gated) ion channel 3	Asic3	chr5:24413450-24417834	3.82652	2.53563	UNDEF	UNDEF	0					7.1016	4.56421	4.22418	6.88107	3.77229	0.409941	1.3517	4.50189	0.572667	0.917746	0.834167	2.04107	0.447869	0.722423	2.3058	2.25709	1.26148	0.295517	4.7387	1.09279	0.0525369
ASIC4	acid-sensing (proton-gated) ion channel family member 4	Asic4	chr1:75450509-75474340	2.52774	1.42185	UNDEF	UNDEF	0					0.224158	0.192359	0.0989027	0.220611	0.103504	0.003	0.0427224	0.624757	0.034968	0.0741956	0.00705317	0.003	0.003	0.0777834	0.003	0.0219929	0.141181	0.003	0.0909158	0.003	0.0311538
ASIP	agouti signaling protein	a	chr2:154951193-155051012	4.43954	0.766383	0.283046	0	0	0.0852649	0.120021	0.350547	0.003	0.983515	1.15007	1.94051	7.55015	0.501663	0.0775269	0.003	0.0901382	0.187266	0.238406	5.79665	0.321829	0.616048	0.003	0.333652	1.09962	0.334031	0.191235	0.965872	0.212094	0.003
ASL	argininosuccinate lyase	Asl	chr5:130011502-130024331	0.55798	0.352977	0.276407	0.141596	14.5756	9.47147	7.96945	9.78568	4.64915	18.6496	15.141	16.3757	23.1164	11.5896	24.7146	21.0531	11.5787	16.6036	25.9929	6.57656	49.772	261.547	18.121	11.0364	16.8185	7.40373	1.23448	18.0817	24.9013	9.90693
ASLP1	argininosuccinate lyase pseudogene 1		chr22:23991399-23995521	2.22402	3.05841	noOrth	noOrth						0.798946	0.0315859	0.038455	0.003	0.299784	0.170878	0.324378	0.003	0.132051	0.0350316	0.003	0.267459	0.003	0.0872513	0.0438122	0.0467198	0.392445	0.003	0.003	0.0502845	0.003
[truncated: 40,514 more rows]

## Sheet: Sheet2
gene_id1	locus	MOE1	MOE2	MOE3	MOB	geneH
9330159F19Rik	chr10:29211642-29230779	6.51156	0.03	0.03	16.3988	KIAA0408
Steap2	chr5:5664830-5694568	16.7592	0.03	0.03	5.86771	STEAP2
[truncated: 32,720 more rows]

## Sheet: Sheet3
symbol	Description	orth	locus	FC_OE	FC_resp	FC_MOE	FC_MOB	MOE1	MOE2	MOE3	MOB	OE7	OE12	OE15	OE17	OE6	adipose	adrenal	brain	breast	colon	heart	kidney	liver	lung	lymph	ovary	prostate	skeletal	testes	thyroid	whiteBlood
[truncated: 112 more rows]
