# Supplementary material for: The human olfactory transcriptome
Source: BMC Genomics. 2016 Aug 11;17:619. doi: 10.1186/s12864-016-2960-3 (PMC4982115; doi:10.1186/s12864-016-2960-3)
Supplement: Additional file 3: Table S3. — Olfactory over expressed genes. Tissue abbreviation: HOE, human olfactory epithelium; MOE: mouse olfactory epithelium; MOB: mouse olfactory bulb; RES: respiratory epithelium. Numbers in these columns are the averaged fold change relative to the illumina body map control samples (CTRL; FPKM), MOE_encode: the average fold change of mouse olfactory epithelium relative to mouse ENCODE data. OSN- olfactory sensory neurons. #pub- number of associated publications that were found in the automatic literature search. Table S4. Olfactory over expressed genes with prior evidences of an olfactory role. HOE: the fold change of human olfactory epithelium relative to the control tissues. MOE: the fold change of mouse olfactory epithelium relative to the control tissues. The 16 illumina Body Map tissues were used as controls in the calculation. MOE_encode: the fold change of mouse olfactory epithelium relative to 11 mouse ENCODE tissues. OSN- the fold change in mouse olfactory neurons relative to mouse olfactory epithelium. In bold- genes mentioned in the manuscript text. Gene symbols are from HGNC (http://www.genenames.org/). Table S5. Olfactory over expressed genes with little or no previous knowledge on olfactory role. See Additional file 3: Table S4 for more details. Symbols with * are from GeneCards (http://www.genecards.org/), with an informal gene name. (XLSX 1879 kb) [file 12864_2016_2960_MOESM3_ESM.xlsx]

## Sheet: Table S3
symbol	mouse_orth	Gene name	GeneFam	HOE	MOE	MOE_encode	MOB	RES	OSN (RPM)	CTRL (FPKM)	pval	#pub	GOSdb	Class
GGT7	Ggt7	gamma-glutamyltransferase 7	biotransformation enzyme	23.948	4.44514	11.556	4.0492	2.21539	0.533742	6.10637	0.000330246	0	0	B
GAL3ST2	Gm6086	galactose-3-O-sulfotransferase 2	biotransformation enzyme	235.41	108.06	15.7965	0.07	7.68	0	0.049171	3.28622e-09	0	0	B
CHST8	Chst8	carbohydrate (N-acetylgalactosamine 4-0) sulfotransferase 8	biotransformation enzyme	18.3798	13.7979	6.23253	19.5787	0.555882	467.167	0.247952	0.00152745	0	0	B
GLYATL3	Glyatl3	glycine-N-acyltransferase-like 3	biotransformation enzyme	1055.1	3642.15	6097.41	21.59	0.22	0	0.0138818	6.44764e-15	0	0	B
ALDH3A1	Aldh3a1	aldehyde dehydrogenase 3 family, member A1	biotransformation enzyme	49.84	28.01	55.0355	0.11	0	3.79293	0.819135	1.21447e-07	0	0	A
MOXD2P	Moxd2	monooxygenase, DBH-like 2, pseudogene	biotransformation enzyme	114.02	10931.6	5599.56	17.8119	0.553344	0.757125	0.00542158	0.0183571	1	0	B
GPX6	Gpx6	glutathione peroxidase 6 (olfactory)	biotransformation enzyme	7475.1	65092.8	513.906	400.84	0.26	0	0.011515	5.82933e-16	2	0	A
UGT2A2	Ugt2a2	UDP glucuronosyltransferase 2 family, polypeptide A2	biotransformation enzyme	3275.31	542.89	2148.93	1.75	179.82	0	0.204003	1.19779e-14	4	3	A
CYP2A13	Cyp2a4	cytochrome P450, family 2, subfamily A, polypeptide 13	biotransformation enzyme	277.23	131.85	27.512	1.51	6.92	0	1.23452	7.30464e-15	6	0	A
CYP2G1P	Cyp2g1	cytochrome P450, family 2, subfamily G, polypeptide 1 pseudogene	biotransformation enzyme	253.18	41468.7	18435.7	269.54	0.43	0.178373	0.0383183	4.40873e-08	16	1	A
CLIC6	Clic6	chloride intracellular channel 6	channel	16.5001	16.6877	57.3174	0.418746	3.80848	68.431	3.04502	0.00217837	0	0	B
KCNK10	Kcnk10	potassium channel, subfamily K, member 10	channel	10.4917	74.3061	11.4652	24.319	0.888402	211.545	0.123509	0.0176019	0	0	B
SCN9A	Scn9a	sodium channel, voltage-gated, type IX, alpha subunit	channel	7.84865	89.4696	338.508	1.00268	0.163241	987.309	0.535261	0.0264651	10	1	A
ANO2	Ano2	anoctamin 2	Chloridechannels	7.68	41.57	681.704	0.42	1.22	1066.62	1.69173	0.0014746	11	1	A
KCNH3	Kcnh3	potassium voltage-gated channel, subfamily H (eag-related), member 3	cyclicnucleotidegatedchannel	9.97	18.23	10.9503	52.26	1.61	1450.67	0.854398	0.00497512	0	0	B
KCNH4	Kcnh4	potassium voltage-gated channel, subfamily H (eag-related), member 4	cyclicnucleotidegatedchannel	21.09	177.86	67.9497	21.8	0.52	596.35	0.0782983	0.000407383	0	0	B
CNGB1	Cngb1	cyclic nucleotide gated channel beta 1	cyclicnucleotidegatedchannel	72.37	849.17	1256.37	15.48	5	3378.87	0.0425391	1.52308e-06	5	1	A
CNGA4	Cnga4	cyclic nucleotide gated channel alpha 4	cyclicnucleotidegatedchannel	16.24	260.73	750.77	2.63	1.54	3235.72	0.387378	0.00140891	15	1	A
CNGA2	Cnga2	cyclic nucleotide gated channel alpha 2	cyclicnucleotidegatedchannel	1294.79	36923.2	4420.76	341.22	0.53	11907.2	0.00561765	4.20789e-13	20	1	A
GPR144		G protein-coupled receptor 144	GPCR	15.7879	noOrth	noOrth	noOrth	0.905515	noOrth	0.0553051	0.00113723	0	0	B
FZD9	Fzd9	frizzled family receptor 9	GPCR	32.9673	2.4338	4.09068	5.48605	0.575773	0	0.370769	0.000105395	0	0	B
NPBWR2		neuropeptides B/W receptor 2	GPCR	44.3405	noOrth	noOrth	noOrth	0.640991	noOrth	0.00468026	0.000815705	0	0	B
GPR151	Gpr151	G protein-coupled receptor 151	GPCR	21.2148	0.734186	0.090427	7.84934	0.21035	0	0.014262	0.0011357	0	0	B
NPFFR1	Npffr1	neuropeptide FF receptor 1	GPCR	36.8163	0.616093		30.3455	0.147584	0	0.0203274	0.00107316	0	0	B
NPBWR1	Npbwr1	neuropeptides B/W receptor 1	GPCR	56.9558	3.40118	1.76063	0.608822	0.159529	0	0.0188053	1.10567e-05	0	0	B
RGR	Rgr	retinal G protein coupled receptor	GPCR	8.43889	88.9549	225.74	0.639756	0.491413	0	0.233991	0.0246132	1	0	B
GNG8	Gng8	guanine nucleotide binding protein (G protein), gamma 8	Gprotein	26.67	6.85	47.7251	0.68	1.44	0	1.65358	7.67157e-08	1	0	B
GNG13	Gng13	guanine nucleotide binding protein (G protein), gamma 13	Gprotein	167.6	3842.48	51.867	1156.9	0.02	124.709	0.199261	3.64934e-08	1	1	A
PTH2	Pth2	parathyroid hormone 2	neuroPep	309.638	241.257	4.80303	183.948	1	53.2635	0.003	0.000261069	0	0	B
UCN3	Ucn3	urocortin 3	neuroPep	392.473	0	0.134176	0	4.55909	0	0.115116	5.83042e-10	1	0	B
TAC4	Tac4	tachykinin 4 (hemokinin)	neuroPep	251.99	154.45	199.118	0.17	0.47	0	0.227607	1.89158e-05	2	0	A
AVP	Avp	arginine vasopressin	neuroPep	2017.34	41.3359	5.84747	0	0.122591	0	0.0244716	1.36149e-12	20	0	A
LCN15		lipocalin 15	OBP	26029.7	noOrth	noOrth	noOrth	0.835034	noOrth	0.0817813	2.09006e-06	0	0	B
BPIFB6	Bpifb6	BPI fold containing family B, member 6	OBP	9027.31	42402.8	42317.5	361.29	9.66	11.9065	0.00680926	2.16791e-05	1	0	B
BPIFB4	Bpifb4	BPI fold containing family B, member 4	OBP	11234.6	8702.76	28287	82.27	1.52	0	0.0719167	3.30762e-08	1	0	B
BPIFB3	Bpifb3	BPI fold containing family B, member 3	OBP	49147.5	71346	33547.2	183.92	4.87	0	0.0125028	1.43286e-23	1	0	B
BPIFA1	Bpifa1	BPI fold containing family A, member 1	OBP	10100.2	3656.09	1196.87	12.88	226.85	0	1.07772	1.68117e-07	2	0	A
LCN1	Lcn3	lipocalin 1	OBP	14.471	971.787	51301	10.3095	11.9926	12.7263	0.158371	0.214628	5	0	A
OMP	Omp	olfactory marker protein	OMP	734.89	38389.1	5087.42	2952.38	7.81	182599	0.0342002	1.60913e-10	20	1	A
RAB26	Rab26	RAB26, member RAS oncogene family	other	20.53	7.61	3.91103	37.89	17.22	0	0.383781	0.000441991	0	0	B
ANKDD1B	Ankdd1b	ankyrin repeat and death domain containing 1B	other	9.45732	15.9558	7.25972	15.079	6.126	140.785	0.292029	0.0152253	0	0	B
GP2	Gp2	glycoprotein 2 (zymogen granule membrane)	other	10.0522	45.5886	18.4467	0.0685358	6.32715	0	0.355261	0.0284245	0	0	B
LOC400891	4930451C15Rik	leucine-rich repeat-containing protein LOC400891	other	55.82	29.35	19.8135	0.4	29.43	2.31885	0.153813	2.64788e-06	0	0	B
LRGUK	Lrguk	leucine-rich repeats and guanylate kinase domain containing	other	7.97942	44.6307	14.0913	1.36359	4.06654	2.62387	0.300149	0.0177241	0	0	B
CES3	Ces1d	carboxylesterase 3	other	9.48215	231.502	10.6239	1.04354	4.67201	0.13804	0.782647	0.0128403	0	0	B
GK5	Gk5	glycerol kinase 5 (putative)	other	5.98424	7.2391	52.1948	0.262673	2.68449	439.453	4.94645	0.0253138	0	0	B
GCNT7	Gcnt7	glucosaminyl (N-acetyl) transferase family member 7	other	6.98598	182.738	435.9	2.70342	3.13234	348.57	0.0659945	0.0172565	0	0	B
TMEM212	Tmem212	transmembrane protein 212	other	15.93	197.45	29.7696	0.68	7.09	0	0.229597	0.00068345	0	0	B
C9orf135	1700028P14Rik	chromosome 9 open reading frame 135	other	6.63815	15.5094	6.46628	0.259917	2.82936	18.4587	1.85915	0.0367921	0	0	B
NRN1L	Nrn1l	neuritin 1-like	other	14.2672	118.438	150.787	6.76188	5.9266	786.86	0.313294	0.00310313	0	0	B
B4GALNT3	B4galnt3	beta-1,4-N-acetyl-galactosaminyl transferase 3	other	15.19	19.27	46.748	0.15	6.24	51.8109	1.57127	0.00150416	0	0	B
FAM154B	Fam154b	family with sequence similarity 154, member B	other	12.5549	51.1474	99.9035	7.78816	4.85643	2.27992	0.899415	0.00237699	0	0	B
RSPH4A	Rsph4a	radial spoke head 4 homolog A (Chlamydomonas)	other	13.2171	14.1355	36.863	0.360275	4.83612	229.039	1.158	0.00256784	0	0	B
RSPH9	Rsph9	radial spoke head 9 homolog (Chlamydomonas)	other	6.21909	34.6751	13.6214	5.63513	2.24494	211.152	1.46514	0.0439608	0	0	B
DZIP1L	Dzip1l	DAZ interacting zinc finger protein 1-like	other	6.08361	10.4449	17.2393	2.03833	2.01996	354.16	1.62445	0.0219139	0	0	B
KCNRG	Kcnrg	potassium channel regulator	other	6.93036	9.95257	38.6186	0.572152	2.05428	34.9241	0.935343	0.0469032	0	0	B
C7orf57	Gm11992	chromosome 7 open reading frame 57	other	18.57	168	45.9394	3.66	4.85	248.935	0.357456	0.00149214	0	0	B
CCDC40	Ccdc40	coiled-coil domain containing 40	other	9.0853	17.4038	12.6501	0.642607	2.28461	608.405	1.0698	0.00693173	0	0	B
CCDC157	Ccdc157	coiled-coil domain containing 157	other	7.496	28.8793	66.323	4.33902	1.81971	1494.22	1.21792	0.0331711	0	0	B
CCDC153	Ccdc153	coiled-coil domain containing 153	other	8.72935	22.7737	10.8594	0.131751	1.942	0	1.02217	0.00892246	0	0	B
COL22A1	Col22a1	collagen, type XXII, alpha 1	other	7.60264	21.5225	9.28621	0.755849	1.65904	0	0.169383	0.00126106	0	0	B
VWA3A	Vwa3a	von Willebrand factor A domain containing 3A	other	35.48	46.1	15.0093	1.33	7.59	1148.78	0.420204	6.72265e-05	0	0	B
TRIM66	Trim66	tripartite motif containing 66	other	5.99095	19.8485	1158.88	1.14204	1.27598	4560.28	1.73545	0.0167311	0	0	B
ILDR1	Ildr1	immunoglobulin-like domain containing receptor 1	other	13.0508	20.0797	39.1082	0.294495	2.53257	20.294	0.997823	0.00394624	0	0	B
FAM92B	Fam92b	family with sequence similarity 92, member B	other	24.63	45.12	73.8337	3.53	4.43	650.211	0.695621	0.00033309	0	0	B
CCDC108	Ccdc108	coiled-coil domain containing 108	other	16.0049	9.62285	2.2032	0.317102	2.84199	0.414531	0.744249	0.00185253	0	0	B
COL11A1	Col11a1	collagen, type XI, alpha 1	other	8.62	24.62	91.6471	5.71	1.42	0	0.659791	0.00097751	0	0	B
PANX3	Panx3	pannexin 3	other	10.7525	483.685	691.76	5.9136	1.48512	0	0.0175189	0.036797	0	0	B
DNAJB13	Dnajb13	DnaJ (Hsp40) homolog, subfamily B, member 13	other	7.74967	22.0729	4.74614	0.788299	1.04107	106.747	1.51478	0.0104846	0	0	B
FAM179A	Fam179a	family with sequence similarity 179, member A	other	13.71	14.58	51.8751	0.84	1.79	1120.09	1.40605	0.000486186	0	0	B
NWD1	Nwd1	naCHT and WD repeat domain containing 1	other	43.76	35.47	360.501	33.16	4.66	358.11	0.530627	2.90101e-05	0	0	B
TMEM190	Tmem190	transmembrane protein 190	other	31.3495	0.102223	0.121415	0	2.96312	0	2.36043	7.74495e-05	0	0	B
B3GNT7	B3gnt7	UDP-GlcNAc:betaGal beta-1,3-N-acetylglucosaminyltransferase 7	other	20.9833	0.661955	2.34382	0.130441	1.97135	0	1.92153	0.000677515	0	0	B
SPEF1	Spef1	sperm flagellar 1	other	23.02	36.21	7.95833	7.43	2.13	100.61	0.561484	0.000488452	0	0	B
C6orf58	2310057J18Rik	chromosome 6 open reading frame 58	other	28.3411	45.0534	8107.28	0.0390384	2.56128	0	1.10541	0.0755972	0	0	B
ENSG00000258673		antisense	other	15.799	noOrth	noOrth	noOrth	1.41751	noOrth	0.0721142	3.32361e-05	0	0	B
ENST00000383040		protein coding	other	10.1446	noOrth	noOrth	noOrth	0.861397	noOrth	0.138808	0.000964503	0	0	B
PRSS36	Prss36	protease, serine, 36	other	21.49	49.11	33.9201	8.08	1.82	9.78878	0.286225	0.0005124	0	0	B
ENSG00000137808		processed_transcript	other	21.362	noOrth	noOrth	noOrth	1.80473	noOrth	0.0327501	0.00105653	0	0	B
SEC14L2	Sec14l2	SEC14-like 2 (S. cerevisiae)	other	22.13	14.93	8.10862	2.32	1.86	227.276	6.24337	7.43868e-05	0	0	B
LOC100132249		uncharacterized LOC100132249	other	22.4695	noOrth	noOrth	noOrth	1.84338	noOrth	0.123359	0.000305643	0	0	B
C2orf50	2410004P03Rik	chromosome 2 open reading frame 50	other	12.3488	59.5579		4.20079	1.00905	293.113	0.220504	0.00566851	0	0	B
ENSG00000249428	Gm21446	CFAP99, Cilia- and flagella-associated protein 99	other	18.9475	noOrth		noOrth	1.48245	noOrth	0.193646	0.000674637	0	0	B
GADL1	Gadl1	glutamate decarboxylase-like 1	other	17.08	274.27	324.044	3.33	1.31	1529.85	0.104389	0.000891551	0	0	B
CCDC33	Ccdc33	coiled-coil domain containing 33	other	16.0359	11.5881	5.06721	0.528877	1.17226	199.53	0.725207	0.00247562	0	0	B
KRT40	Krt40	keratin 40	other	45.5437	2.23764	10.3021	0	3.17196	0	0.0189571	0.000858853	0	0	B
LPPR3	BC005764	lipid phosphate phosphatase-related protein type 3	other	17.46	6.76	8.14092	16.58	1.1	141.24	1.24908	3.19031e-05	0	0	B
C8orf34	A830018L16Rik	chromosome 8 open reading frame 34	other	6.99	17.14	6008.11	16.8	0.43	279.828	0.805121	0.0506244	0	0	B
CTXN1	Ctxn1	cortexin 1	other	9.96	18.74	3.79105	79.12	0.61	5687.19	2.46147	0.0158726	0	0	B
ENSG00000258489		lincRNA	other	52.7269	noOrth	noOrth	noOrth	2.95559	noOrth	0.0440796	0.000793941	0	0	B
CSN3	Csn3	casein kappa	other	331.59	195.12	332.608	1.36	16.25	0	0.0483231	4.04485e-09	0	0	B
EFR3B	Efr3b	EFR3 homolog B (S. cerevisiae)	other	5.97	36.43	10.3595	30.1	0.26	956.905	0.849256	0.0515483	0	0	B
ARHGDIG	Arhgdig	Rho GDP dissociation inhibitor (GDI) gamma	other	7.6712	18.8994	37.2894	8.60178	0.324012	361.977	3.78023	0.00903784	0	0	B
IBSP	Ibsp	integrin-binding sialoprotein	other	130.67	3610.88	75.8512	19.05	4.92	0	0.0467381	0.000209609	0	0	B
TLX1	Tlx1	T-cell leukemia homeobox 1	other	23.1145	0.279102	0.0497096	0	0.814118	0	0.0286065	0.000253056	0	0	B
VMO1	Vmo1	vitelline membrane outer layer 1 homolog (chicken)	other	383	684.01	5157.67	3.81	12.72	4.66134	1.57642	1.56797e-05	0	0	B
COL10A1	Col10a1	collagen, type X, alpha 1	other	11.98	10.99	18.7457	0.5	0.39	0.0300484	0.351587	0.000325229	0	0	B
TMEM200C	Tmem200c	transmembrane protein 200C	other	17.19	18.15		18.17	0.44	3.26191	0.20382	0.00121821	0	0	B
ZAN	Zan	zonadhesin	other	52.6405	0.93398	0.0624626	2.31098	1.20859	0	0.0153815	4.72778e-06	0	0	B
FLRT1	Flrt1	fibronectin leucine rich transmembrane protein 1	other	18.96	108.89	19.6861	18.5	0.38	14015.2	0.294387	0.00165554	0	0	B
LOC285629		uncharacterized LOC285629	other	496.171	noOrth	noOrth	noOrth	9.81138	noOrth	0.0319367	1.84841e-10	0	0	B
LACRT		lacritin	other	2227.07	noOrth	noOrth	noOrth	42.6943	noOrth	0.003	4.1757e-11	0	0	B
KIRREL3-AS3		KIRREL3 antisense RNA 3	other	44.23	noOrth	noOrth	noOrth	0.809265	noOrth	0.00370707	0.00101317	0	0	B
RLBP1	Rlbp1	retinaldehyde binding protein 1	other	18.69	13.25	3.1778	183.29	0.3	0	0.0832936	0.00152192	0	0	B
LRRTM1	Lrrtm1	leucine rich repeat transmembrane neuronal 1	other	25.1028	0.80064	0.43673	26.7368	0.372604	9.30909	0.414145	0.000425643	0	0	B
DMP1	Dmp1	dentin matrix acidic phosphoprotein 1	other	203.715	816.064	81.6719	84.0596	2.98806	0	0.031423	0.00743248	0	0	B
BGLAP		bone gamma-carboxyglutamate (gla) protein	other	110.432	noOrth	noOrth	noOrth	1.46609	noOrth	0.655767	0.000938405	0	0	B
LECT1	Lect1	leukocyte cell derived chemotaxin 1	other	133.967	14.6445	17.8312	5.01765	1.66335	34.9775	0.284773	0.000410951	0	0	B
CLDN9	Cldn9	claudin 9	other	52.92	205.69	1786.58	1.38	0.63	1722.61	0.164018	2.09869e-05	0	0	B
OTOG	Otog	otogelin	other	46.8335	0.183331	0.583298	0.531173	0.392866	0	0.00763619	5.18146e-06	0	0	B
ENSG00000255308		antisense	other	19.2733	noOrth	noOrth	noOrth	0.156229	noOrth	0.0192025	0.00165189	0	0	B
PDIA2	Pdia2	protein disulfide isomerase family A, member 2	other	47.4113	0.778731	0.580791	0.0463275	0.354595	123.771	0.572284	6.94509e-06	0	0	B
ENSG00000255093		protein coding	other	134.042	noOrth	noOrth	noOrth	1	noOrth	0.003	0.000911897	0	0	B
CDCP2	Cdcp2	CUB domain containing protein 2	other	76.3761	0	0.8385	1.24008	0.563891	0	0.0267701	0.000124704	0	0	B
SEC14L3	Sec14l3	SEC14-like 3 (S. cerevisiae)	other	2290.81	5707.18	60.8976	35.3	15.73	477.689	0.114209	7.12878e-14	0	0	B
LOC100422289			other	156.6	noOrth	noOrth	noOrth	1	noOrth	0.003	0.000477163	0	0	B
ENSG00000247699		RNA gene	other	22.3297	noOrth	noOrth	noOrth	0.137811	noOrth	0.021769	5.92681e-05	0	0	B
ENSG00000254115		RNA gene	other	169.317	noOrth	noOrth	noOrth	1	noOrth	0.003	5.58346e-05	0	0	B
TMPRSS6	Tmprss6	transmembrane protease, serine 6	other	31.27	25.01	5.88856	0.18	0.18	1365.85	0.667377	6.53405e-05	0	0	B
BTBD17	Btbd17	BTB (POZ) domain containing 17	other	26.59	23.72	1.13626	412.34	0.14	0	0.0217938	0.00123353	0	0	B
ENSG00000224387		RNA gene	other	19.6013	noOrth	noOrth	noOrth	0.100355	noOrth	0.029894	0.00111145	0	0	B
ENSG00000253596		processed_transcript	other	16.6938	noOrth	noOrth	noOrth	0.0827309	noOrth	0.0362621	0.00148838	0	0	B
PCDHA13	Pcdha12	protocadherin alpha 13	other	8.57302	29.4504	8.00287	28.2867	0.0402834	0	0.0744724	0.013404	0	0	B
ENSG00000231467		RNA gene	other	239.514	noOrth	noOrth	noOrth	1	noOrth	0.003	0.000334089	0	0	B
ENSG00000248358		linc RNA	other	21.4476	noOrth	noOrth	noOrth	0.0773342	noOrth	0.0387927	1.3613e-05	0	0	B
LOC284577		uncharacterized LOC284577	other	34.1288	noOrth	noOrth	noOrth	0.101119	noOrth	0.0296679	0.000304865	0	0	B
ENSG00000240095		lincRNA	other	381.784	noOrth	noOrth	noOrth	1	noOrth	0.003	0.000436557	0	0	B
ENSG00000244358		lincRNA	other	388.823	noOrth	noOrth	noOrth	1	noOrth	0.003	9.67174e-07	0	0	B
TRIM43		tripartite motif containing 43	other	47.9595	noOrth	noOrth	noOrth	0.121239	noOrth	0.0247446	6.27243e-05	0	0	B
SDR42E2		short chain dehydrogenase/reductase family 42E, member 2	other	65.2351	noOrth	noOrth	noOrth	0.162773	noOrth	0.0184305	0.000173671	0	0	B
ENSG00000255618		linc RNA	other	39.4774	noOrth	noOrth	noOrth	0.0982638	noOrth	0.0305301	0.000384321	0	0	B
ENSG00000255119		RNA gene	other	42.5023	noOrth	noOrth	noOrth	0.0965465	noOrth	0.0310731	0.000426872	0	0	B
ENSG00000253252		linc RNA	other	88.6043	noOrth	noOrth	noOrth	0.146437	noOrth	0.0204866	0.00018836	0	0	B
CELF3	Celf3	CUGBP, Elav-like family member 3	other	18.27	25.1	5.22477	64.66	0.03	422.021	0.603344	0.000229879	0	0	B
ENSG00000253778		linc RNA	other	739.638	noOrth	noOrth	noOrth	1	noOrth	0.003	1.05017e-07	0	0	B
MMD2	Mmd2	monocyte to macrophage differentiation-associated 2	other	7.57	34.5	1.42698	512.36	0.01	0	0.20381	0.0776807	0	0	B
C17orf49	0610010K14Rik	chromosome 17 open reading frame 49	other	8.49	27.28	1.78824	41.29	0.01	341.111	0.511108	0.796949	0	0	B
PRSS33	Prss33	protease, serine, 33	other	89.19	1078.43	3327.41	4.53	0.07	0	0.0449052	3.79606e-06	0	0	B
IFITM5	Ifitm5	interferon induced transmembrane protein 5	other	104.887	384.912	48.9116	9.94322	0.0749907	0	0.040005	0.00194131	0	0	B
RTBDN	Rtbdn	retbindin	other	26.637	0.816912	1.25172	0.948104	0.0164762	0.178373	0.182081	7.89526e-05	0	0	B
ENSG00000253400		linc RNA	other	313.613	noOrth	noOrth	noOrth	0.13252	noOrth	0.0226381	0.000296915	0	0	B
ERN2	Ern2	endoplasmic reticulum to nucleus signaling 2	other	58.4483	0.224371	0.148702	0.430895	0.0148987	0	0.20136	7.88921e-06	0	0	B
COL7A1	Col7a1	collagen, type VII, alpha 1	other	13.3886	0.222476	1.56181	0.0594426	0.0017473	198.11	1.71693	2.86614e-05	0	0	B
PCP4L1	Pcp4l1	Purkinje cell protein 4 like 1	other	8.59	63.35	18.2819	147.37	7.36	3611.33	3.20903	0.0176562	1	0	B
FGF20	Fgf20	fibroblast growth factor 20	other	22.74	31.4	809.006	0	5.58	0	0.0897518	6.42402e-05	1	0	B
DMBT1	Dmbt1	deleted in malignant brain tumors 1	other	57.1008	12.0962	3.06296	0.0410329	5.63987	14.3722	2.89955	0.056634	1	0	B
PCDHB1	Pcdhb1	protocadherin beta 1	other	19.6	1118.72	3593.93	6.58	0.76	37.4747	0.04313	0.000778051	1	0	B
MATN4	Matn4	matrilin 4	other	31.22	38.51	3.77626	171.66	1.15	0.453744	0.0705356	2.78866e-05	1	0	B
MAB21L1	Mab21l1	mab-21-like 1 (C. elegans)	other	20.44	18.45	7.48102	1.27	0.59	0	0.401974	0.000584702	1	0	B
LINGO2	Lingo2	leucine rich repeat and Ig domain containing 2	other	9.25843	27.8908	126.519	2.12261	0.16775	1726.84	0.523837	0.00559853	1	0	B
FSTL5	Fstl5	follistatin-like 5	other	112.27	1075.41	555.832	75.8	0.1	16883.1	0.326146	3.85705e-07	1	0	B
PCDH8	Pcdh8	protocadherin 8	other	13.6185	13.3824	9.2234	25.5698	0.0105036	822.983	0.285617	0.00221629	1	0	B
RD3	Rd3	retinal degeneration 3	other	147.16	1085.63	30.1854	36.15	0.09	4116.56	0.0326751	1.25334e-08	1	1	B
ACSM4	Acsm4	acyl-CoA synthetase medium-chain family member 4	other	999.01	636.59	12441.3	7.29	0.02	666.628	0.120966	3.79851e-12	1	1	B
SCGB1C1	Scgb1c1	secretoglobin, family 1C, member 1	other	32884.6	180744	4787.93	636.95	0.08	0.0220002	0.0387597	6.96669e-13	1	0	B
MUC5B	Muc5b	mucin 5B, oligomeric mucus/gel-forming	other	73.34	15.33	33.5331	0.16	0	0	0.897365	9.64875e-06	1	0	B
DMRT3	Dmrt3	doublesex and mab-3 related transcription factor 3	other	22.3181	11.2406	106.844	0.0292083	0.583837	0	0.625541	0.00100588	2	0	A
HDC	Hdc	histidine decarboxylase	other	19.78	9.35	5.24646	0.39	0.19	339.084	1.41895	0.000595794	2	0	A
DPYSL5	Dpysl5	dihydropyrimidinase-like 5	other	6.52	28.93	25.6331	30.39	0.03	634.662	0.803193	0.0451368	2	0	A
STOML3	Stoml3	stomatin (EPB72)-like 3	other	43.91	2660.56	13555.2	94.76	7.76	7817.11	0.370698	2.62816e-05	3	1	A
RTP2	Rtp2	receptor (chemosensory) transporter protein 2	other	74.5	3854.91	18413.7	57.29	0.59	5517.8	0.0282267	2.26888e-05	3	1	A
NR2E1	Nr2e1	nuclear receptor subfamily 2, group E, member 1	other	57.79	32.85	45.6923	10.62	0.94	0.0355828	0.275713	5.2878e-06	7	0	A
RTP1	Rtp1	receptor (chemosensory) transporter protein 1	other	280.07	4058.05	2459.32	39.28	1.25	13945.7	0.0376596	3.12956e-08	8	1	A
KIRREL2	Kirrel2	kin of IRRE like 2 (Drosophila)	other	23.75	553.65	373.13	22.48	0.16	5827.3	0.111957	0.000193909	9	1	A
NOS2	Nos2	nitric oxide synthase 2, inducible	other	300.548	0.131284	0.0416347	0.462333	3.86807	0	0.501881	2.40724e-09	19	0	A
DCX	Dcx	doublecortin	other	19.64	289.38	160.258	491.19	0.14	527.222	0.0944755	0.00096592	20	0	A
SVOPL	Svopl	SVOP-like	solute carrier	400.47	95.78	111.117	0.95	11.93	0	0.329801	1.10681e-10	0	0	B
SLC38A8	Slc38a8	solute carrier family 38, member 8	solute carrier	141.101	0.248394	0.169072	25.0594	1.45368	0	0.0474733	3.8506e-08	0	0	B
SLC25A35	Slc25a35	solute carrier family 25, member 35	solute carrier	20.9	27.81	13.3355	3.03	2.94	2.90831	1.1381	0.000709587	1	0	B
SLC7A3	Slc7a3	solute carrier family 7 (cationic amino acid transporter, y+ system), member 3	solute carrier	26.2401	4.09214	3.18294	1.51114	0.0836696	0	0.223788	0.000279574	1	0	B
SLC22A20	Slca20	solute carrier family 22, member 20	solute carrier	35.9009	12.7772	1823.46	236.106	2.0691		0.148361	1.35292e-05	2	0	A
TAAR5	Taar5	trace amine associated receptor 5	TAAR	521.627	127.128		0	10.233	0	0.00394984	2.0949e-10	7	0	A
ALX4	Alx4	ALX homeobox 4	TF	64.3	27.15	49.3128	81.11	10.55	0	0.0675617	3.85441e-06	0	0	B
BHLHA15	Bhlha15	basic helix-loop-helix family, member a15	TF	9.3947	60.7618	74.884	0.0297794	1.30818	0	0.407627	0.010064	0	0	B
ATOH7	Atoh7	atonal homolog 7 (Drosophila)	TF	21.7917	0	0.0225639	0	2.14587	0	0.0553644	0.000876199	0	0	B
FOXD4L5		forkhead box D4-like 5	TF	9.36965	noOrth	noOrth	noOrth	0.658401	noOrth	0.0221962	0.00148627	0	0	B
ASCL3	Ascl3	achaete-scute family bHLH transcription factor 3	TF	81.12	414.05	157.908	15.49	4.93	0	0.0361725	8.47283e-06	0	0	B
NHLH1	Nhlh1	nescient helix loop helix 1	TF	128.35	233.48	2020.11	1.92	1.11	0	0.0728651	1.25683e-07	0	0	B
ALX3	Alx3	ALX homeobox 3	TF	152.76	42.91	126.565	98.96	1.07	0	0.0364394	8.65504e-07	0	0	B
NHLH2	Nhlh2	nescient helix loop helix 2	TF	26.01	31.09	23.9355	1.58	1.66	0	0.160979	0.000442471	1	0	B
NEUROD4	Neurod4	neuronal differentiation 4	TF	15.7414	16.4117	7.06136	1.34008	0.31617	0	0.00948856	0.000289181	1	0	B
SOX11	Sox11	SRY (sex determining region Y)-box 11	TF	18.75	165.4	36.6153	79.31	0.27	35.1419	0.114657	0.000853317	1	0	B
BARX1	Barx1	BARX homeobox 1	TF	34.617	4.39976	45.8685	0.297263	0.438869	0	0.232698	4.21539e-05	1	0	B
SP7	Sp7	Sp7 transcription factor	TF	33.75	110.21	34.4808	270.43	0.07	0	0.0450614	0.00915653	1	0	B
UNCX	Uncx	UNC homeobox	TF	140.02	247.87	28.1349	7.17	0.09	118.177	0.0335191	1.08187e-07	1	0	B
INSM1	Insm1	insulinoma-associated 1	TF	53	169.76	90.8853	23.94	0.03	25.6521	0.108951	1.91179e-05	4	0	A
FEZF1	Fezf1	FEZ family zinc finger 1	TF	30.28	102.78	3297.9	1.05	25.96	118.233	0.198074	8.26125e-05	5	1	A
FOXJ1	Foxj1	forkhead box J1	TF	21.1227	5.9851	5.20778	0.855785	1.57484	131.659	2.2196	0.000727971	5	0	A
EYA1	Eya1	eyes absent homolog 1 (Drosophila)	TF	31.3	30.31	50.927	5.07	5.67	0	0.76914	0.000201151	7	0	A
LHX2	Lhx2	LIM homeobox 2	TF	8.6848	30.749	52.7558	7.625	0.472032	5008.41	1.82667	0.00385204	17	1	A
OTX2	Otx2	orthodenticle homeobox 2	TF	375.51	291.78	171.001	6.08	27.07	0	0.0921375	1.3415e-09	19	1	A
NEUROG1	Neurog1	neurogenin 1	TF	259.13	545.98	856.456	0	1	0	0.003	8.57474e-09	20	1	A
VN2R17P	Gm14496	vomeronasal 2 receptor 17 pseudogene	vomeronasal	24.9091	0		0	0.104052	0	0.0288318	1.35306e-05	0	0	A
RGR	Rgr	retinal G protein coupled receptor	GPCR	8.43889	88.9549	225.74	0.639756	0.491413	0.233991	0.233991	0.0246132	1	0	B

## Sheet: Table S4
symbol	Gene name	Category	HOE	MOE	MOE_encode	OSN
BPIFA1	BPI fold containing family A, member 1	OBP	10100.2	3656.09	1196.87	0
GPX6	glutathione peroxidase 6 (olfactory)	biotransformation enzyme	7475.1	65092.8	513.906	0
UGT2A2	UDP glucuronosyltransferase 2 family, polypeptide A2	biotransformation enzyme	3275.31	542.89	2148.93	0
AVP	arginine vasopressin	neuroPep	2017.34	41.3359	5.84747	0
CNGA2	cyclic nucleotide gated channel alpha 2	cyclic nucleotide gated channel	1294.79	36923.2	4420.76	0.322487
OMP	olfactory marker protein	OMP	734.89	38389.1	5087.42	4.75653
TAAR5	trace amine associated receptor 5	TAAR	521.627	127.128		0
OTX2	orthodenticle homeobox 2	TF	375.51	291.78	171.001	0
NOS2	nitric oxide synthase 2, inducible	other	300.548	0.131284	0.0416347	0
RTP1	receptor (chemosensory) transporter protein 1	other	280.07	4058.05	2459.32	3.43656
CYP2A13	cytochrome P450, family 2, subfamily A, polypeptide 13	biotransformation enzyme	277.23	131.85	27.512	0
NEUROG1	neurogenin 1	TF	259.13	545.98	856.456	0
CYP2G1P	cytochrome P450, family 2, subfamily G, polypeptide 1 pseudogene	biotransformation enzyme	253.18	41468.7	18435.7	4.30139e-06
TAC4	tachykinin 4 (hemokinin)	neuroPep	251.99	154.45	199.118	0
GNG13	guanine nucleotide binding protein (G protein), gamma 13	G protein	167.6	3842.48	51.867	0.0324553
RTP2	receptor (chemosensory) transporter protein 2	other	74.5	3854.91	18413.7	1.43137
CNGB1	cyclic nucleotide gated channel beta 1	cyclic nucleotide gated channel	72.37	849.17	1256.37	3.97903
NR2E1	nuclear receptor subfamily 2, group E, member 1	other	57.79	32.85	45.6923	0.00108319
INSM1	insulinoma-associated 1	TF	53	169.76	90.8853	0.151108
ALDH3A1	aldehyde dehydrogenase 3 family, member A1	biotransformation enzyme	49.84	28.01	55.0355	0.135414
STOML3	stomatin (EPB72)-like 3	other	43.91	2660.56	13555.2	2.93814
SLC22A20	solute carrier family 22, member 20	solute carrier	35.9009	12.7772	1823.46	0
EYA1	eyes absent homolog 1 (Drosophila)	TF	31.3	30.31	50.927	0
FEZF1	FEZ family zinc finger 1	TF	30.28	102.78	3297.9	1.15035
KIRREL2	kin of IRRE like 2 (Drosophila)	other	23.75	553.65	373.13	10.5252
DMRT3	doublesex and mab-3 related transcription factor 3	other	22.3181	11.2406	106.844	0
FOXJ1	forkhead box J1	TF	21.1227	5.9851	5.20778	21.9978
HDC	histidine decarboxylase	other	19.78	9.35	5.24646	36.2656
DCX	doublecortin	other	19.64	289.38	160.258	1.8219
CNGA4	cyclic nucleotide gated channel alpha 4	cyclicnucleotidegatedchannel	16.24	260.73	750.77	12.4103
LCN1	lipocalin 1	OBP	14.471	971.787	51301	0.0130957
LHX2	LIM homeobox 2	TF	8.6848	30.749	52.7558	162.88
SCN9A	sodium channel, voltage-gated, type IX, alpha subunit	channel	7.84865	89.4696	338.508	11.0351
ANO2	anoctamin 2	Chloridechannels	7.68	41.57	681.704	25.6583
DPYSL5	dihydropyrimidinase-like 5	other	6.52	28.93	25.6331	21.9378
VN2R17P	vomeronasal 2 receptor 17 pseudogene	vomeronasal receptor	24.9091	0	0	UNDEF

## Sheet: Table S5
symbol1	Gene name	Category	HOE	MOE	MOE_encode	OSN
GLYATL3	glycine-N-acyltransferase-like 3	biotransformation enzyme	1055.1	3642.15	6097.41	0
GAL3ST2	galactose-3-O-sulfotransferase 2	biotransformation enzyme	235.41	108.06	15.7965	0
GGT7	gamma-glutamyltransferase 7	biotransformation enzyme	23.948	4.44514	11.556	0.120073
CHST8	carbohydrate (N-acetylgalactosamine 4-0) sulfotransferase 8	biotransformation enzyme	18.3798	13.7979	6.23253	33.8577
CLIC6	chloride intracellular channel 6	channel	16.5001	16.6877	57.3174	4.10069
KCNK10	potassium channel, subfamily K, member 10	channel	10.4917	74.3061	11.4652	2.84694
KCNH4	potassium voltage-gated channel, subfamily H (eag-related), member 4	cyclicnucleotidegatedchannel	21.09	177.86	67.9497	3.35292
KCNH3	potassium voltage-gated channel, subfamily H (eag-related), member 3	cyclicnucleotidegatedchannel	9.97	18.23	10.9503	79.5759
NPBWR1	neuropeptides B/W receptor 1	GPCR	56.9558	3.40118	1.76063	0
NPBWR2	neuropeptides B/W receptor 2	GPCR	44.3405	noOrth	noOrth	noOrth
NPFFR1	neuropeptide FF receptor 1	GPCR	36.8163	0.616093		0
FZD9	frizzled family receptor 9	GPCR	32.9673	2.4338	4.09068	0
GPR151	G protein-coupled receptor 151	GPCR	21.2148	0.734186	0.090427	0
GPR144	G protein-coupled receptor 144	GPCR	15.7879	noOrth	noOrth	noOrth
RGR	retinal G protein coupled receptor	GPCR	8.43889	88.9549	225.74	0
GNG8	guanine nucleotide binding protein (G protein), gamma 8	Gprotein	26.67	6.85	47.7251	0
UCN3	urocortin 3	neuroPep	392.473	0	0.134176	UNDEF
PTH2	parathyroid hormone 2	neuroPep	309.638	241.257	4.80303	0.220775
BPIFB3	BPI fold containing family B, member 3	OBP	49147.5	71346	33547.2	0
LCN15	lipocalin 15	OBP	26029.7	noOrth	noOrth	noOrth
BPIFB4	BPI fold containing family B, member 4	OBP	11234.6	8702.76	28287	0
BPIFB6	BPI fold containing family B, member 6	OBP	9027.31	42402.8	42317.5	0.000280796
ACSM4	acyl-CoA synthetase medium-chain family member 4	other	999.01	636.59	12441.3	1.04719
ANKDD1B	ankyrin repeat and death domain containing 1B	other	9.45732	15.9558	7.25972	8.82341
B4GALNT3	beta-1,4-N-acetyl-galactosaminyl transferase 3	other	15.19	19.27	46.748	2.68868
BGLAP	bone gamma-carboxyglutamate (gla) protein	other	110.432	noOrth	noOrth	noOrth
BTBD17	BTB (POZ) domain containing 17	other	26.59	23.72	1.13626	0
CES3	carboxylesterase 3	other	9.48215	231.502	10.6239	0.00059628
CSN3	casein kappa	other	331.59	195.12	332.608	0
C17orf49	chromosome 17 open reading frame 49	other	8.49	27.28	1.78824	12.5041
C2orf50	chromosome 2 open reading frame 50	other	12.3488	59.5579		4.92148
C6orf58	chromosome 6 open reading frame 58	other	28.3411	45.0534	8107.28	0
C7orf57	chromosome 7 open reading frame 57	other	18.57	168	45.9394	1.48176
C8orf34	chromosome 8 open reading frame 34	other	6.99	17.14	6008.11	16.326
C9orf135	chromosome 9 open reading frame 135	other	6.63815	15.5094	6.46628	1.19016
CLDN9	claudin 9	other	52.92	205.69	1786.58	8.37477
CCDC108	coiled-coil domain containing 108	other	16.0049	9.62285	2.2032	0.0430778
CCDC153	coiled-coil domain containing 153	other	8.72935	22.7737	10.8594	0
CCDC157	coiled-coil domain containing 157	other	7.496	28.8793	66.323	51.7402
CCDC33	coiled-coil domain containing 33	other	16.0359	11.5881	5.06721	17.2185
CCDC40	coiled-coil domain containing 40	other	9.0853	17.4038	12.6501	34.9582
COL7A1	collagen, type VII, alpha 1	other	13.3886	0.222476	1.56181	890.48
COL10A1	collagen, type X, alpha 1	other	11.98	10.99	18.7457	0.00273416
COL11A1	collagen, type XI, alpha 1	other	8.62	24.62	91.6471	0
COL22A1	collagen, type XXII, alpha 1	other	7.60264	21.5225	9.28621	0
CTXN1	cortexin 1	other	9.96	18.74	3.79105	303.479
CDCP2	CUB domain containing protein 2	other	76.3761	0	0.8385	UNDEF
CELF3	CUGBP, Elav-like family member 3	other	18.27	25.1	5.22477	16.8136
DZIP1L	DAZ interacting zinc finger protein 1-like	other	6.08361	10.4449	17.2393	33.9074
DMBT1	deleted in malignant brain tumors 1	other	57.1008	12.0962	3.06296	1.18816
DMP1	dentin matrix acidic phosphoprotein 1	other	203.715	816.064	81.6719	0
DNAJB13	DnaJ (Hsp40) homolog, subfamily B, member 13	other	7.74967	22.0729	4.74614	4.83608
EFR3B	EFR3 homolog B (S. cerevisiae)	other	5.97	36.43	10.3595	26.267
ERN2	endoplasmic reticulum to nucleus signaling 2	other	58.4483	0.224371	0.148702	0
FAM154B	family with sequence similarity 154, member B	other	12.5549	51.1474	99.9035	0.0445755
FAM179A	family with sequence similarity 179, member A	other	13.71	14.58	51.8751	76.8239
FAM92B	family with sequence similarity 92, member B	other	24.63	45.12	73.8337	14.4107
FGF20	fibroblast growth factor 20	other	22.74	31.4	809.006	0
FLRT1	fibronectin leucine rich transmembrane protein 1	other	18.96	108.89	19.6861	128.71
FSTL5	follistatin-like 5	other	112.27	1075.41	555.832	15.6992
GCNT7	glucosaminyl (N-acetyl) transferase family member 7	other	6.98598	182.738	435.9	1.90748
GADL1	glutamate decarboxylase-like 1	other	17.08	274.27	324.044	5.5779
GK5	glycerol kinase 5 (putative)	other	5.98424	7.2391	52.1948	60.7055
GP2	glycoprotein 2 (zymogen granule membrane)	other	10.0522	45.5886	18.4467	0
ILDR1	immunoglobulin-like domain containing receptor 1	other	13.0508	20.0797	39.1082	1.01067
IBSP	integrin-binding sialoprotein	other	130.67	3610.88	75.8512	0
IFITM5	interferon induced transmembrane protein 5	other	104.887	384.912	48.9116	0
KRT40	keratin 40	other	45.5437	2.23764	10.3021	0
KIRREL3-AS3	KIRREL3 antisense RNA 3	other	44.23	noOrth	noOrth	noOrth
LACRT	lacritin	other	2227.07	noOrth	noOrth	noOrth
LINGO2	leucine rich repeat and Ig domain containing 2	other	9.25843	27.8908	126.519	61.9142
LRRTM1	leucine rich repeat transmembrane neuronal 1	other	25.1028	0.80064	0.43673	11.6271
LRGUK	leucine-rich repeats and guanylate kinase domain containing	other	7.97942	44.6307	14.0913	0.0587908
LECT1	leukocyte cell derived chemotaxin 1	other	133.967	14.6445	17.8312	2.38844
MAB21L1	mab-21-like 1 (C. elegans)	other	20.44	18.45	7.48102	0
MATN4	matrilin 4	other	31.22	38.51	3.77626	0.0117825
MMD2	monocyte to macrophage differentiation-associated 2	other	7.57	34.5	1.42698	0
MUC5B	mucin 5B, oligomeric mucus/gel-forming	other	73.34	15.33	33.5331	0
NWD1	naCHT and WD repeat domain containing 1	other	43.76	35.47	360.501	10.0962
NRN1L	neuritin 1-like	other	14.2672	118.438	150.787	6.64362
OTOG	otogelin	other	46.8335	0.183331	0.583298	0
PANX3	pannexin 3	other	10.7525	483.685	691.76	0
KCNRG	potassium channel regulator	other	6.93036	9.95257	38.6186	3.50906
PRSS33	protease, serine, 33	other	89.19	1078.43	3327.41	0
PDIA2	protein disulfide isomerase family A, member 2	other	47.4113	0.778731	0.580791	158.94
PCDH8	protocadherin 8	other	13.6185	13.3824	9.2234	61.4977
PCDHA13	protocadherin alpha 13	other	8.57302	29.4504	8.00287	0
PCDHB1	protocadherin beta 1	other	19.6	1118.72	3593.93	0.0334978
PCP4L1	Purkinje cell protein 4 like 1	other	8.59	63.35	18.2819	57.006
RAB26	RAB26, member RAS oncogene family	other	20.53	7.61	3.91103	0
RSPH4A	radial spoke head 4 homolog A (Chlamydomonas)	other	13.2171	14.1355	36.863	16.203
RSPH9	radial spoke head 9 homolog (Chlamydomonas)	other	6.21909	34.6751	13.6214	6.08943
RTBDN	retbindin	other	26.637	0.816912	1.25172	0.21835
RD3	retinal degeneration 3	other	147.16	1085.63	30.1854	3.79186
RLBP1	retinaldehyde binding protein 1	other	18.69	13.25	3.1778	0
ARHGDIG	Rho GDP dissociation inhibitor (GDI) gamma	other	7.6712	18.8994	37.2894	19.1529
SEC14L2	SEC14-like 2 (S. cerevisiae)	other	22.13	14.93	8.10862	15.2228
SEC14L3	SEC14-like 3 (S. cerevisiae)	other	2290.81	5707.18	60.8976	0.0836997
SCGB1C1	secretoglobin, family 1C, member 1	other	32884.6	180744	4787.93	1.21721e-07
SDR42E2	short chain dehydrogenase/reductase family 42E, member 2	other	65.2351	noOrth	noOrth	noOrth
SPEF1	sperm flagellar 1	other	23.02	36.21	7.95833	2.7785
TLX1	T-cell leukemia homeobox 1	other	23.1145	0.279102	0.0497096	0
TMPRSS6	transmembrane protease, serine 6	other	31.27	25.01	5.88856	54.612
TMEM190	transmembrane protein 190	other	31.3495	0.102223	0.121415	0
TMEM200C	transmembrane protein 200C	other	17.19	18.15		0.17972
TMEM212	transmembrane protein 212	other	15.93	197.45	29.7696	0
TRIM43	tripartite motif containing 43	other	47.9595	noOrth	noOrth	noOrth
TRIM66	tripartite motif containing 66	other	5.99095	19.8485	1158.88	229.755
B3GNT7	UDP-GlcNAc:betaGal beta-1,3-N-acetylglucosaminyltransferase 7	other	20.9833	0.661955	2.34382	0
VMO1	vitelline membrane outer layer 1 homolog (chicken)	other	383	684.01	5157.67	0.00681473
VWA3A	von Willebrand factor A domain containing 3A	other	35.48	46.1	15.0093	24.9194
ZAN	zonadhesin	other	52.6405	0.93398	0.0624626	0
ENSG00000255308*	antisense RNA gene*	other	19.2733	noOrth	noOrth	noOrth
ENSG00000258673	antisense RNA gene*	other	15.799	noOrth	noOrth	noOrth
ENSG00000249428	CFAP99, Cilia- and flagella-associated protein 99	other	18.9475	noOrth		noOrth
LOC400891	leucine-rich repeat-containing protein LOC400891	other	55.82	29.35	19.8135	0.0790068
ENSG00000253778*	linc RNA*	other	739.638	noOrth	noOrth	noOrth
ENSG00000253400*	linc RNA*	other	313.613	noOrth	noOrth	noOrth
ENSG00000253252*	linc RNA*	other	88.6043	noOrth	noOrth	noOrth
ENSG00000255618*	linc RNA*	other	39.4774	noOrth	noOrth	noOrth
ENSG00000248358*	linc RNA*	other	21.4476	noOrth	noOrth	noOrth
ENSG00000244358*	linc RNA*	other	388.823	noOrth	noOrth	noOrth
ENSG00000240095*	linc RNA*	other	381.784	noOrth	noOrth	noOrth
ENSG00000258489*	linc RNA*	other	52.7269	noOrth	noOrth	noOrth
LPPR3	lipid phosphate phosphatase-related protein type 3	other	17.46	6.76	8.14092	20.8935
ENSG00000137808*	processed transcript*	other	21.362	noOrth	noOrth	noOrth
ENSG00000253596*	antisense RNA gene*	other	16.6938	noOrth	noOrth	noOrth
PRSS36	protease, serine, 36	other	21.49	49.11	33.9201	0.199324
ENSG00000255093		other	134.042	noOrth	noOrth	noOrth
ENST00000383040		other	10.1446	noOrth	noOrth	noOrth
ENSG00000231467*	antisense RNA gene*	other	239.514	noOrth	noOrth	noOrth
ENSG00000254115*	antisense RNA gene*	other	169.317	noOrth	noOrth	noOrth
ENSG00000255119*	antisense RNA gene*	other	42.5023	noOrth	noOrth	noOrth
ENSG00000247699*	antisense RNA gene*	other	22.3297	noOrth	noOrth	noOrth
ENSG00000224387*	antisense RNA gene*	other	19.6013	noOrth	noOrth	noOrth
LOC100132249	uncharacterized LOC100132249	other	22.4695	noOrth	noOrth	noOrth
LOC284577	uncharacterized LOC284577	other	34.1288	noOrth	noOrth	noOrth
LOC285629	uncharacterized LOC285629	other	496.171	noOrth	noOrth	noOrth
LOC100422289		other	156.6	noOrth	noOrth	noOrth
SVOPL	SVOP-like	solute carrier	400.47	95.78	111.117	0
SLC38A8	solute carrier family 38, member 8	solute carrier	141.101	0.248394	0.169072	0
SLC7A3	solute carrier family 7 (cationic amino acid transporter, y+ system), member 3	solute carrier	26.2401	4.09214	3.18294	0
SLC25A35	solute carrier family 25, member 35	solute carrier	20.9	27.81	13.3355	0.104578
ALX3	ALX homeobox 3	TF	152.76	42.91	126.565	0
UNCX	UNC homeobox	TF	140.02	247.87	28.1349	0.47677
NHLH1	nescient helix loop helix 1	TF	128.35	233.48	2020.11	0
ASCL3	achaete-scute family bHLH transcription factor 3	TF	81.12	414.05	157.908	0
ALX4	ALX homeobox 4	TF	64.3	27.15	49.3128	0
BARX1	BARX homeobox 1	TF	34.617	4.39976	45.8685	0
SP7	Sp7 transcription factor	TF	33.75	110.21	34.4808	0
NHLH2	nescient helix loop helix 2	TF	26.01	31.09	23.9355	0
ATOH7	atonal homolog 7 (Drosophila)	TF	21.7917	0	0.0225639	UNDEF
SOX11	SRY (sex determining region Y)-box 11	TF	18.75	165.4	36.6153	0.212466
NEUROD4	neuronal differentiation 4	TF	15.7414	16.4117	7.06136	0
BHLHA15	basic helix-loop-helix family, member a15	TF	9.3947	60.7618	74.884	0
FOXD4L5	forkhead box D4-like 5	TF	9.36965	noOrth	noOrth	noOrth
MOXD2P	monooxygenase, DBH-like 2, pseudogene	biotransformation enzyme	114.02	10931.6	5599.56	0.757125
