# Supplementary material for: The human olfactory transcriptome
Source: BMC Genomics. 2016 Aug 11;17:619. doi: 10.1186/s12864-016-2960-3 (PMC4982115; doi:10.1186/s12864-016-2960-3)
Supplement: Additional file 4: Table S6. — Expression of the lipocalin family members. Mouse was calculated relative to Mouse ENCODE data (http://chromosome.sdsc.edu/mouse/download.html), see methods. (XLSX 14 kb) [file 12864_2016_2960_MOESM4_ESM.xlsx]

## Sheet: Table S6
gene_id	specie	alias	FoldChange	OE	adipose	brain	heart	kidney	liver	lung	testis
Lcn12	mus.		6.11411	0.171204	0.003	0.0176612	0.003	0.003	0.109899	0.0564497	0.003
Lcn8	mus.		0.125023	0.003	0.003	0.003	0.0433583	0.003	0.0740735	0.0385368	0.003
Lcn5	mus.		1	0.003	0.003	0.003	0.003	0.003	0.003	0.003	0.003
Lcn6	mus.		1	0.003	0.003	0.003	0.003	0.003	0.003	0.003	0.003
Lcn10	mus.		0.748886	0.003	0.003	0.0100416	0.003	0.003	0.003	0.003	0.003
Lcn13	mus.	obp2a	372541	23412.8	0.003	0.003	0.003	0.003	0.126478	0.064739	0.003
Lcn14	mus.	obp2b	51301	10974.9	0.003	0.003	0.003	0.003	0.003	0.003	0.003
Lcn3	mus.		51301	153.903	0.003	0.003	0.003	0.003	0.003	0.003	0.003
Lcn11	mus.		2.88798e+06	8663.95	0.003	0.003	0.003	0.003	0.003	0.003	0.003
Lcn9	mus.		1	0.003	0.003	0.003	0.003	0.003	0.003	0.003	0.003
Lcn4	mus.		5129.54	76.128	0.003	0.003	0.003	0.003	0.0582585	0.0306293	0.003
Lcn2	mus.		4.30044	25.0097	0.26	0.196681	1.48539	2.05136	1.43763	1.74449	33.5338
Obp1a	mus.		5.36025e+06	16080.7	0.003	0.003	0.003	0.003	0.003	0.003	0.003
Obp1b	mus.		9.45284e+06	28358.5	0.003	0.003	0.003	0.003	0.003	0.003	0.003
LCN15	hum.		36273	2128.74	0.003	0.184416	0.003	0.003	0.003	0.003	0.21139
LCN1	hum.		34.582	2.29179	0.003	0.122758	0.003	0.003	0.003	0.0942434	0.234897
LCN8*	hum.		15.2496	11.2499	0.0121763	0.00707851	0.003	0.0189548	0.003	0.0593751	5.06043
LCN2*	hum.		5.93152	224.045	26.6524	0.382182	0.003	23.064	36.4728	132.847	44.9824
LCN10	hum.		4.48826	5.81908	0.439652	0.185268	1.89756	0.876362	0.063695	1.48549	4.12754
LCNL1	hum.		1.57821	2.27925	0.003	6.60522	0.360649	0.112172	0.003	0.54367	2.48166
LCN12	hum.		0.996836	3.30593	0.305238	0.971389	0.539978	5.563	1.9126	0.615737	13.307
LCN6	hum.		0.966181	6.61687	1.63553	0.210817	4.36435	0.351455	0.0662193	1.76109	39.5499
OBP2B	hum.		0.195464	0.119144	0.003	0.0978472	0.003	0.003	0.003	0.003	4.15396
OBP2A	hum.		0.093086	0.0488008	0.003	0.0509723	0.003	0.003	0.003	0.003	3.60381
LCN9	hum.		0.0613962	0.003	0.003	0.0526975	0.003	0.003	0.003	0.003	0.274343
* over expression is not significant
