# Supplementary material for: The human olfactory transcriptome
Source: BMC Genomics. 2016 Aug 11;17:619. doi: 10.1186/s12864-016-2960-3 (PMC4982115; doi:10.1186/s12864-016-2960-3)
Supplement: Additional file 6: Table S8. — Genomic coordinates of the OR transcripts (in gtf format, hg19). (GTF 70 kb) [file 12864_2016_2960_MOESM6_ESM.gtf]

chr1	Cufflinks	exon	158431192	158431564	.	+	.	gene_id "OR10K1"; transcript_id "TCONS_00000005"; exon_number "1"; gene_name "OR10K1"; oId "CUFF.12.3"; nearest_ref "OR10K1.1"; class_code "o"; tss_id "TSS2";
chr1	Cufflinks	exon	158435199	158437649	.	+	.	gene_id "OR10K1"; transcript_id "TCONS_00000005"; exon_number "2"; gene_name "OR10K1"; oId "CUFF.12.3"; nearest_ref "OR10K1.1"; class_code "o"; tss_id "TSS2";
chr1	Cufflinks	exon	158431192	158431694	.	+	.	gene_id "OR10K1"; transcript_id "TCONS_00000004"; exon_number "1"; gene_name "OR10K1"; oId "CUFF.12.2"; nearest_ref "OR10K1.1"; class_code "o"; tss_id "TSS2";
chr1	Cufflinks	exon	158435196	158437649	.	+	.	gene_id "OR10K1"; transcript_id "TCONS_00000004"; exon_number "2"; gene_name "OR10K1"; oId "CUFF.12.2"; nearest_ref "OR10K1.1"; class_code "o"; tss_id "TSS2";
chr1	Cufflinks	exon	158431192	158431564	.	+	.	gene_id "OR10K1"; transcript_id "TCONS_00000003"; exon_number "1"; gene_name "OR10K1"; oId "CUFF.12.1"; nearest_ref "OR10K1.1"; class_code "o"; tss_id "TSS2";
chr1	Cufflinks	exon	158435341	158437649	.	+	.	gene_id "OR10K1"; transcript_id "TCONS_00000003"; exon_number "2"; gene_name "OR10K1"; oId "CUFF.12.1"; nearest_ref "OR10K1.1"; class_code "o"; tss_id "TSS2";
chr1	Cufflinks	exon	247651328	247655724	.	+	.	gene_id "OR2W5"; transcript_id "TCONS_00000020"; exon_number "1"; gene_name "OR2W5"; oId "CUFF.57.1"; nearest_ref "OR2W5.1"; class_code "o"; tss_id "TSS15";
chr1	Cufflinks	exon	247651328	247651693	.	+	.	gene_id "OR2W5"; transcript_id "TCONS_00000019"; exon_number "1"; gene_name "OR2W5"; oId "CUFF.56.1"; nearest_ref "OR2W5.1"; class_code "o"; tss_id "TSS15";
chr1	Cufflinks	exon	247654420	247655724	.	+	.	gene_id "OR2W5"; transcript_id "TCONS_00000019"; exon_number "2"; gene_name "OR2W5"; oId "CUFF.56.1"; nearest_ref "OR2W5.1"; class_code "o"; tss_id "TSS15";
chr1	Cufflinks	exon	248046692	248046955	.	+	.	gene_id "OR2W3"; transcript_id "TCONS_00000026"; exon_number "1"; gene_name "OR2W3"; oId "CUFF.63.2"; nearest_ref "OR2W3.1"; class_code "o"; tss_id "TSS21";
chr1	Cufflinks	exon	248058859	248061133	.	+	.	gene_id "OR2W3"; transcript_id "TCONS_00000026"; exon_number "2"; gene_name "OR2W3"; oId "CUFF.63.2"; nearest_ref "OR2W3.1"; class_code "o"; tss_id "TSS21";
chr1	Cufflinks	exon	248088184	248088470	.	+	.	gene_id "OR2AJ1"; transcript_id "TCONS_00000027"; exon_number "1"; gene_name "OR2AJ1"; oId "CUFF.75.1"; nearest_ref "OR2AJ1.1"; class_code "o"; tss_id "TSS22";
chr1	Cufflinks	exon	248097049	248098543	.	+	.	gene_id "OR2AJ1"; transcript_id "TCONS_00000027"; exon_number "2"; gene_name "OR2AJ1"; oId "CUFF.75.1"; nearest_ref "OR2AJ1.1"; class_code "o"; tss_id "TSS22";
chr1	Cufflinks	exon	248185103	248186528	.	+	.	gene_id "OR2L5"; transcript_id "TCONS_00000031"; exon_number "1"; gene_name "OR2L5"; oId "CUFF.83.1"; nearest_ref "OR2L5.1"; class_code "o"; tss_id "TSS26";
chr1	Cufflinks	exon	248193378	248193537	.	+	.	gene_id "OR2L2"; transcript_id "TCONS_00000032"; exon_number "1"; gene_name "OR2L2"; oId "CUFF.86.1"; nearest_ref "OR2L2.1"; class_code "o"; tss_id "TSS27";
chr1	Cufflinks	exon	248201549	248204121	.	+	.	gene_id "OR2L2"; transcript_id "TCONS_00000032"; exon_number "2"; gene_name "OR2L2"; oId "CUFF.86.1"; nearest_ref "OR2L2.1"; class_code "o"; tss_id "TSS27";
chr1	Cufflinks	exon	248198856	248198926	.	+	.	gene_id "OR2L2"; transcript_id "TCONS_00000033"; exon_number "1"; gene_name "OR2L2"; oId "CUFF.86.2"; nearest_ref "OR2L2.1"; class_code "o"; tss_id "TSS28";
chr1	Cufflinks	exon	248201549	248204121	.	+	.	gene_id "OR2L2"; transcript_id "TCONS_00000033"; exon_number "2"; gene_name "OR2L2"; oId "CUFF.86.2"; nearest_ref "OR2L2.1"; class_code "o"; tss_id "TSS28";
chr1	Cufflinks	exon	248210136	248210182	.	+	.	gene_id "OR2L3"; transcript_id "TCONS_00000034"; exon_number "1"; gene_name "OR2L3"; oId "CUFF.88.1"; nearest_ref "OR2L3.1"; class_code "o"; tss_id "TSS29";
chr1	Cufflinks	exon	248223963	248226742	.	+	.	gene_id "OR2L3"; transcript_id "TCONS_00000034"; exon_number "2"; gene_name "OR2L3"; oId "CUFF.88.1"; nearest_ref "OR2L3.1"; class_code "o"; tss_id "TSS29";
chr1	Cufflinks	exon	248214271	248214543	.	+	.	gene_id "OR2L3"; transcript_id "TCONS_00000035"; exon_number "1"; gene_name "OR2L3"; oId "CUFF.88.2"; nearest_ref "OR2L3.1"; class_code "o"; tss_id "TSS30";
chr1	Cufflinks	exon	248223963	248226742	.	+	.	gene_id "OR2L3"; transcript_id "TCONS_00000035"; exon_number "2"; gene_name "OR2L3"; oId "CUFF.88.2"; nearest_ref "OR2L3.1"; class_code "o"; tss_id "TSS30";
chr1	Cufflinks	exon	248366145	248367911	.	+	.	gene_id "OR2M3"; transcript_id "TCONS_00000038"; exon_number "1"; gene_name "OR2M3"; oId "CUFF.96.1"; nearest_ref "OR2M3.1"; class_code "o"; tss_id "TSS33";
chr1	Cufflinks	exon	248608818	248608970	.	+	.	gene_id "OR2T2"; transcript_id "TCONS_00000046"; exon_number "1"; gene_name "OR2T2"; oId "CUFF.114.1"; nearest_ref "OR2T2.1"; class_code "o"; tss_id "TSS41";
chr1	Cufflinks	exon	248609890	248610112	.	+	.	gene_id "OR2T2"; transcript_id "TCONS_00000046"; exon_number "2"; gene_name "OR2T2"; oId "CUFF.114.1"; nearest_ref "OR2T2.1"; class_code "o"; tss_id "TSS41";
chr1	Cufflinks	exon	248616074	248617319	.	+	.	gene_id "OR2T2"; transcript_id "TCONS_00000046"; exon_number "3"; gene_name "OR2T2"; oId "CUFF.114.1"; nearest_ref "OR2T2.1"; class_code "o"; tss_id "TSS41";
chr1	Cufflinks	exon	248609809	248610112	.	+	.	gene_id "OR2T2"; transcript_id "TCONS_00000047"; exon_number "1"; gene_name "OR2T2"; oId "CUFF.114.2"; nearest_ref "OR2T2.1"; class_code "o"; tss_id "TSS42";
chr1	Cufflinks	exon	248616077	248617319	.	+	.	gene_id "OR2T2"; transcript_id "TCONS_00000047"; exon_number "2"; gene_name "OR2T2"; oId "CUFF.114.2"; nearest_ref "OR2T2.1"; class_code "o"; tss_id "TSS42";
chr1	Cufflinks	exon	248615897	248617511	.	+	.	gene_id "OR2T2"; transcript_id "TCONS_00000048"; exon_number "1"; gene_name "OR2T2"; oId "CUFF.116.1"; nearest_ref "OR2T2.1"; class_code "o"; tss_id "TSS43";
chr1	Cufflinks	exon	248671566	248671730	.	+	.	gene_id "OR2G6"; transcript_id "TCONS_00000049"; exon_number "1"; gene_name "OR2G6"; oId "CUFF.118.1"; nearest_ref "OR2G6.1"; class_code "o"; tss_id "TSS44";
chr1	Cufflinks	exon	248684912	248690162	.	+	.	gene_id "OR2G6"; transcript_id "TCONS_00000049"; exon_number "2"; gene_name "OR2G6"; oId "CUFF.118.1"; nearest_ref "OR2G6.1"; class_code "o"; tss_id "TSS44";
chr1	Cufflinks	exon	158388049	158390717	.	-	.	gene_id "OR10K2"; transcript_id "TCONS_00000055"; exon_number "1"; gene_name "OR10K2"; oId "CUFF.9.1"; nearest_ref "OR10K2.1"; class_code "o"; tss_id "TSS50";
chr1	Cufflinks	exon	158395723	158396262	.	-	.	gene_id "OR10K2"; transcript_id "TCONS_00000055"; exon_number "2"; gene_name "OR10K2"; oId "CUFF.9.1"; nearest_ref "OR10K2.1"; class_code "o"; tss_id "TSS50";
chr1	Cufflinks	exon	158515338	158519327	.	-	.	gene_id "OR6Y1"; transcript_id "TCONS_00000057"; exon_number "1"; gene_name "OR6Y1"; oId "CUFF.20.1"; nearest_ref "OR6Y1.1"; class_code "o"; tss_id "TSS52";
chr1	Cufflinks	exon	158524056	158524215	.	-	.	gene_id "OR6Y1"; transcript_id "TCONS_00000057"; exon_number "2"; gene_name "OR6Y1"; oId "CUFF.20.1"; nearest_ref "OR6Y1.1"; class_code "o"; tss_id "TSS52";
chr1	Cufflinks	exon	158685985	158687922	.	-	.	gene_id "OR6K3"; transcript_id "TCONS_00000060"; exon_number "1"; gene_name "OR6K3"; oId "CUFF.31.1"; nearest_ref "OR6K3.1"; class_code "o"; tss_id "TSS55";
chr1	Cufflinks	exon	158690473	158690510	.	-	.	gene_id "OR6K3"; transcript_id "TCONS_00000060"; exon_number "2"; gene_name "OR6K3"; oId "CUFF.31.1"; nearest_ref "OR6K3.1"; class_code "o"; tss_id "TSS55";
chr1	Cufflinks	exon	158734149	158736490	.	-	.	gene_id "OR6N1"; transcript_id "TCONS_00000065"; exon_number "1"; gene_name "OR6N1"; oId "CUFF.31.2"; nearest_ref "OR6N1.1"; class_code "o"; tss_id "TSS59";
chr1	Cufflinks	exon	158741811	158741985	.	-	.	gene_id "OR6N1"; transcript_id "TCONS_00000065"; exon_number "2"; gene_name "OR6N1"; oId "CUFF.31.2"; nearest_ref "OR6N1.1"; class_code "o"; tss_id "TSS59";
chr1	Cufflinks	exon	247874717	247878943	.	-	.	gene_id "OR6F1"; transcript_id "TCONS_00000072"; exon_number "1"; gene_name "OR6F1"; oId "CUFF.66.1"; nearest_ref "OR6F1.1"; class_code "o"; tss_id "TSS65";
chr1	Cufflinks	exon	247874717	247876119	.	-	.	gene_id "OR6F1"; transcript_id "TCONS_00000074"; exon_number "1"; gene_name "OR6F1"; oId "CUFF.65.2"; nearest_ref "OR6F1.1"; class_code "o"; tss_id "TSS66";
chr1	Cufflinks	exon	247879633	247880196	.	-	.	gene_id "OR6F1"; transcript_id "TCONS_00000074"; exon_number "2"; gene_name "OR6F1"; oId "CUFF.65.2"; nearest_ref "OR6F1.1"; class_code "o"; tss_id "TSS66";
chr1	Cufflinks	exon	247874717	247875735	.	-	.	gene_id "OR6F1"; transcript_id "TCONS_00000073"; exon_number "1"; gene_name "OR6F1"; oId "CUFF.65.1"; nearest_ref "OR6F1.1"; class_code "o"; tss_id "TSS66";
chr1	Cufflinks	exon	247877193	247877256	.	-	.	gene_id "OR6F1"; transcript_id "TCONS_00000073"; exon_number "2"; gene_name "OR6F1"; oId "CUFF.65.1"; nearest_ref "OR6F1.1"; class_code "o"; tss_id "TSS66";
chr1	Cufflinks	exon	247879633	247880196	.	-	.	gene_id "OR6F1"; transcript_id "TCONS_00000073"; exon_number "3"; gene_name "OR6F1"; oId "CUFF.65.1"; nearest_ref "OR6F1.1"; class_code "o"; tss_id "TSS66";
chr1	Cufflinks	exon	248752917	248757097	.	-	.	gene_id "OR2T10"; transcript_id "TCONS_00000083"; exon_number "1"; gene_name "OR2T10"; oId "CUFF.124.2"; nearest_ref "OR2T10.1"; class_code "o"; tss_id "TSS74";
chr1	Cufflinks	exon	248760793	248761004	.	-	.	gene_id "OR2T10"; transcript_id "TCONS_00000083"; exon_number "2"; gene_name "OR2T10"; oId "CUFF.124.2"; nearest_ref "OR2T10.1"; class_code "o"; tss_id "TSS74";
chr10	Cufflinks	exon	45797746	45800780	.	-	.	gene_id "OR13A1"; transcript_id "TCONS_00000155"; exon_number "1"; gene_name "OR13A1"; oId "CUFF.140.1"; nearest_ref "OR13A1.1"; class_code "o"; tss_id "TSS144";
chr10	Cufflinks	exon	45797746	45799948	.	-	.	gene_id "OR13A1"; transcript_id "TCONS_00000156"; exon_number "1"; gene_name "OR13A1"; oId "CUFF.139.1"; nearest_ref "OR13A1.1"; class_code "o"; tss_id "TSS145";
chr10	Cufflinks	exon	45802874	45803321	.	-	.	gene_id "OR13A1"; transcript_id "TCONS_00000156"; exon_number "2"; gene_name "OR13A1"; oId "CUFF.139.1"; nearest_ref "OR13A1.1"; class_code "o"; tss_id "TSS145";
chr10	Cufflinks	exon	45797746	45799882	.	-	.	gene_id "OR13A1"; transcript_id "TCONS_00000157"; exon_number "1"; gene_name "OR13A1"; oId "CUFF.139.3"; nearest_ref "OR13A1.1"; class_code "o"; tss_id "TSS146";
chr10	Cufflinks	exon	45802874	45803015	.	-	.	gene_id "OR13A1"; transcript_id "TCONS_00000157"; exon_number "2"; gene_name "OR13A1"; oId "CUFF.139.3"; nearest_ref "OR13A1.1"; class_code "o"; tss_id "TSS146";
chr10	Cufflinks	exon	45803158	45803256	.	-	.	gene_id "OR13A1"; transcript_id "TCONS_00000157"; exon_number "3"; gene_name "OR13A1"; oId "CUFF.139.3"; nearest_ref "OR13A1.1"; class_code "o"; tss_id "TSS146";
chr10	Cufflinks	exon	45803739	45804145	.	-	.	gene_id "OR13A1"; transcript_id "TCONS_00000157"; exon_number "4"; gene_name "OR13A1"; oId "CUFF.139.3"; nearest_ref "OR13A1.1"; class_code "o"; tss_id "TSS146";
chr10	Cufflinks	exon	45797746	45799948	.	-	.	gene_id "OR13A1"; transcript_id "TCONS_00000159"; exon_number "1"; gene_name "OR13A1"; oId "CUFF.139.2"; nearest_ref "OR13A1.1"; class_code "o"; tss_id "TSS147";
chr10	Cufflinks	exon	45803158	45803256	.	-	.	gene_id "OR13A1"; transcript_id "TCONS_00000159"; exon_number "2"; gene_name "OR13A1"; oId "CUFF.139.2"; nearest_ref "OR13A1.1"; class_code "o"; tss_id "TSS147";
chr10	Cufflinks	exon	45804158	45804381	.	-	.	gene_id "OR13A1"; transcript_id "TCONS_00000159"; exon_number "3"; gene_name "OR13A1"; oId "CUFF.139.2"; nearest_ref "OR13A1.1"; class_code "o"; tss_id "TSS147";
chr11	Cufflinks	exon	4503876	4504406	.	+	.	gene_id "OR52K1"; transcript_id "TCONS_00000203"; exon_number "1"; gene_name "OR52K1"; oId "CUFF.197.2"; nearest_ref "OR52K1.1"; class_code "o"; tss_id "TSS190";
chr11	Cufflinks	exon	4510183	4515185	.	+	.	gene_id "OR52K1"; transcript_id "TCONS_00000203"; exon_number "2"; gene_name "OR52K1"; oId "CUFF.197.2"; nearest_ref "OR52K1.1"; class_code "o"; tss_id "TSS190";
chr11	Cufflinks	exon	4503876	4504406	.	+	.	gene_id "OR52K1"; transcript_id "TCONS_00000202"; exon_number "1"; gene_name "OR52K1"; oId "CUFF.197.1"; nearest_ref "OR52K1.1"; class_code "o"; tss_id "TSS190";
chr11	Cufflinks	exon	4509803	4515185	.	+	.	gene_id "OR52K1"; transcript_id "TCONS_00000202"; exon_number "2"; gene_name "OR52K1"; oId "CUFF.197.1"; nearest_ref "OR52K1.1"; class_code "o"; tss_id "TSS190";
chr11	Cufflinks	exon	4611855	4611873	.	+	.	gene_id "OR52I1"; transcript_id "TCONS_00000206"; exon_number "1"; gene_name "OR52I1"; oId "CUFF.200.3"; nearest_ref "OR52I1.1"; class_code "o"; tss_id "TSS192";
chr11	Cufflinks	exon	4615250	4618612	.	+	.	gene_id "OR52I1"; transcript_id "TCONS_00000206"; exon_number "2"; gene_name "OR52I1"; oId "CUFF.200.3"; nearest_ref "OR52I1.1"; class_code "o"; tss_id "TSS192";
chr11	Cufflinks	exon	4664785	4665260	.	+	.	gene_id "OR51E1"; transcript_id "TCONS_00000208"; exon_number "1"; gene_name "OR51E1"; oId "CUFF.202.2"; nearest_ref "OR51E1.1"; class_code "o"; tss_id "TSS194";
chr11	Cufflinks	exon	4673718	4676684	.	+	.	gene_id "OR51E1"; transcript_id "TCONS_00000208"; exon_number "2"; gene_name "OR51E1"; oId "CUFF.202.2"; nearest_ref "OR51E1.1"; class_code "o"; tss_id "TSS194";
chr11	Cufflinks	exon	5016073	5016565	.	+	.	gene_id "OR51L1"; transcript_id "TCONS_00000220"; exon_number "1"; gene_name "OR51L1"; oId "CUFF.231.3"; nearest_ref "OR51L1.1"; class_code "o"; tss_id "TSS202";
chr11	Cufflinks	exon	5023801	5026911	.	+	.	gene_id "OR51L1"; transcript_id "TCONS_00000220"; exon_number "2"; gene_name "OR51L1"; oId "CUFF.231.3"; nearest_ref "OR51L1.1"; class_code "o"; tss_id "TSS202";
chr11	Cufflinks	exon	5016073	5016565	.	+	.	gene_id "OR51L1"; transcript_id "TCONS_00000221"; exon_number "1"; gene_name "OR51L1"; oId "CUFF.231.4"; nearest_ref "OR51L1.1"; class_code "o"; tss_id "TSS202";
chr11	Cufflinks	exon	5018712	5018813	.	+	.	gene_id "OR51L1"; transcript_id "TCONS_00000221"; exon_number "2"; gene_name "OR51L1"; oId "CUFF.231.4"; nearest_ref "OR51L1.1"; class_code "o"; tss_id "TSS202";
chr11	Cufflinks	exon	5023801	5026911	.	+	.	gene_id "OR51L1"; transcript_id "TCONS_00000221"; exon_number "3"; gene_name "OR51L1"; oId "CUFF.231.4"; nearest_ref "OR51L1.1"; class_code "o"; tss_id "TSS202";
chr11	Cufflinks	exon	5016073	5016565	.	+	.	gene_id "OR51L1"; transcript_id "TCONS_00000218"; exon_number "1"; gene_name "OR51L1"; oId "CUFF.231.1"; nearest_ref "OR51L1.1"; class_code "o"; tss_id "TSS202";
chr11	Cufflinks	exon	5018712	5018813	.	+	.	gene_id "OR51L1"; transcript_id "TCONS_00000218"; exon_number "2"; gene_name "OR51L1"; oId "CUFF.231.1"; nearest_ref "OR51L1.1"; class_code "o"; tss_id "TSS202";
chr11	Cufflinks	exon	5020054	5023977	.	+	.	gene_id "OR51L1"; transcript_id "TCONS_00000218"; exon_number "3"; gene_name "OR51L1"; oId "CUFF.231.1"; nearest_ref "OR51L1.1"; class_code "o"; tss_id "TSS202";
chr11	Cufflinks	exon	5024897	5026911	.	+	.	gene_id "OR51L1"; transcript_id "TCONS_00000218"; exon_number "4"; gene_name "OR51L1"; oId "CUFF.231.1"; nearest_ref "OR51L1.1"; class_code "o"; tss_id "TSS202";
chr11	Cufflinks	exon	5901767	5901944	.	+	.	gene_id "OR52E4"; transcript_id "TCONS_00000242"; exon_number "1"; gene_name "OR52E4"; oId "CUFF.321.1"; nearest_ref "OR52E4.1"; class_code "o"; tss_id "TSS220";
chr11	Cufflinks	exon	5905449	5908699	.	+	.	gene_id "OR52E4"; transcript_id "TCONS_00000242"; exon_number "2"; gene_name "OR52E4"; oId "CUFF.321.1"; nearest_ref "OR52E4.1"; class_code "o"; tss_id "TSS220";
chr11	Cufflinks	exon	5914447	5914500	.	+	.	gene_id "OR52E5"; transcript_id "TCONS_00000243"; exon_number "1"; gene_name "OR52E5"; oId "CUFF.323.1"; nearest_ref "OR52E5.1"; class_code "o"; tss_id "TSS221";
chr11	Cufflinks	exon	5916862	5916943	.	+	.	gene_id "OR52E5"; transcript_id "TCONS_00000243"; exon_number "2"; gene_name "OR52E5"; oId "CUFF.323.1"; nearest_ref "OR52E5.1"; class_code "o"; tss_id "TSS221";
chr11	Cufflinks	exon	5921862	5924056	.	+	.	gene_id "OR52E5"; transcript_id "TCONS_00000243"; exon_number "3"; gene_name "OR52E5"; oId "CUFF.323.1"; nearest_ref "OR52E5.1"; class_code "o"; tss_id "TSS221";
chr11	Cufflinks	exon	5914448	5914504	.	+	.	gene_id "OR52E5"; transcript_id "TCONS_00000244"; exon_number "1"; gene_name "OR52E5"; oId "CUFF.323.2"; nearest_ref "OR52E5.1"; class_code "o"; tss_id "TSS221";
chr11	Cufflinks	exon	5916862	5916943	.	+	.	gene_id "OR52E5"; transcript_id "TCONS_00000244"; exon_number "2"; gene_name "OR52E5"; oId "CUFF.323.2"; nearest_ref "OR52E5.1"; class_code "o"; tss_id "TSS221";
chr11	Cufflinks	exon	5921862	5924056	.	+	.	gene_id "OR52E5"; transcript_id "TCONS_00000244"; exon_number "3"; gene_name "OR52E5"; oId "CUFF.323.2"; nearest_ref "OR52E5.1"; class_code "o"; tss_id "TSS221";
chr11	Cufflinks	exon	5964666	5964716	.	+	.	gene_id "OR56A3"; transcript_id "TCONS_00000248"; exon_number "1"; gene_name "OR56A3"; oId "CUFF.325.3"; nearest_ref "OR56A3.1"; class_code "o"; tss_id "TSS223";
chr11	Cufflinks	exon	5966036	5966312	.	+	.	gene_id "OR56A3"; transcript_id "TCONS_00000248"; exon_number "2"; gene_name "OR56A3"; oId "CUFF.325.3"; nearest_ref "OR56A3.1"; class_code "o"; tss_id "TSS223";
chr11	Cufflinks	exon	5968541	5972586	.	+	.	gene_id "OR56A3"; transcript_id "TCONS_00000248"; exon_number "3"; gene_name "OR56A3"; oId "CUFF.325.3"; nearest_ref "OR56A3.1"; class_code "o"; tss_id "TSS223";
chr11	Cufflinks	exon	6804243	6804702	.	+	.	gene_id "OR2AG1"; transcript_id "TCONS_00000254"; exon_number "1"; gene_name "OR2AG1"; oId "CUFF.346.2"; nearest_ref "OR2AG1.1"; class_code "o"; tss_id "TSS228";
chr11	Cufflinks	exon	6806249	6813863	.	+	.	gene_id "OR2AG1"; transcript_id "TCONS_00000254"; exon_number "2"; gene_name "OR2AG1"; oId "CUFF.346.2"; nearest_ref "OR2AG1.1"; class_code "o"; tss_id "TSS228";
chr11	Cufflinks	exon	6804243	6804702	.	+	.	gene_id "OR2AG1"; transcript_id "TCONS_00000253"; exon_number "1"; gene_name "OR2AG1"; oId "CUFF.346.1"; nearest_ref "OR2AG1.1"; class_code "o"; tss_id "TSS228";
chr11	Cufflinks	exon	6806249	6810991	.	+	.	gene_id "OR2AG1"; transcript_id "TCONS_00000253"; exon_number "2"; gene_name "OR2AG1"; oId "CUFF.346.1"; nearest_ref "OR2AG1.1"; class_code "o"; tss_id "TSS228";
chr11	Cufflinks	exon	6811893	6813863	.	+	.	gene_id "OR2AG1"; transcript_id "TCONS_00000253"; exon_number "3"; gene_name "OR2AG1"; oId "CUFF.346.1"; nearest_ref "OR2AG1.1"; class_code "o"; tss_id "TSS228";
chr11	Cufflinks	exon	55795130	55795188	.	+	.	gene_id "OR5AS1"; transcript_id "TCONS_00000280"; exon_number "1"; gene_name "OR5AS1"; oId "CUFF.416.1"; nearest_ref "OR5AS1.1"; class_code "o"; tss_id "TSS254";
chr11	Cufflinks	exon	55797798	55805831	.	+	.	gene_id "OR5AS1"; transcript_id "TCONS_00000280"; exon_number "2"; gene_name "OR5AS1"; oId "CUFF.416.1"; nearest_ref "OR5AS1.1"; class_code "o"; tss_id "TSS254";
chr11	Cufflinks	exon	55795138	55795188	.	+	.	gene_id "OR5AS1"; transcript_id "TCONS_00000281"; exon_number "1"; gene_name "OR5AS1"; oId "CUFF.416.2"; nearest_ref "OR5AS1.1"; class_code "o"; tss_id "TSS254";
chr11	Cufflinks	exon	55797865	55805831	.	+	.	gene_id "OR5AS1"; transcript_id "TCONS_00000281"; exon_number "2"; gene_name "OR5AS1"; oId "CUFF.416.2"; nearest_ref "OR5AS1.1"; class_code "o"; tss_id "TSS254";
chr11	Cufflinks	exon	55795153	55795188	.	+	.	gene_id "OR5AS1"; transcript_id "TCONS_00000282"; exon_number "1"; gene_name "OR5AS1"; oId "CUFF.416.3"; nearest_ref "OR5AS1.1"; class_code "o"; tss_id "TSS254";
chr11	Cufflinks	exon	55797867	55805831	.	+	.	gene_id "OR5AS1"; transcript_id "TCONS_00000282"; exon_number "2"; gene_name "OR5AS1"; oId "CUFF.416.3"; nearest_ref "OR5AS1.1"; class_code "o"; tss_id "TSS254";
chr11	Cufflinks	exon	55871167	55871463	.	+	.	gene_id "OR8H2"; transcript_id "TCONS_00000286"; exon_number "1"; gene_name "OR8H2"; oId "CUFF.422.1"; nearest_ref "OR8H2.1"; class_code "o"; tss_id "TSS258";
chr11	Cufflinks	exon	55872344	55875075	.	+	.	gene_id "OR8H2"; transcript_id "TCONS_00000286"; exon_number "2"; gene_name "OR8H2"; oId "CUFF.422.1"; nearest_ref "OR8H2.1"; class_code "o"; tss_id "TSS258";
chr11	Cufflinks	exon	56042101	56042229	.	+	.	gene_id "OR5T1"; transcript_id "TCONS_00000288"; exon_number "1"; gene_name "OR5T1"; oId "CUFF.432.1"; nearest_ref "OR5T1.1"; class_code "o"; tss_id "TSS260";
chr11	Cufflinks	exon	56042962	56044353	.	+	.	gene_id "OR5T1"; transcript_id "TCONS_00000288"; exon_number "2"; gene_name "OR5T1"; oId "CUFF.432.1"; nearest_ref "OR5T1.1"; class_code "o"; tss_id "TSS260";
chr11	Cufflinks	exon	56082622	56082643	.	+	.	gene_id "OR8K3"; transcript_id "TCONS_00000289"; exon_number "1"; gene_name "OR8K3"; oId "CUFF.436.1"; nearest_ref "OR8K3.1"; class_code "o"; tss_id "TSS261";
chr11	Cufflinks	exon	56083476	56083533	.	+	.	gene_id "OR8K3"; transcript_id "TCONS_00000289"; exon_number "2"; gene_name "OR8K3"; oId "CUFF.436.1"; nearest_ref "OR8K3.1"; class_code "o"; tss_id "TSS261";
chr11	Cufflinks	exon	56085760	56087719	.	+	.	gene_id "OR8K3"; transcript_id "TCONS_00000289"; exon_number "3"; gene_name "OR8K3"; oId "CUFF.436.1"; nearest_ref "OR8K3.1"; class_code "o"; tss_id "TSS261";
chr11	Cufflinks	exon	57955126	57955288	.	+	.	gene_id "OR9Q2"; transcript_id "TCONS_00000306"; exon_number "1"; gene_name "OR9Q2"; oId "CUFF.498.1"; nearest_ref "OR9Q2.1"; class_code "o"; tss_id "TSS276";
chr11	Cufflinks	exon	57957791	57962004	.	+	.	gene_id "OR9Q2"; transcript_id "TCONS_00000306"; exon_number "2"; gene_name "OR9Q2"; oId "CUFF.498.1"; nearest_ref "OR9Q2.1"; class_code "o"; tss_id "TSS276";
chr11	Cufflinks	exon	57956547	57956580	.	+	.	gene_id "OR9Q2"; transcript_id "TCONS_00000307"; exon_number "1"; gene_name "OR9Q2"; oId "CUFF.498.2"; nearest_ref "OR9Q2.1"; class_code "o"; tss_id "TSS277";
chr11	Cufflinks	exon	57957791	57962004	.	+	.	gene_id "OR9Q2"; transcript_id "TCONS_00000307"; exon_number "2"; gene_name "OR9Q2"; oId "CUFF.498.2"; nearest_ref "OR9Q2.1"; class_code "o"; tss_id "TSS277";
chr11	Cufflinks	exon	57956554	57956580	.	+	.	gene_id "OR9Q2"; transcript_id "TCONS_00000308"; exon_number "1"; gene_name "OR9Q2"; oId "CUFF.498.3"; nearest_ref "OR9Q2.1"; class_code "o"; tss_id "TSS277";
chr11	Cufflinks	exon	57957938	57962004	.	+	.	gene_id "OR9Q2"; transcript_id "TCONS_00000308"; exon_number "2"; gene_name "OR9Q2"; oId "CUFF.498.3"; nearest_ref "OR9Q2.1"; class_code "o"; tss_id "TSS277";
chr11	Cufflinks	exon	59126368	59126745	.	+	.	gene_id "OR5AN1"; transcript_id "TCONS_00000310"; exon_number "1"; gene_name "OR5AN1"; oId "CUFF.518.1"; nearest_ref "OR5AN1.1"; class_code "o"; tss_id "TSS279";
chr11	Cufflinks	exon	59131919	59134100	.	+	.	gene_id "OR5AN1"; transcript_id "TCONS_00000310"; exon_number "2"; gene_name "OR5AN1"; oId "CUFF.518.1"; nearest_ref "OR5AN1.1"; class_code "o"; tss_id "TSS279";
chr11	Cufflinks	exon	59203870	59204308	.	+	.	gene_id "OR5A1"; transcript_id "TCONS_00000311"; exon_number "1"; gene_name "OR5A1"; oId "CUFF.523.1"; nearest_ref "OR5A1.1"; class_code "o"; tss_id "TSS280";
chr11	Cufflinks	exon	59210609	59214088	.	+	.	gene_id "OR5A1"; transcript_id "TCONS_00000311"; exon_number "2"; gene_name "OR5A1"; oId "CUFF.523.1"; nearest_ref "OR5A1.1"; class_code "o"; tss_id "TSS280";
chr11	Cufflinks	exon	59240902	59241114	.	+	.	gene_id "OR4D10"; transcript_id "TCONS_00000313"; exon_number "1"; gene_name "OR4D10"; oId "CUFF.525.1"; nearest_ref "OR4D10.1"; class_code "o"; tss_id "TSS282";
chr11	Cufflinks	exon	59241212	59241266	.	+	.	gene_id "OR4D10"; transcript_id "TCONS_00000313"; exon_number "2"; gene_name "OR4D10"; oId "CUFF.525.1"; nearest_ref "OR4D10.1"; class_code "o"; tss_id "TSS282";
chr11	Cufflinks	exon	59244735	59247352	.	+	.	gene_id "OR4D10"; transcript_id "TCONS_00000313"; exon_number "3"; gene_name "OR4D10"; oId "CUFF.525.1"; nearest_ref "OR4D10.1"; class_code "o"; tss_id "TSS282";
chr11	Cufflinks	exon	59278845	59278991	.	+	.	gene_id "OR4D9"; transcript_id "TCONS_00000316"; exon_number "1"; gene_name "OR4D9"; oId "CUFF.529.2"; nearest_ref "OR4D9.1"; class_code "o"; tss_id "TSS284";
chr11	Cufflinks	exon	59282149	59282239	.	+	.	gene_id "OR4D9"; transcript_id "TCONS_00000316"; exon_number "2"; gene_name "OR4D9"; oId "CUFF.529.2"; nearest_ref "OR4D9.1"; class_code "o"; tss_id "TSS284";
chr11	Cufflinks	exon	59282356	59288277	.	+	.	gene_id "OR4D9"; transcript_id "TCONS_00000316"; exon_number "3"; gene_name "OR4D9"; oId "CUFF.529.2"; nearest_ref "OR4D9.1"; class_code "o"; tss_id "TSS284";
chr11	Cufflinks	exon	59278845	59278991	.	+	.	gene_id "OR4D9"; transcript_id "TCONS_00000315"; exon_number "1"; gene_name "OR4D9"; oId "CUFF.529.1"; nearest_ref "OR4D9.1"; class_code "o"; tss_id "TSS284";
chr11	Cufflinks	exon	59282146	59282239	.	+	.	gene_id "OR4D9"; transcript_id "TCONS_00000315"; exon_number "2"; gene_name "OR4D9"; oId "CUFF.529.1"; nearest_ref "OR4D9.1"; class_code "o"; tss_id "TSS284";
chr11	Cufflinks	exon	59282356	59288277	.	+	.	gene_id "OR4D9"; transcript_id "TCONS_00000315"; exon_number "3"; gene_name "OR4D9"; oId "CUFF.529.1"; nearest_ref "OR4D9.1"; class_code "o"; tss_id "TSS284";
chr11	Cufflinks	exon	59279000	59279219	.	+	.	gene_id "OR4D9"; transcript_id "TCONS_00000318"; exon_number "1"; gene_name "OR4D9"; oId "CUFF.529.4"; nearest_ref "OR4D9.1"; class_code "o"; tss_id "TSS285";
chr11	Cufflinks	exon	59282146	59282239	.	+	.	gene_id "OR4D9"; transcript_id "TCONS_00000318"; exon_number "2"; gene_name "OR4D9"; oId "CUFF.529.4"; nearest_ref "OR4D9.1"; class_code "o"; tss_id "TSS285";
chr11	Cufflinks	exon	59282356	59288277	.	+	.	gene_id "OR4D9"; transcript_id "TCONS_00000318"; exon_number "3"; gene_name "OR4D9"; oId "CUFF.529.4"; nearest_ref "OR4D9.1"; class_code "o"; tss_id "TSS285";
chr11	Cufflinks	exon	59279000	59279219	.	+	.	gene_id "OR4D9"; transcript_id "TCONS_00000317"; exon_number "1"; gene_name "OR4D9"; oId "CUFF.529.3"; nearest_ref "OR4D9.1"; class_code "o"; tss_id "TSS285";
chr11	Cufflinks	exon	59282149	59282239	.	+	.	gene_id "OR4D9"; transcript_id "TCONS_00000317"; exon_number "2"; gene_name "OR4D9"; oId "CUFF.529.3"; nearest_ref "OR4D9.1"; class_code "o"; tss_id "TSS285";
chr11	Cufflinks	exon	59282356	59288277	.	+	.	gene_id "OR4D9"; transcript_id "TCONS_00000317"; exon_number "3"; gene_name "OR4D9"; oId "CUFF.529.3"; nearest_ref "OR4D9.1"; class_code "o"; tss_id "TSS285";
chr11	Cufflinks	exon	123883654	123883819	.	+	.	gene_id "OR10G4"; transcript_id "TCONS_00000343"; exon_number "1"; gene_name "OR10G4"; oId "CUFF.632.3"; nearest_ref "OR10G4.1"; class_code "o"; tss_id "TSS305";
chr11	Cufflinks	exon	123885462	123885947	.	+	.	gene_id "OR10G4"; transcript_id "TCONS_00000343"; exon_number "2"; gene_name "OR10G4"; oId "CUFF.632.3"; nearest_ref "OR10G4.1"; class_code "o"; tss_id "TSS305";
chr11	Cufflinks	exon	123886255	123889765	.	+	.	gene_id "OR10G4"; transcript_id "TCONS_00000343"; exon_number "3"; gene_name "OR10G4"; oId "CUFF.632.3"; nearest_ref "OR10G4.1"; class_code "o"; tss_id "TSS305";
chr11	Cufflinks	exon	123883654	123883819	.	+	.	gene_id "OR10G4"; transcript_id "TCONS_00000342"; exon_number "1"; gene_name "OR10G4"; oId "CUFF.632.2"; nearest_ref "OR10G4.1"; class_code "o"; tss_id "TSS305";
chr11	Cufflinks	exon	123886255	123889765	.	+	.	gene_id "OR10G4"; transcript_id "TCONS_00000342"; exon_number "2"; gene_name "OR10G4"; oId "CUFF.632.2"; nearest_ref "OR10G4.1"; class_code "o"; tss_id "TSS305";
chr11	Cufflinks	exon	123883654	123883819	.	+	.	gene_id "OR10G4"; transcript_id "TCONS_00000341"; exon_number "1"; gene_name "OR10G4"; oId "CUFF.632.1"; nearest_ref "OR10G4.1"; class_code "o"; tss_id "TSS305";
chr11	Cufflinks	exon	123885626	123885947	.	+	.	gene_id "OR10G4"; transcript_id "TCONS_00000341"; exon_number "2"; gene_name "OR10G4"; oId "CUFF.632.1"; nearest_ref "OR10G4.1"; class_code "o"; tss_id "TSS305";
chr11	Cufflinks	exon	123886255	123889765	.	+	.	gene_id "OR10G4"; transcript_id "TCONS_00000341"; exon_number "3"; gene_name "OR10G4"; oId "CUFF.632.1"; nearest_ref "OR10G4.1"; class_code "o"; tss_id "TSS305";
chr11	Cufflinks	exon	124053923	124054090	.	+	.	gene_id "OR10D3"; transcript_id "TCONS_00000350"; exon_number "1"; gene_name "OR10D3"; oId "CUFF.652.1"; nearest_ref "OR10D3.1"; class_code "o"; tss_id "TSS311";
chr11	Cufflinks	exon	124055966	124061166	.	+	.	gene_id "OR10D3"; transcript_id "TCONS_00000350"; exon_number "2"; gene_name "OR10D3"; oId "CUFF.652.1"; nearest_ref "OR10D3.1"; class_code "o"; tss_id "TSS311";
chr11	Cufflinks	exon	124054774	124054994	.	+	.	gene_id "OR10D3"; transcript_id "TCONS_00000351"; exon_number "1"; gene_name "OR10D3"; oId "CUFF.652.2"; nearest_ref "OR10D3.1"; class_code "o"; tss_id "TSS312";
chr11	Cufflinks	exon	124055966	124061166	.	+	.	gene_id "OR10D3"; transcript_id "TCONS_00000351"; exon_number "2"; gene_name "OR10D3"; oId "CUFF.652.2"; nearest_ref "OR10D3.1"; class_code "o"; tss_id "TSS312";
chr11	Cufflinks	exon	124126268	124126530	.	+	.	gene_id "OR8G5"; transcript_id "TCONS_00000357"; exon_number "1"; gene_name "OR8G5"; oId "CUFF.660.2"; nearest_ref "OR8G5.1"; class_code "o"; tss_id "TSS318";
chr11	Cufflinks	exon	124134814	124136781	.	+	.	gene_id "OR8G5"; transcript_id "TCONS_00000357"; exon_number "2"; gene_name "OR8G5"; oId "CUFF.660.2"; nearest_ref "OR8G5.1"; class_code "o"; tss_id "TSS318";
chr11	Cufflinks	exon	124126295	124126371	.	+	.	gene_id "OR8G5"; transcript_id "TCONS_00000358"; exon_number "1"; gene_name "OR8G5"; oId "CUFF.660.3"; nearest_ref "OR8G5.1"; class_code "o"; tss_id "TSS318";
chr11	Cufflinks	exon	124134814	124136781	.	+	.	gene_id "OR8G5"; transcript_id "TCONS_00000358"; exon_number "2"; gene_name "OR8G5"; oId "CUFF.660.3"; nearest_ref "OR8G5.1"; class_code "o"; tss_id "TSS318";
chr11	Cufflinks	exon	124436473	124436600	.	+	.	gene_id "OR8A1"; transcript_id "TCONS_00000359"; exon_number "1"; gene_name "OR8A1"; oId "CUFF.684.1"; nearest_ref "OR8A1.1"; class_code "o"; tss_id "TSS319";
chr11	Cufflinks	exon	124439997	124445503	.	+	.	gene_id "OR8A1"; transcript_id "TCONS_00000359"; exon_number "2"; gene_name "OR8A1"; oId "CUFF.684.1"; nearest_ref "OR8A1.1"; class_code "o"; tss_id "TSS319";
chr11	Cufflinks	exon	4701343	4703991	.	-	.	gene_id "OR51E2"; transcript_id "TCONS_00000371"; exon_number "1"; gene_name "OR51E2"; oId "CUFF.204.1"; nearest_ref "OR51E2.1"; class_code "o"; tss_id "TSS328";
chr11	Cufflinks	exon	4706288	4706319	.	-	.	gene_id "OR51E2"; transcript_id "TCONS_00000371"; exon_number "2"; gene_name "OR51E2"; oId "CUFF.204.1"; nearest_ref "OR51E2.1"; class_code "o"; tss_id "TSS328";
chr11	Cufflinks	exon	4933797	4936969	.	-	.	gene_id "OR51G2"; transcript_id "TCONS_00000377"; exon_number "1"; gene_name "OR51G2"; oId "CUFF.226.1"; nearest_ref "OR51G2.1"; class_code "o"; tss_id "TSS333";
chr11	Cufflinks	exon	4940407	4940574	.	-	.	gene_id "OR51G2"; transcript_id "TCONS_00000377"; exon_number "2"; gene_name "OR51G2"; oId "CUFF.226.1"; nearest_ref "OR51G2.1"; class_code "o"; tss_id "TSS333";
chr11	Cufflinks	exon	4966358	4968392	.	-	.	gene_id "OR51A4"; transcript_id "TCONS_00000379"; exon_number "1"; gene_name "OR51A4"; oId "CUFF.229.1"; nearest_ref "OR51A4.1"; class_code "o"; tss_id "TSS335";
chr11	Cufflinks	exon	4968775	4968835	.	-	.	gene_id "OR51A4"; transcript_id "TCONS_00000379"; exon_number "2"; gene_name "OR51A4"; oId "CUFF.229.1"; nearest_ref "OR51A4.1"; class_code "o"; tss_id "TSS335";
chr11	Cufflinks	exon	5149877	5153932	.	-	.	gene_id "OR52A5"; transcript_id "TCONS_00000384"; exon_number "1"; gene_name "OR52A5"; oId "CUFF.238.1"; nearest_ref "OR52A5.1"; class_code "o"; tss_id "TSS340";
chr11	Cufflinks	exon	5159541	5159589	.	-	.	gene_id "OR52A5"; transcript_id "TCONS_00000384"; exon_number "2"; gene_name "OR52A5"; oId "CUFF.238.1"; nearest_ref "OR52A5.1"; class_code "o"; tss_id "TSS340";
chr11	Cufflinks	exon	5167366	5173920	.	-	.	gene_id "OR52A1"; transcript_id "TCONS_00000385"; exon_number "1"; gene_name "OR52A1"; oId "CUFF.241.1"; nearest_ref "OR52A1.1"; class_code "o"; tss_id "TSS341";
chr11	Cufflinks	exon	5175677	5176033	.	-	.	gene_id "OR52A1"; transcript_id "TCONS_00000385"; exon_number "2"; gene_name "OR52A1"; oId "CUFF.241.1"; nearest_ref "OR52A1.1"; class_code "o"; tss_id "TSS341";
chr11	Cufflinks	exon	5796092	5799887	.	-	.	gene_id "OR52N5"; transcript_id "TCONS_00000399"; exon_number "1"; gene_name "OR52N5"; oId "CUFF.311.1"; nearest_ref "OR52N5.1"; class_code "o"; tss_id "TSS352";
chr11	Cufflinks	exon	5802844	5802986	.	-	.	gene_id "OR52N5"; transcript_id "TCONS_00000399"; exon_number "2"; gene_name "OR52N5"; oId "CUFF.311.1"; nearest_ref "OR52N5.1"; class_code "o"; tss_id "TSS352";
chr11	Cufflinks	exon	5804525	5804585	.	-	.	gene_id "OR52N5"; transcript_id "TCONS_00000399"; exon_number "3"; gene_name "OR52N5"; oId "CUFF.311.1"; nearest_ref "OR52N5.1"; class_code "o"; tss_id "TSS352";
chr11	Cufflinks	exon	5807701	5811261	.	-	.	gene_id "OR52N1"; transcript_id "TCONS_00000400"; exon_number "1"; gene_name "OR52N1"; oId "CUFF.314.1"; nearest_ref "OR52N1.1"; class_code "o"; tss_id "TSS353";
chr11	Cufflinks	exon	5807701	5810090	.	-	.	gene_id "OR52N1"; transcript_id "TCONS_00000401"; exon_number "1"; gene_name "OR52N1"; oId "CUFF.313.1"; nearest_ref "OR52N1.1"; class_code "o"; tss_id "TSS354";
chr11	Cufflinks	exon	5812341	5812591	.	-	.	gene_id "OR52N1"; transcript_id "TCONS_00000401"; exon_number "2"; gene_name "OR52N1"; oId "CUFF.313.1"; nearest_ref "OR52N1.1"; class_code "o"; tss_id "TSS354";
chr11	Cufflinks	exon	6020665	6024258	.	-	.	gene_id "OR56A4"; transcript_id "TCONS_00000407"; exon_number "1"; gene_name "OR56A4"; oId "CUFF.332.1"; nearest_ref "OR56A4.1"; class_code "o"; tss_id "TSS360";
chr11	Cufflinks	exon	6028148	6028171	.	-	.	gene_id "OR56A4"; transcript_id "TCONS_00000407"; exon_number "2"; gene_name "OR56A4"; oId "CUFF.332.1"; nearest_ref "OR56A4.1"; class_code "o"; tss_id "TSS360";
chr11	Cufflinks	exon	7845417	7847540	.	-	.	gene_id "OR5P3"; transcript_id "TCONS_00000422"; exon_number "1"; gene_name "OR5P3"; oId "CUFF.361.1"; nearest_ref "OR5P3.1"; class_code "o"; tss_id "TSS371";
chr11	Cufflinks	exon	7852371	7852472	.	-	.	gene_id "OR5P3"; transcript_id "TCONS_00000422"; exon_number "2"; gene_name "OR5P3"; oId "CUFF.361.1"; nearest_ref "OR5P3.1"; class_code "o"; tss_id "TSS371";
chr11	Cufflinks	exon	7946119	7951422	.	-	.	gene_id "OR10A6"; transcript_id "TCONS_00000423"; exon_number "1"; gene_name "OR10A6"; oId "CUFF.365.1"; nearest_ref "OR10A6.1"; class_code "o"; tss_id "TSS372";
chr11	Cufflinks	exon	55902198	55906248	.	-	.	gene_id "OR8J3"; transcript_id "TCONS_00000431"; exon_number "1"; gene_name "OR8J3"; oId "CUFF.427.1"; nearest_ref "OR8J3.1"; class_code "o"; tss_id "TSS378";
chr11	Cufflinks	exon	55902198	55905214	.	-	.	gene_id "OR8J3"; transcript_id "TCONS_00000432"; exon_number "1"; gene_name "OR8J3"; oId "CUFF.426.1"; nearest_ref "OR8J3.1"; class_code "o"; tss_id "TSS379";
chr11	Cufflinks	exon	55907649	55907666	.	-	.	gene_id "OR8J3"; transcript_id "TCONS_00000432"; exon_number "2"; gene_name "OR8J3"; oId "CUFF.426.1"; nearest_ref "OR8J3.1"; class_code "o"; tss_id "TSS379";
chr11	Cufflinks	exon	57884290	57887311	.	-	.	gene_id "OR9I1"; transcript_id "TCONS_00000457"; exon_number "1"; gene_name "OR9I1"; oId "CUFF.493.1"; nearest_ref "OR9I1.1"; class_code "o"; tss_id "TSS401";
chr11	Cufflinks	exon	57884290	57886938	.	-	.	gene_id "OR9I1"; transcript_id "TCONS_00000458"; exon_number "1"; gene_name "OR9I1"; oId "CUFF.492.3"; nearest_ref "OR9I1.1"; class_code "o"; tss_id "TSS402";
chr11	Cufflinks	exon	57890629	57890814	.	-	.	gene_id "OR9I1"; transcript_id "TCONS_00000458"; exon_number "2"; gene_name "OR9I1"; oId "CUFF.492.3"; nearest_ref "OR9I1.1"; class_code "o"; tss_id "TSS402";
chr11	Cufflinks	exon	57884290	57886938	.	-	.	gene_id "OR9I1"; transcript_id "TCONS_00000459"; exon_number "1"; gene_name "OR9I1"; oId "CUFF.492.4"; nearest_ref "OR9I1.1"; class_code "o"; tss_id "TSS403";
chr11	Cufflinks	exon	57892903	57893021	.	-	.	gene_id "OR9I1"; transcript_id "TCONS_00000459"; exon_number "2"; gene_name "OR9I1"; oId "CUFF.492.4"; nearest_ref "OR9I1.1"; class_code "o"; tss_id "TSS403";
chr11	Cufflinks	exon	57884290	57886938	.	-	.	gene_id "OR9I1"; transcript_id "TCONS_00000461"; exon_number "1"; gene_name "OR9I1"; oId "CUFF.492.2"; nearest_ref "OR9I1.1"; class_code "o"; tss_id "TSS403";
chr11	Cufflinks	exon	57891910	57892111	.	-	.	gene_id "OR9I1"; transcript_id "TCONS_00000461"; exon_number "2"; gene_name "OR9I1"; oId "CUFF.492.2"; nearest_ref "OR9I1.1"; class_code "o"; tss_id "TSS403";
chr11	Cufflinks	exon	57892746	57893032	.	-	.	gene_id "OR9I1"; transcript_id "TCONS_00000461"; exon_number "3"; gene_name "OR9I1"; oId "CUFF.492.2"; nearest_ref "OR9I1.1"; class_code "o"; tss_id "TSS403";
chr11	Cufflinks	exon	57884290	57886938	.	-	.	gene_id "OR9I1"; transcript_id "TCONS_00000460"; exon_number "1"; gene_name "OR9I1"; oId "CUFF.492.1"; nearest_ref "OR9I1.1"; class_code "o"; tss_id "TSS403";
chr11	Cufflinks	exon	57892746	57893032	.	-	.	gene_id "OR9I1"; transcript_id "TCONS_00000460"; exon_number "2"; gene_name "OR9I1"; oId "CUFF.492.1"; nearest_ref "OR9I1.1"; class_code "o"; tss_id "TSS403";
chr11	Cufflinks	exon	58188709	58190762	.	-	.	gene_id "OR5B2"; transcript_id "TCONS_00000465"; exon_number "1"; gene_name "OR5B2"; oId "CUFF.508.1"; nearest_ref "OR5B2.1"; class_code "o"; tss_id "TSS407";
chr11	Cufflinks	exon	58194095	58195027	.	-	.	gene_id "OR5B2"; transcript_id "TCONS_00000465"; exon_number "2"; gene_name "OR5B2"; oId "CUFF.508.1"; nearest_ref "OR5B2.1"; class_code "o"; tss_id "TSS407";
chr11	Cufflinks	exon	59186983	59190517	.	-	.	gene_id "OR5A2"; transcript_id "TCONS_00000473"; exon_number "1"; gene_name "OR5A2"; oId "CUFF.522.1"; nearest_ref "OR5A2.1"; class_code "o"; tss_id "TSS414";
chr11	Cufflinks	exon	59193644	59193918	.	-	.	gene_id "OR5A2"; transcript_id "TCONS_00000473"; exon_number "2"; gene_name "OR5A2"; oId "CUFF.522.1"; nearest_ref "OR5A2.1"; class_code "o"; tss_id "TSS414";
chr11	Cufflinks	exon	74784340	74800819	.	-	.	gene_id "OR2AT4"; transcript_id "TCONS_00000482"; exon_number "1"; gene_name "OR2AT4"; oId "CUFF.601.4"; nearest_ref "OR2AT4.1"; class_code "o"; tss_id "TSS421";
chr11	Cufflinks	exon	74807873	74807910	.	-	.	gene_id "OR2AT4"; transcript_id "TCONS_00000482"; exon_number "2"; gene_name "OR2AT4"; oId "CUFF.601.4"; nearest_ref "OR2AT4.1"; class_code "o"; tss_id "TSS421";
chr11	Cufflinks	exon	123906005	123909728	.	-	.	gene_id "OR10G7"; transcript_id "TCONS_00000486"; exon_number "1"; gene_name "OR10G7"; oId "CUFF.635.2"; nearest_ref "OR10G7.1"; class_code "o"; tss_id "TSS424";
chr11	Cufflinks	exon	123911593	123912014	.	-	.	gene_id "OR10G7"; transcript_id "TCONS_00000486"; exon_number "2"; gene_name "OR10G7"; oId "CUFF.635.2"; nearest_ref "OR10G7.1"; class_code "o"; tss_id "TSS424";
chr11	Cufflinks	exon	123906005	123909733	.	-	.	gene_id "OR10G7"; transcript_id "TCONS_00000485"; exon_number "1"; gene_name "OR10G7"; oId "CUFF.635.1"; nearest_ref "OR10G7.1"; class_code "o"; tss_id "TSS424";
chr11	Cufflinks	exon	123911593	123912014	.	-	.	gene_id "OR10G7"; transcript_id "TCONS_00000485"; exon_number "2"; gene_name "OR10G7"; oId "CUFF.635.1"; nearest_ref "OR10G7.1"; class_code "o"; tss_id "TSS424";
chr11	Cufflinks	exon	124172742	124180678	.	-	.	gene_id "OR8D1"; transcript_id "TCONS_00000492"; exon_number "1"; gene_name "OR8D1"; oId "CUFF.662.2"; nearest_ref "OR8D1.1"; class_code "o"; tss_id "TSS428";
chr11	Cufflinks	exon	124181468	124181572	.	-	.	gene_id "OR8D1"; transcript_id "TCONS_00000492"; exon_number "2"; gene_name "OR8D1"; oId "CUFF.662.2"; nearest_ref "OR8D1.1"; class_code "o"; tss_id "TSS428";
chr11	Cufflinks	exon	124183617	124183808	.	-	.	gene_id "OR8D1"; transcript_id "TCONS_00000492"; exon_number "3"; gene_name "OR8D1"; oId "CUFF.662.2"; nearest_ref "OR8D1.1"; class_code "o"; tss_id "TSS428";
chr11	Cufflinks	exon	124172742	124180678	.	-	.	gene_id "OR8D1"; transcript_id "TCONS_00000493"; exon_number "1"; gene_name "OR8D1"; oId "CUFF.662.1"; nearest_ref "OR8D1.1"; class_code "o"; tss_id "TSS429";
chr11	Cufflinks	exon	124181468	124181572	.	-	.	gene_id "OR8D1"; transcript_id "TCONS_00000493"; exon_number "2"; gene_name "OR8D1"; oId "CUFF.662.1"; nearest_ref "OR8D1.1"; class_code "o"; tss_id "TSS429";
chr11	Cufflinks	exon	124183617	124183678	.	-	.	gene_id "OR8D1"; transcript_id "TCONS_00000493"; exon_number "3"; gene_name "OR8D1"; oId "CUFF.662.1"; nearest_ref "OR8D1.1"; class_code "o"; tss_id "TSS429";
chr11	Cufflinks	exon	124184830	124185136	.	-	.	gene_id "OR8D1"; transcript_id "TCONS_00000493"; exon_number "4"; gene_name "OR8D1"; oId "CUFF.662.1"; nearest_ref "OR8D1.1"; class_code "o"; tss_id "TSS429";
chr11	Cufflinks	exon	124307363	124310997	.	-	.	gene_id "OR8B8"; transcript_id "TCONS_00000501"; exon_number "1"; gene_name "OR8B8"; oId "CUFF.671.1"; nearest_ref "OR8B8.1"; class_code "o"; tss_id "TSS435";
chr11	Cufflinks	exon	124311384	124311519	.	-	.	gene_id "OR8B8"; transcript_id "TCONS_00000501"; exon_number "2"; gene_name "OR8B8"; oId "CUFF.671.1"; nearest_ref "OR8B8.1"; class_code "o"; tss_id "TSS435";
chr11	Cufflinks	exon	124315472	124315587	.	-	.	gene_id "OR8B8"; transcript_id "TCONS_00000501"; exon_number "3"; gene_name "OR8B8"; oId "CUFF.671.1"; nearest_ref "OR8B8.1"; class_code "o"; tss_id "TSS435";
chr12	Cufflinks	exon	55520157	55520300	.	+	.	gene_id "OR9K2"; transcript_id "TCONS_00000785"; exon_number "1"; gene_name "OR9K2"; oId "CUFF.721.1"; nearest_ref "OR9K2.1"; class_code "o"; tss_id "TSS718";
chr12	Cufflinks	exon	55520612	55520695	.	+	.	gene_id "OR9K2"; transcript_id "TCONS_00000785"; exon_number "2"; gene_name "OR9K2"; oId "CUFF.721.1"; nearest_ref "OR9K2.1"; class_code "o"; tss_id "TSS718";
chr12	Cufflinks	exon	55523610	55526537	.	+	.	gene_id "OR9K2"; transcript_id "TCONS_00000785"; exon_number "3"; gene_name "OR9K2"; oId "CUFF.721.1"; nearest_ref "OR9K2.1"; class_code "o"; tss_id "TSS718";
chr12	Cufflinks	exon	55638385	55638601	.	+	.	gene_id "OR6C74"; transcript_id "TCONS_00000786"; exon_number "1"; gene_name "OR6C74"; oId "CUFF.727.1"; nearest_ref "OR6C74.1"; class_code "o"; tss_id "TSS719";
chr12	Cufflinks	exon	55641063	55645876	.	+	.	gene_id "OR6C74"; transcript_id "TCONS_00000786"; exon_number "2"; gene_name "OR6C74"; oId "CUFF.727.1"; nearest_ref "OR6C74.1"; class_code "o"; tss_id "TSS719";
chr12	Cufflinks	exon	55708068	55708383	.	+	.	gene_id "OR6C1"; transcript_id "TCONS_00000787"; exon_number "1"; gene_name "OR6C1"; oId "CUFF.734.1"; nearest_ref "OR6C1.1"; class_code "o"; tss_id "TSS720";
chr12	Cufflinks	exon	55714351	55716204	.	+	.	gene_id "OR6C1"; transcript_id "TCONS_00000787"; exon_number "2"; gene_name "OR6C1"; oId "CUFF.734.1"; nearest_ref "OR6C1.1"; class_code "o"; tss_id "TSS720";
chr12	Cufflinks	exon	55756731	55756833	.	+	.	gene_id "OR6C75"; transcript_id "TCONS_00000789"; exon_number "1"; gene_name "OR6C75"; oId "CUFF.738.1"; nearest_ref "OR6C75.1"; class_code "o"; tss_id "TSS722";
chr12	Cufflinks	exon	55757577	55757666	.	+	.	gene_id "OR6C75"; transcript_id "TCONS_00000789"; exon_number "2"; gene_name "OR6C75"; oId "CUFF.738.1"; nearest_ref "OR6C75.1"; class_code "o"; tss_id "TSS722";
chr12	Cufflinks	exon	55758860	55758960	.	+	.	gene_id "OR6C75"; transcript_id "TCONS_00000789"; exon_number "3"; gene_name "OR6C75"; oId "CUFF.738.1"; nearest_ref "OR6C75.1"; class_code "o"; tss_id "TSS722";
chr12	Cufflinks	exon	55759043	55763354	.	+	.	gene_id "OR6C75"; transcript_id "TCONS_00000789"; exon_number "4"; gene_name "OR6C75"; oId "CUFF.738.1"; nearest_ref "OR6C75.1"; class_code "o"; tss_id "TSS722";
chr12	Cufflinks	exon	55756736	55756808	.	+	.	gene_id "OR6C75"; transcript_id "TCONS_00000790"; exon_number "1"; gene_name "OR6C75"; oId "CUFF.738.2"; nearest_ref "OR6C75.1"; class_code "o"; tss_id "TSS722";
chr12	Cufflinks	exon	55757577	55757666	.	+	.	gene_id "OR6C75"; transcript_id "TCONS_00000790"; exon_number "2"; gene_name "OR6C75"; oId "CUFF.738.2"; nearest_ref "OR6C75.1"; class_code "o"; tss_id "TSS722";
chr12	Cufflinks	exon	55758860	55758960	.	+	.	gene_id "OR6C75"; transcript_id "TCONS_00000790"; exon_number "3"; gene_name "OR6C75"; oId "CUFF.738.2"; nearest_ref "OR6C75.1"; class_code "o"; tss_id "TSS722";
chr12	Cufflinks	exon	55759043	55763354	.	+	.	gene_id "OR6C75"; transcript_id "TCONS_00000790"; exon_number "4"; gene_name "OR6C75"; oId "CUFF.738.2"; nearest_ref "OR6C75.1"; class_code "o"; tss_id "TSS722";
chr12	Cufflinks	exon	55756740	55756833	.	+	.	gene_id "OR6C75"; transcript_id "TCONS_00000791"; exon_number "1"; gene_name "OR6C75"; oId "CUFF.738.3"; nearest_ref "OR6C75.1"; class_code "o"; tss_id "TSS722";
chr12	Cufflinks	exon	55757577	55757666	.	+	.	gene_id "OR6C75"; transcript_id "TCONS_00000791"; exon_number "2"; gene_name "OR6C75"; oId "CUFF.738.3"; nearest_ref "OR6C75.1"; class_code "o"; tss_id "TSS722";
chr12	Cufflinks	exon	55758860	55763354	.	+	.	gene_id "OR6C75"; transcript_id "TCONS_00000791"; exon_number "3"; gene_name "OR6C75"; oId "CUFF.738.3"; nearest_ref "OR6C75.1"; class_code "o"; tss_id "TSS722";
chr12	Cufflinks	exon	55943332	55943902	.	+	.	gene_id "OR6C4"; transcript_id "TCONS_00000800"; exon_number "1"; gene_name "OR6C4"; oId "CUFF.758.2"; nearest_ref "OR6C4.1"; class_code "o"; tss_id "TSS728";
chr12	Cufflinks	exon	55944993	55949638	.	+	.	gene_id "OR6C4"; transcript_id "TCONS_00000800"; exon_number "2"; gene_name "OR6C4"; oId "CUFF.758.2"; nearest_ref "OR6C4.1"; class_code "o"; tss_id "TSS728";
chr12	Cufflinks	exon	55943332	55943750	.	+	.	gene_id "OR6C4"; transcript_id "TCONS_00000799"; exon_number "1"; gene_name "OR6C4"; oId "CUFF.758.1"; nearest_ref "OR6C4.1"; class_code "o"; tss_id "TSS728";
chr12	Cufflinks	exon	55944993	55949638	.	+	.	gene_id "OR6C4"; transcript_id "TCONS_00000799"; exon_number "2"; gene_name "OR6C4"; oId "CUFF.758.1"; nearest_ref "OR6C4.1"; class_code "o"; tss_id "TSS728";
chr12	Cufflinks	exon	55965917	55966406	.	+	.	gene_id "OR2AP1"; transcript_id "TCONS_00000802"; exon_number "1"; gene_name "OR2AP1"; oId "CUFF.762.2"; nearest_ref "OR2AP1.1"; class_code "o"; tss_id "TSS730";
chr12	Cufflinks	exon	55968004	55976327	.	+	.	gene_id "OR2AP1"; transcript_id "TCONS_00000802"; exon_number "2"; gene_name "OR2AP1"; oId "CUFF.762.2"; nearest_ref "OR2AP1.1"; class_code "o"; tss_id "TSS730";
chr14	Cufflinks	exon	20241634	20241752	.	+	.	gene_id "OR4M1"; transcript_id "TCONS_00000873"; exon_number "1"; gene_name "OR4M1"; oId "CUFF.780.1"; nearest_ref "OR4M1.1"; class_code "o"; tss_id "TSS799";
chr14	Cufflinks	exon	20248714	20253641	.	+	.	gene_id "OR4M1"; transcript_id "TCONS_00000873"; exon_number "2"; gene_name "OR4M1"; oId "CUFF.780.1"; nearest_ref "OR4M1.1"; class_code "o"; tss_id "TSS799";
chr14	Cufflinks	exon	20343404	20344543	.	+	.	gene_id "OR4K2"; transcript_id "TCONS_00000876"; exon_number "1"; gene_name "OR4K2"; oId "CUFF.783.2"; nearest_ref "OR4K2.1"; class_code "o"; tss_id "TSS801";
chr14	Cufflinks	exon	20347101	20351771	.	+	.	gene_id "OR4K2"; transcript_id "TCONS_00000876"; exon_number "2"; gene_name "OR4K2"; oId "CUFF.783.2"; nearest_ref "OR4K2.1"; class_code "o"; tss_id "TSS801";
chr14	Cufflinks	exon	20343404	20344293	.	+	.	gene_id "OR4K2"; transcript_id "TCONS_00000875"; exon_number "1"; gene_name "OR4K2"; oId "CUFF.783.1"; nearest_ref "OR4K2.1"; class_code "o"; tss_id "TSS801";
chr14	Cufflinks	exon	20344404	20344543	.	+	.	gene_id "OR4K2"; transcript_id "TCONS_00000875"; exon_number "2"; gene_name "OR4K2"; oId "CUFF.783.1"; nearest_ref "OR4K2.1"; class_code "o"; tss_id "TSS801";
chr14	Cufflinks	exon	20347101	20347262	.	+	.	gene_id "OR4K2"; transcript_id "TCONS_00000875"; exon_number "3"; gene_name "OR4K2"; oId "CUFF.783.1"; nearest_ref "OR4K2.1"; class_code "o"; tss_id "TSS801";
chr14	Cufflinks	exon	20347501	20351771	.	+	.	gene_id "OR4K2"; transcript_id "TCONS_00000875"; exon_number "4"; gene_name "OR4K2"; oId "CUFF.783.1"; nearest_ref "OR4K2.1"; class_code "o"; tss_id "TSS801";
chr14	Cufflinks	exon	20578885	20579051	.	+	.	gene_id "OR4K17"; transcript_id "TCONS_00000884"; exon_number "1"; gene_name "OR4K17"; oId "CUFF.798.2"; nearest_ref "OR4K17.1"; class_code "o"; tss_id "TSS807";
chr14	Cufflinks	exon	20580069	20580250	.	+	.	gene_id "OR4K17"; transcript_id "TCONS_00000884"; exon_number "2"; gene_name "OR4K17"; oId "CUFF.798.2"; nearest_ref "OR4K17.1"; class_code "o"; tss_id "TSS807";
chr14	Cufflinks	exon	20585627	20590292	.	+	.	gene_id "OR4K17"; transcript_id "TCONS_00000884"; exon_number "3"; gene_name "OR4K17"; oId "CUFF.798.2"; nearest_ref "OR4K17.1"; class_code "o"; tss_id "TSS807";
chr14	Cufflinks	exon	20578885	20579051	.	+	.	gene_id "OR4K17"; transcript_id "TCONS_00000883"; exon_number "1"; gene_name "OR4K17"; oId "CUFF.798.1"; nearest_ref "OR4K17.1"; class_code "o"; tss_id "TSS807";
chr14	Cufflinks	exon	20585627	20590292	.	+	.	gene_id "OR4K17"; transcript_id "TCONS_00000883"; exon_number "2"; gene_name "OR4K17"; oId "CUFF.798.1"; nearest_ref "OR4K17.1"; class_code "o"; tss_id "TSS807";
chr14	Cufflinks	exon	20659056	20659198	.	+	.	gene_id "OR11G2"; transcript_id "TCONS_00000889"; exon_number "1"; gene_name "OR11G2"; oId "CUFF.805.1"; nearest_ref "OR11G2.1"; class_code "o"; tss_id "TSS812";
chr14	Cufflinks	exon	20665593	20669296	.	+	.	gene_id "OR11G2"; transcript_id "TCONS_00000889"; exon_number "2"; gene_name "OR11G2"; oId "CUFF.805.1"; nearest_ref "OR11G2.1"; class_code "o"; tss_id "TSS812";
chr14	Cufflinks	exon	20659063	20659825	.	+	.	gene_id "OR11G2"; transcript_id "TCONS_00000890"; exon_number "1"; gene_name "OR11G2"; oId "CUFF.805.2"; nearest_ref "OR11G2.1"; class_code "o"; tss_id "TSS812";
chr14	Cufflinks	exon	20665593	20669296	.	+	.	gene_id "OR11G2"; transcript_id "TCONS_00000890"; exon_number "2"; gene_name "OR11G2"; oId "CUFF.805.2"; nearest_ref "OR11G2.1"; class_code "o"; tss_id "TSS812";
chr14	Cufflinks	exon	22132111	22135019	.	+	.	gene_id "OR4E2"; transcript_id "TCONS_00000900"; exon_number "1"; gene_name "OR4E2"; oId "CUFF.839.1"; nearest_ref "OR4E2.1"; class_code "o"; tss_id "TSS821";
chr14	Cufflinks	exon	20497052	20503140	.	-	.	gene_id "OR4K13"; transcript_id "TCONS_00000906"; exon_number "1"; gene_name "OR4K13"; oId "CUFF.796.1"; nearest_ref "OR4K13.1"; class_code "o"; tss_id "TSS827";
chr14	Cufflinks	exon	20503801	20504090	.	-	.	gene_id "OR4K13"; transcript_id "TCONS_00000906"; exon_number "2"; gene_name "OR4K13"; oId "CUFF.796.1"; nearest_ref "OR4K13.1"; class_code "o"; tss_id "TSS827";
chr14	Cufflinks	exon	20497052	20503140	.	-	.	gene_id "OR4K13"; transcript_id "TCONS_00000907"; exon_number "1"; gene_name "OR4K13"; oId "CUFF.796.2"; nearest_ref "OR4K13.1"; class_code "o"; tss_id "TSS828";
chr14	Cufflinks	exon	20504097	20504197	.	-	.	gene_id "OR4K13"; transcript_id "TCONS_00000907"; exon_number "2"; gene_name "OR4K13"; oId "CUFF.796.2"; nearest_ref "OR4K13.1"; class_code "o"; tss_id "TSS828";
chr14	Cufflinks	exon	21616380	21624565	.	-	.	gene_id "OR5AU1"; transcript_id "TCONS_00000909"; exon_number "1"; gene_name "OR5AU1"; oId "CUFF.825.1"; nearest_ref "OR5AU1.1"; class_code "o"; tss_id "TSS830";
chr14	Cufflinks	exon	21616380	21624045	.	-	.	gene_id "OR5AU1"; transcript_id "TCONS_00000911"; exon_number "1"; gene_name "OR5AU1"; oId "CUFF.824.2"; nearest_ref "OR5AU1.1"; class_code "o"; tss_id "TSS831";
chr14	Cufflinks	exon	21626982	21627294	.	-	.	gene_id "OR5AU1"; transcript_id "TCONS_00000911"; exon_number "2"; gene_name "OR5AU1"; oId "CUFF.824.2"; nearest_ref "OR5AU1.1"; class_code "o"; tss_id "TSS831";
chr14	Cufflinks	exon	21616380	21624045	.	-	.	gene_id "OR5AU1"; transcript_id "TCONS_00000910"; exon_number "1"; gene_name "OR5AU1"; oId "CUFF.824.1"; nearest_ref "OR5AU1.1"; class_code "o"; tss_id "TSS831";
chr14	Cufflinks	exon	21626365	21627294	.	-	.	gene_id "OR5AU1"; transcript_id "TCONS_00000910"; exon_number "2"; gene_name "OR5AU1"; oId "CUFF.824.1"; nearest_ref "OR5AU1.1"; class_code "o"; tss_id "TSS831";
chr14	Cufflinks	exon	22036726	22038892	.	-	.	gene_id "OR10G3"; transcript_id "TCONS_00000912"; exon_number "1"; gene_name "OR10G3"; oId "CUFF.834.1"; nearest_ref "OR10G3.1"; class_code "o"; tss_id "TSS832";
chr14	Cufflinks	exon	22047920	22048253	.	-	.	gene_id "OR10G3"; transcript_id "TCONS_00000912"; exon_number "2"; gene_name "OR10G3"; oId "CUFF.834.1"; nearest_ref "OR10G3.1"; class_code "o"; tss_id "TSS832";
chr17	Cufflinks	exon	3315201	3315465	.	+	.	gene_id "OR3A3"; transcript_id "TCONS_00001021"; exon_number "1"; gene_name "OR3A3"; oId "CUFF.910.2"; nearest_ref "OR3A3.1"; class_code "o"; tss_id "TSS931";
chr17	Cufflinks	exon	3323874	3327668	.	+	.	gene_id "OR3A3"; transcript_id "TCONS_00001021"; exon_number "2"; gene_name "OR3A3"; oId "CUFF.910.2"; nearest_ref "OR3A3.1"; class_code "o"; tss_id "TSS931";
chr17	Cufflinks	exon	3315201	3315465	.	+	.	gene_id "OR3A3"; transcript_id "TCONS_00001020"; exon_number "1"; gene_name "OR3A3"; oId "CUFF.910.1"; nearest_ref "OR3A3.1"; class_code "o"; tss_id "TSS931";
chr17	Cufflinks	exon	3323680	3323739	.	+	.	gene_id "OR3A3"; transcript_id "TCONS_00001020"; exon_number "2"; gene_name "OR3A3"; oId "CUFF.910.1"; nearest_ref "OR3A3.1"; class_code "o"; tss_id "TSS931";
chr17	Cufflinks	exon	3323874	3327668	.	+	.	gene_id "OR3A3"; transcript_id "TCONS_00001020"; exon_number "3"; gene_name "OR3A3"; oId "CUFF.910.1"; nearest_ref "OR3A3.1"; class_code "o"; tss_id "TSS931";
chr17	Cufflinks	exon	2991764	2996340	.	-	.	gene_id "OR1D2"; transcript_id "TCONS_00001029"; exon_number "1"; gene_name "OR1D2"; oId "CUFF.897.2"; nearest_ref "OR1D2.1"; class_code "o"; tss_id "TSS937";
chr17	Cufflinks	exon	3007398	3007669	.	-	.	gene_id "OR1D2"; transcript_id "TCONS_00001029"; exon_number "2"; gene_name "OR1D2"; oId "CUFF.897.2"; nearest_ref "OR1D2.1"; class_code "o"; tss_id "TSS937";
chr17	Cufflinks	exon	2991764	2996340	.	-	.	gene_id "OR1D2"; transcript_id "TCONS_00001028"; exon_number "1"; gene_name "OR1D2"; oId "CUFF.897.1"; nearest_ref "OR1D2.1"; class_code "o"; tss_id "TSS937";
chr17	Cufflinks	exon	3007393	3007669	.	-	.	gene_id "OR1D2"; transcript_id "TCONS_00001028"; exon_number "2"; gene_name "OR1D2"; oId "CUFF.897.1"; nearest_ref "OR1D2.1"; class_code "o"; tss_id "TSS937";
chr19	Cufflinks	exon	9197677	9197833	.	+	.	gene_id "OR1M1"; transcript_id "TCONS_00001043"; exon_number "1"; gene_name "OR1M1"; oId "CUFF.928.2"; nearest_ref "OR1M1.1"; class_code "o"; tss_id "TSS951";
chr19	Cufflinks	exon	9203908	9210947	.	+	.	gene_id "OR1M1"; transcript_id "TCONS_00001043"; exon_number "2"; gene_name "OR1M1"; oId "CUFF.928.2"; nearest_ref "OR1M1.1"; class_code "o"; tss_id "TSS951";
chr19	Cufflinks	exon	9289669	9289884	.	+	.	gene_id "OR7D2"; transcript_id "TCONS_00001046"; exon_number "1"; gene_name "OR7D2"; oId "CUFF.932.1"; nearest_ref "OR7D2.1"; class_code "o"; tss_id "TSS953";
chr19	Cufflinks	exon	9291374	9291464	.	+	.	gene_id "OR7D2"; transcript_id "TCONS_00001046"; exon_number "2"; gene_name "OR7D2"; oId "CUFF.932.1"; nearest_ref "OR7D2.1"; class_code "o"; tss_id "TSS953";
chr19	Cufflinks	exon	9296445	9299500	.	+	.	gene_id "OR7D2"; transcript_id "TCONS_00001046"; exon_number "3"; gene_name "OR7D2"; oId "CUFF.932.1"; nearest_ref "OR7D2.1"; class_code "o"; tss_id "TSS953";
chr19	Cufflinks	exon	9291314	9291464	.	+	.	gene_id "OR7D2"; transcript_id "TCONS_00001047"; exon_number "1"; gene_name "OR7D2"; oId "CUFF.932.2"; nearest_ref "OR7D2.1"; class_code "o"; tss_id "TSS954";
chr19	Cufflinks	exon	9296445	9299500	.	+	.	gene_id "OR7D2"; transcript_id "TCONS_00001047"; exon_number "2"; gene_name "OR7D2"; oId "CUFF.932.2"; nearest_ref "OR7D2.1"; class_code "o"; tss_id "TSS954";
chr19	Cufflinks	exon	9357990	9358193	.	+	.	gene_id "OR7E24"; transcript_id "TCONS_00001050"; exon_number "1"; gene_name "OR7E24"; oId "CUFF.941.1"; nearest_ref "OR7E24.1"; class_code "o"; tss_id "TSS957";
chr19	Cufflinks	exon	9361761	9363075	.	+	.	gene_id "OR7E24"; transcript_id "TCONS_00001050"; exon_number "2"; gene_name "OR7E24"; oId "CUFF.941.1"; nearest_ref "OR7E24.1"; class_code "o"; tss_id "TSS957";
chr19	Cufflinks	exon	15193019	15193087	.	+	.	gene_id "OR1I1"; transcript_id "TCONS_00001056"; exon_number "1"; gene_name "OR1I1"; oId "CUFF.959.1"; nearest_ref "OR1I1.1"; class_code "o"; tss_id "TSS961";
chr19	Cufflinks	exon	15197864	15203786	.	+	.	gene_id "OR1I1"; transcript_id "TCONS_00001056"; exon_number "2"; gene_name "OR1I1"; oId "CUFF.959.1"; nearest_ref "OR1I1.1"; class_code "o"; tss_id "TSS961";
chr19	Cufflinks	exon	15897970	15898526	.	+	.	gene_id "OR10H5"; transcript_id "TCONS_00001064"; exon_number "1"; gene_name "OR10H5"; oId "CUFF.972.1"; nearest_ref "OR10H5.1"; class_code "o"; tss_id "TSS968";
chr19	Cufflinks	exon	15904848	15912173	.	+	.	gene_id "OR10H5"; transcript_id "TCONS_00001064"; exon_number "2"; gene_name "OR10H5"; oId "CUFF.972.1"; nearest_ref "OR10H5.1"; class_code "o"; tss_id "TSS968";
chr19	Cufflinks	exon	15900388	15901372	.	+	.	gene_id "OR10H5"; transcript_id "TCONS_00001065"; exon_number "1"; gene_name "OR10H5"; oId "CUFF.972.2"; nearest_ref "OR10H5.1"; class_code "o"; tss_id "TSS969";
chr19	Cufflinks	exon	15904848	15912173	.	+	.	gene_id "OR10H5"; transcript_id "TCONS_00001065"; exon_number "2"; gene_name "OR10H5"; oId "CUFF.972.2"; nearest_ref "OR10H5.1"; class_code "o"; tss_id "TSS969";
chr19	Cufflinks	exon	16050521	16050539	.	+	.	gene_id "OR10H4"; transcript_id "TCONS_00001067"; exon_number "1"; gene_name "OR10H4"; oId "CUFF.988.1"; nearest_ref "OR10H4.1"; class_code "o"; tss_id "TSS971";
chr19	Cufflinks	exon	16059807	16061357	.	+	.	gene_id "OR10H4"; transcript_id "TCONS_00001067"; exon_number "2"; gene_name "OR10H4"; oId "CUFF.988.1"; nearest_ref "OR10H4.1"; class_code "o"; tss_id "TSS971";
chr19	Cufflinks	exon	16055167	16055188	.	+	.	gene_id "OR10H4"; transcript_id "TCONS_00001068"; exon_number "1"; gene_name "OR10H4"; oId "CUFF.988.2"; nearest_ref "OR10H4.1"; class_code "o"; tss_id "TSS972";
chr19	Cufflinks	exon	16056392	16056505	.	+	.	gene_id "OR10H4"; transcript_id "TCONS_00001068"; exon_number "2"; gene_name "OR10H4"; oId "CUFF.988.2"; nearest_ref "OR10H4.1"; class_code "o"; tss_id "TSS972";
chr19	Cufflinks	exon	16059873	16061357	.	+	.	gene_id "OR10H4"; transcript_id "TCONS_00001068"; exon_number "3"; gene_name "OR10H4"; oId "CUFF.988.2"; nearest_ref "OR10H4.1"; class_code "o"; tss_id "TSS972";
chr19	Cufflinks	exon	16056372	16056505	.	+	.	gene_id "OR10H4"; transcript_id "TCONS_00001069"; exon_number "1"; gene_name "OR10H4"; oId "CUFF.988.3"; nearest_ref "OR10H4.1"; class_code "o"; tss_id "TSS973";
chr19	Cufflinks	exon	16059873	16061357	.	+	.	gene_id "OR10H4"; transcript_id "TCONS_00001069"; exon_number "2"; gene_name "OR10H4"; oId "CUFF.988.3"; nearest_ref "OR10H4.1"; class_code "o"; tss_id "TSS973";
chr19	Cufflinks	exon	16059346	16061357	.	+	.	gene_id "OR10H4"; transcript_id "TCONS_00001070"; exon_number "1"; gene_name "OR10H4"; oId "CUFF.989.1"; nearest_ref "OR10H4.1"; class_code "o"; tss_id "TSS974";
chr19	Cufflinks	exon	9211058	9213935	.	-	.	gene_id "OR7G2"; transcript_id "TCONS_00001072"; exon_number "1"; gene_name "OR7G2"; oId "CUFF.929.1"; nearest_ref "OR7G2.1"; class_code "o"; tss_id "TSS976";
chr19	Cufflinks	exon	9217990	9218302	.	-	.	gene_id "OR7G2"; transcript_id "TCONS_00001072"; exon_number "2"; gene_name "OR7G2"; oId "CUFF.929.1"; nearest_ref "OR7G2.1"; class_code "o"; tss_id "TSS976";
chr19	Cufflinks	exon	9321360	9325529	.	-	.	gene_id "OR7D4"; transcript_id "TCONS_00001075"; exon_number "1"; gene_name "OR7D4"; oId "CUFF.936.2"; nearest_ref "OR7D4.1"; class_code "o"; tss_id "TSS978";
chr19	Cufflinks	exon	9329876	9330294	.	-	.	gene_id "OR7D4"; transcript_id "TCONS_00001075"; exon_number "2"; gene_name "OR7D4"; oId "CUFF.936.2"; nearest_ref "OR7D4.1"; class_code "o"; tss_id "TSS978";
chr19	Cufflinks	exon	9321360	9325526	.	-	.	gene_id "OR7D4"; transcript_id "TCONS_00001074"; exon_number "1"; gene_name "OR7D4"; oId "CUFF.936.1"; nearest_ref "OR7D4.1"; class_code "o"; tss_id "TSS978";
chr19	Cufflinks	exon	9329876	9330294	.	-	.	gene_id "OR7D4"; transcript_id "TCONS_00001074"; exon_number "2"; gene_name "OR7D4"; oId "CUFF.936.1"; nearest_ref "OR7D4.1"; class_code "o"; tss_id "TSS978";
chr19	Cufflinks	exon	14988864	14992363	.	-	.	gene_id "OR7A17"; transcript_id "TCONS_00001083"; exon_number "1"; gene_name "OR7A17"; oId "CUFF.955.1"; nearest_ref "OR7A17.1"; class_code "o"; tss_id "TSS985";
chr19	Cufflinks	exon	14992586	14993347	.	-	.	gene_id "OR7A17"; transcript_id "TCONS_00001083"; exon_number "2"; gene_name "OR7A17"; oId "CUFF.955.1"; nearest_ref "OR7A17.1"; class_code "o"; tss_id "TSS985";
chr19	Cufflinks	exon	14988864	14992363	.	-	.	gene_id "OR7A17"; transcript_id "TCONS_00001084"; exon_number "1"; gene_name "OR7A17"; oId "CUFF.955.2"; nearest_ref "OR7A17.1"; class_code "o"; tss_id "TSS986";
chr19	Cufflinks	exon	14996753	14996922	.	-	.	gene_id "OR7A17"; transcript_id "TCONS_00001084"; exon_number "2"; gene_name "OR7A17"; oId "CUFF.955.2"; nearest_ref "OR7A17.1"; class_code "o"; tss_id "TSS986";
chr19	Cufflinks	exon	15913277	15918858	.	-	.	gene_id "OR10H1"; transcript_id "TCONS_00001089"; exon_number "1"; gene_name "OR10H1"; oId "CUFF.974.1"; nearest_ref "OR10H1.1"; class_code "o"; tss_id "TSS991";
chr19	Cufflinks	exon	15921540	15921710	.	-	.	gene_id "OR10H1"; transcript_id "TCONS_00001089"; exon_number "2"; gene_name "OR10H1"; oId "CUFF.974.1"; nearest_ref "OR10H1.1"; class_code "o"; tss_id "TSS991";
chr3	Cufflinks	exon	97849571	97849694	.	+	.	gene_id "OR5H1"; transcript_id "TCONS_00001161"; exon_number "1"; gene_name "OR5H1"; oId "CUFF.1039.1"; nearest_ref "OR5H1.1"; class_code "o"; tss_id "TSS1058";
chr3	Cufflinks	exon	97851524	97856364	.	+	.	gene_id "OR5H1"; transcript_id "TCONS_00001161"; exon_number "2"; gene_name "OR5H1"; oId "CUFF.1039.1"; nearest_ref "OR5H1.1"; class_code "o"; tss_id "TSS1058";
chr3	Cufflinks	exon	98182059	98182151	.	+	.	gene_id "OR5K1"; transcript_id "TCONS_00001162"; exon_number "1"; gene_name "OR5K1"; oId "CUFF.1045.1"; nearest_ref "OR5K1.1"; class_code "o"; tss_id "TSS1059";
chr3	Cufflinks	exon	98188410	98191769	.	+	.	gene_id "OR5K1"; transcript_id "TCONS_00001162"; exon_number "2"; gene_name "OR5K1"; oId "CUFF.1045.1"; nearest_ref "OR5K1.1"; class_code "o"; tss_id "TSS1059";
chr5	Cufflinks	exon	180574594	180574995	.	+	.	gene_id "OR2V2"; transcript_id "TCONS_00001236"; exon_number "1"; gene_name "OR2V2"; oId "CUFF.1112.1"; nearest_ref "OR2V2.1"; class_code "o"; tss_id "TSS1131";
chr5	Cufflinks	exon	180581919	180586241	.	+	.	gene_id "OR2V2"; transcript_id "TCONS_00001236"; exon_number "2"; gene_name "OR2V2"; oId "CUFF.1112.1"; nearest_ref "OR2V2.1"; class_code "o"; tss_id "TSS1131";
chr5	Cufflinks	exon	180550294	180552325	.	-	.	gene_id "OR2V1"; transcript_id "TCONS_00001244"; exon_number "1"; gene_name "OR2V1"; oId "CUFF.1110.2"; nearest_ref "OR2V1.1"; class_code "o"; tss_id "TSS1138";
chr5	Cufflinks	exon	180557173	180557569	.	-	.	gene_id "OR2V1"; transcript_id "TCONS_00001244"; exon_number "2"; gene_name "OR2V1"; oId "CUFF.1110.2"; nearest_ref "OR2V1.1"; class_code "o"; tss_id "TSS1138";
chr5	Cufflinks	exon	180550294	180552210	.	-	.	gene_id "OR2V1"; transcript_id "TCONS_00001243"; exon_number "1"; gene_name "OR2V1"; oId "CUFF.1110.1"; nearest_ref "OR2V1.1"; class_code "o"; tss_id "TSS1138";
chr5	Cufflinks	exon	180557173	180557569	.	-	.	gene_id "OR2V1"; transcript_id "TCONS_00001243"; exon_number "2"; gene_name "OR2V1"; oId "CUFF.1110.1"; nearest_ref "OR2V1.1"; class_code "o"; tss_id "TSS1138";
chr6	Cufflinks	exon	29075629	29076431	.	+	.	gene_id "OR2J3"; transcript_id "TCONS_00001255"; exon_number "1"; gene_name "OR2J3"; oId "CUFF.1143.1"; nearest_ref "OR2J3.1"; class_code "o"; tss_id "TSS1149";
chr6	Cufflinks	exon	29076601	29076652	.	+	.	gene_id "OR2J3"; transcript_id "TCONS_00001255"; exon_number "2"; gene_name "OR2J3"; oId "CUFF.1143.1"; nearest_ref "OR2J3.1"; class_code "o"; tss_id "TSS1149";
chr6	Cufflinks	exon	29079658	29080487	.	+	.	gene_id "OR2J3"; transcript_id "TCONS_00001255"; exon_number "3"; gene_name "OR2J3"; oId "CUFF.1143.1"; nearest_ref "OR2J3.1"; class_code "o"; tss_id "TSS1149";
chr6	Cufflinks	exon	29081977	29082530	.	+	.	gene_id "OR2J3"; transcript_id "TCONS_00001255"; exon_number "4"; gene_name "OR2J3"; oId "CUFF.1143.1"; nearest_ref "OR2J3.1"; class_code "o"; tss_id "TSS1149";
chr6	Cufflinks	exon	29076598	29076652	.	+	.	gene_id "OR2J3"; transcript_id "TCONS_00001256"; exon_number "1"; gene_name "OR2J3"; oId "CUFF.1143.2"; nearest_ref "OR2J3.1"; class_code "o"; tss_id "TSS1150";
chr6	Cufflinks	exon	29079658	29081499	.	+	.	gene_id "OR2J3"; transcript_id "TCONS_00001256"; exon_number "2"; gene_name "OR2J3"; oId "CUFF.1143.2"; nearest_ref "OR2J3.1"; class_code "o"; tss_id "TSS1150";
chr6	Cufflinks	exon	29138698	29139819	.	+	.	gene_id "OR2J2"; transcript_id "TCONS_00001257"; exon_number "1"; gene_name "OR2J2"; oId "CUFF.1148.1"; nearest_ref "OR2J2.1"; class_code "o"; tss_id "TSS1151";
chr6	Cufflinks	exon	29141396	29143747	.	+	.	gene_id "OR2J2"; transcript_id "TCONS_00001257"; exon_number "2"; gene_name "OR2J2"; oId "CUFF.1148.1"; nearest_ref "OR2J2.1"; class_code "o"; tss_id "TSS1151";
chr6	Cufflinks	exon	29141254	29143747	.	+	.	gene_id "OR2J2"; transcript_id "TCONS_00001258"; exon_number "1"; gene_name "OR2J2"; oId "CUFF.1149.1"; nearest_ref "OR2J2.1"; class_code "o"; tss_id "TSS1152";
chr6	Cufflinks	exon	29269484	29269564	.	+	.	gene_id "OR14J1"; transcript_id "TCONS_00001263"; exon_number "1"; gene_name "OR14J1"; oId "CUFF.1160.1"; nearest_ref "OR14J1.1"; class_code "o"; tss_id "TSS1156";
chr6	Cufflinks	exon	29274439	29280825	.	+	.	gene_id "OR14J1"; transcript_id "TCONS_00001263"; exon_number "2"; gene_name "OR14J1"; oId "CUFF.1160.1"; nearest_ref "OR14J1.1"; class_code "o"; tss_id "TSS1156";
chr6	Cufflinks	exon	29269507	29269564	.	+	.	gene_id "OR14J1"; transcript_id "TCONS_00001264"; exon_number "1"; gene_name "OR14J1"; oId "CUFF.1160.2"; nearest_ref "OR14J1.1"; class_code "o"; tss_id "TSS1156";
chr6	Cufflinks	exon	29270763	29270900	.	+	.	gene_id "OR14J1"; transcript_id "TCONS_00001264"; exon_number "2"; gene_name "OR14J1"; oId "CUFF.1160.2"; nearest_ref "OR14J1.1"; class_code "o"; tss_id "TSS1156";
chr6	Cufflinks	exon	29274439	29280825	.	+	.	gene_id "OR14J1"; transcript_id "TCONS_00001264"; exon_number "3"; gene_name "OR14J1"; oId "CUFF.1160.2"; nearest_ref "OR14J1.1"; class_code "o"; tss_id "TSS1156";
chr6	Cufflinks	exon	29364047	29365901	.	+	.	gene_id "OR12D2"; transcript_id "TCONS_00001265"; exon_number "1"; gene_name "OR12D2"; oId "CUFF.1163.1"; nearest_ref "OR12D2.1"; class_code "o"; tss_id "TSS1157";
chr6	Cufflinks	exon	29321657	29324054	.	-	.	gene_id "OR5V1"; transcript_id "TCONS_00001282"; exon_number "1"; gene_name "OR5V1"; oId "CUFF.1162.1"; nearest_ref "OR5V1.1"; class_code "o"; tss_id "TSS1172";
chr6	Cufflinks	exon	29336409	29336642	.	-	.	gene_id "OR5V1"; transcript_id "TCONS_00001282"; exon_number "2"; gene_name "OR5V1"; oId "CUFF.1162.1"; nearest_ref "OR5V1.1"; class_code "o"; tss_id "TSS1172";
chr6	Cufflinks	exon	29393291	29395509	.	-	.	gene_id "OR11A1"; transcript_id "TCONS_00001284"; exon_number "1"; gene_name "OR11A1"; oId "CUFF.1166.2"; nearest_ref "OR11A1.1"; class_code "o"; tss_id "TSS1173";
chr6	Cufflinks	exon	29399641	29399875	.	-	.	gene_id "OR11A1"; transcript_id "TCONS_00001284"; exon_number "2"; gene_name "OR11A1"; oId "CUFF.1166.2"; nearest_ref "OR11A1.1"; class_code "o"; tss_id "TSS1173";
chr7	Cufflinks	exon	143697379	143697743	.	+	.	gene_id "OR6B1"; transcript_id "TCONS_00001330"; exon_number "1"; gene_name "OR6B1"; oId "CUFF.1235.1"; nearest_ref "OR6B1.1"; class_code "o"; tss_id "TSS1217";
chr7	Cufflinks	exon	143701065	143705873	.	+	.	gene_id "OR6B1"; transcript_id "TCONS_00001330"; exon_number "2"; gene_name "OR6B1"; oId "CUFF.1235.1"; nearest_ref "OR6B1.1"; class_code "o"; tss_id "TSS1217";
chr7	Cufflinks	exon	143746035	143746226	.	+	.	gene_id "OR2A5"; transcript_id "TCONS_00001332"; exon_number "1"; gene_name "OR2A5"; oId "CUFF.1236.2"; nearest_ref "OR2A5.1"; class_code "o"; tss_id "TSS1218";
chr7	Cufflinks	exon	143747444	143756930	.	+	.	gene_id "OR2A5"; transcript_id "TCONS_00001332"; exon_number "2"; gene_name "OR2A5"; oId "CUFF.1236.2"; nearest_ref "OR2A5.1"; class_code "o"; tss_id "TSS1218";
chr7	Cufflinks	exon	143746035	143746226	.	+	.	gene_id "OR2A5"; transcript_id "TCONS_00001331"; exon_number "1"; gene_name "OR2A5"; oId "CUFF.1236.1"; nearest_ref "OR2A5.1"; class_code "o"; tss_id "TSS1218";
chr7	Cufflinks	exon	143747332	143756930	.	+	.	gene_id "OR2A5"; transcript_id "TCONS_00001331"; exon_number "2"; gene_name "OR2A5"; oId "CUFF.1236.1"; nearest_ref "OR2A5.1"; class_code "o"; tss_id "TSS1218";
chr7	Cufflinks	exon	143766945	143766989	.	+	.	gene_id "OR2A25"; transcript_id "TCONS_00001334"; exon_number "1"; gene_name "OR2A25"; oId "CUFF.1240.1"; nearest_ref "OR2A25.1"; class_code "o"; tss_id "TSS1219";
chr7	Cufflinks	exon	143771309	143772533	.	+	.	gene_id "OR2A25"; transcript_id "TCONS_00001334"; exon_number "2"; gene_name "OR2A25"; oId "CUFF.1240.1"; nearest_ref "OR2A25.1"; class_code "o"; tss_id "TSS1219";
chr7	Cufflinks	exon	143766947	143767483	.	+	.	gene_id "OR2A25"; transcript_id "TCONS_00001335"; exon_number "1"; gene_name "OR2A25"; oId "CUFF.1240.2"; nearest_ref "OR2A25.1"; class_code "o"; tss_id "TSS1219";
chr7	Cufflinks	exon	143771309	143772533	.	+	.	gene_id "OR2A25"; transcript_id "TCONS_00001335"; exon_number "2"; gene_name "OR2A25"; oId "CUFF.1240.2"; nearest_ref "OR2A25.1"; class_code "o"; tss_id "TSS1219";
chr7	Cufflinks	exon	143770556	143772533	.	+	.	gene_id "OR2A25"; transcript_id "TCONS_00001336"; exon_number "1"; gene_name "OR2A25"; oId "CUFF.1241.1"; nearest_ref "OR2A25.1"; class_code "o"; tss_id "TSS1220";
chr7	Cufflinks	exon	143783384	143783636	.	+	.	gene_id "OR2A12"; transcript_id "TCONS_00001337"; exon_number "1"; gene_name "OR2A12"; oId "CUFF.1242.1"; nearest_ref "OR2A12.1"; class_code "o"; tss_id "TSS1221";
chr7	Cufflinks	exon	143792150	143797511	.	+	.	gene_id "OR2A12"; transcript_id "TCONS_00001337"; exon_number "2"; gene_name "OR2A12"; oId "CUFF.1242.1"; nearest_ref "OR2A12.1"; class_code "o"; tss_id "TSS1221";
chr7	Cufflinks	exon	144009070	144009640	.	+	.	gene_id "OR2A1"; transcript_id "TCONS_00001345"; exon_number "1"; gene_name "OR2A1"; oId "CUFF.1275.1"; nearest_ref "OR2A1.1"; class_code "o"; tss_id "TSS1229";
chr7	Cufflinks	exon	144015214	144015648	.	+	.	gene_id "OR2A1"; transcript_id "TCONS_00001345"; exon_number "2"; gene_name "OR2A1"; oId "CUFF.1275.1"; nearest_ref "OR2A1.1"; class_code "o"; tss_id "TSS1229";
chr7	Cufflinks	exon	144015963	144016030	.	+	.	gene_id "OR2A1"; transcript_id "TCONS_00001346"; exon_number "1"; gene_name "OR2A1"; oId "CUFF.1280.1"; nearest_ref "OR2A1.1"; class_code "o"; tss_id "TSS1230";
chr7	Cufflinks	exon	144020415	144021199	.	+	.	gene_id "OR2A1"; transcript_id "TCONS_00001346"; exon_number "2"; gene_name "OR2A1"; oId "CUFF.1280.1"; nearest_ref "OR2A1.1"; class_code "o"; tss_id "TSS1230";
chr9	Cufflinks	exon	125238857	125241169	.	-	.	gene_id "OR1J1"; transcript_id "TCONS_00001488"; exon_number "1"; gene_name "OR1J1"; oId "CUFF.1328.1"; nearest_ref "OR1J1.1"; class_code "o"; tss_id "TSS1360";
chr9	Cufflinks	exon	125238857	125240226	.	-	.	gene_id "OR1J1"; transcript_id "TCONS_00001489"; exon_number "1"; gene_name "OR1J1"; oId "CUFF.1327.2"; nearest_ref "OR1J1.1"; class_code "o"; tss_id "TSS1361";
chr9	Cufflinks	exon	125249806	125249947	.	-	.	gene_id "OR1J1"; transcript_id "TCONS_00001489"; exon_number "2"; gene_name "OR1J1"; oId "CUFF.1327.2"; nearest_ref "OR1J1.1"; class_code "o"; tss_id "TSS1361";
chr9	Cufflinks	exon	125238857	125240651	.	-	.	gene_id "OR1J1"; transcript_id "TCONS_00001490"; exon_number "1"; gene_name "OR1J1"; oId "CUFF.1327.1"; nearest_ref "OR1J1.1"; class_code "o"; tss_id "TSS1361";
chr9	Cufflinks	exon	125249806	125249948	.	-	.	gene_id "OR1J1"; transcript_id "TCONS_00001490"; exon_number "2"; gene_name "OR1J1"; oId "CUFF.1327.1"; nearest_ref "OR1J1.1"; class_code "o"; tss_id "TSS1361";
chr9	Cufflinks	exon	125288139	125289591	.	-	.	gene_id "OR1N1"; transcript_id "TCONS_00001491"; exon_number "1"; gene_name "OR1N1"; oId "CUFF.1336.1"; nearest_ref "OR1N1.1"; class_code "o"; tss_id "TSS1362";
chr9	Cufflinks	exon	125292047	125292465	.	-	.	gene_id "OR1N1"; transcript_id "TCONS_00001491"; exon_number "2"; gene_name "OR1N1"; oId "CUFF.1336.1"; nearest_ref "OR1N1.1"; class_code "o"; tss_id "TSS1362";
