# Supplementary material for: The human olfactory transcriptome
Source: BMC Genomics. 2016 Aug 11;17:619. doi: 10.1186/s12864-016-2960-3 (PMC4982115; doi:10.1186/s12864-016-2960-3)
Supplement: Additional file 7: Table S9. — Genes that are discussed in the text. (XLSX 37 kb) [file 12864_2016_2960_MOESM7_ESM.xlsx]

## Sheet: Sheet1
symbol	Gene name	mouseOrtholog	locus	OSN (RPM)	MOE1	MOE2	MOE3	MOB	OE7	OE12	OE15	OE17	respiratory	adipose	adrenal	brain	breast	colon	heart	kidney	liver	lung	lymph	ovary	prostate	skeletal	testes	thyroid	whiteBlood
GGT7	gamma-glutamyltransferase 7	Ggt7	chr2:155490379-155514846	0.533742	44.7628	20.7606	15.9076	24.7259	167.27	133.024	97.1756	187.471	13.528	2.08575	6.49693	11.1262	4.56635	3.57495	3.54492	7.70996	2.71502	4.40895	6.26887	6.46497	7.57958	11.0893	4.92104	11.2542	3.89494
CHST8	carbohydrate (N-acetylgalactosamine 4-0) sulfotransferase 8	Chst8	chr7:34674467-34812711	467.167	8.35076	0.746332	1.16659	4.85458	1.58363	6.24954	6.66549	3.73057	0.137832	0.10683	0.30654	1.06422	1.01008	0.0938623	0.0271687	0.00791902	0.00866209	0.0204332	0.167851	0.50734	0.17754	0.015058	0.231588	0.0695859	0.152555
CLIC6	chloride intracellular channel 6	Clic6	chr16:92498146-92541241	68.431	63.5247	54.8424	34.0759	1.27509	41.2826	60.387	46.4563	52.8469	11.5969	2.55269	0.774727	1.33177	2.38735	0.750601	5.06871	1.95292	0.260055	7.59866	0.743354	6.09246	3.10213	0.221999	1.11397	14.6516	0.117343
KCNK10	potassium channel, subfamily K, member 10	Kcnk10	chr12:98433993-98577940	211.545	11.5572	10.8407	5.13461	3.00362	0.892497	2.02822	1.75675	0.505847	0.109726	0.0201557	0.00608593	1.27729	0.003	0.0895694	0.0188792	0.104556	0.003	0.003	0.003	0.0197421	0.00822457	0.003	0.34087	0.0174073	0.0583696
KCNH4	potassium voltage-gated channel, subfamily H (eag-related), member 4	Kcnh4	chr11:100740377-100759778	596.35	29.3712	7.63817	4.76852	1.70665	1.02185	1.69852	2.81248	1.072	0.0408799	0.0475449	0.106109	0.386953	0.0612504	0.0487357	0.0376181	0.00822367	0.00449767	0.00707301	0.064417	0.0351231	0.385803	0.003	0.04231	0.00722615	0.00688784
KCNH3	potassium voltage-gated channel, subfamily H (eag-related), member 3	Kcnh3	chr15:99224975-99242817	1450.67	33.176	7.58283	5.9785	44.6485	4.45263	7.06741	13.3265	9.23677	1.37933	0.003	0.247242	7.89528	0.0663278	0.0337566	0.0335476	0.258182	0.0753493	0.700076	0.166065	0.690591	0.200082	0.126376	1.72284	0.290243	1.16141
NPBWR1	neuropeptides B/W receptor 1	Npbwr1	chr1:5913706-5917398	0	0.0474191	0.0960853	0.0483768	0.0114491	0.285232	2.16923	1.63022	0.199614	0.003	0.02968	0.00567759	0.003	0.003	0.003	0.003	0.0554433	0.0673842	0.003	0.003	0.003	0.107418	0.003	0.00528242	0.003	0.003
NPBWR2	neuropeptides B/W receptor 2		chr20:62737172-62738524						0.003	0.134258	0.580924	0.111918	0.003	0.003	0.003	0.0298841	0.003	0.003	0.003	0.003	0.003	0.003	0.003	0.003	0.003	0.003	0.003	0.003	0.003
NPFFR1	neuropeptide FF receptor 1	Npffr1	chr10:61595483-61626385	0	0.0375707	0.003	0.003	0.616845	0.003	0.297102	2.12492	0.568497	0.003	0.003	0.003	0.0158394	0.003	0.003	0.003	0.003	0.003	0.0729646	0.0260589	0.0119233	0.0117394	0.003	0.0727444	0.0869686	0.003
UCN3	urocortin 3	Ucn3	chr13:3940687-3945349	0	0.003	0.003	0.003	0.003	31.8967	50.0929	49.163	49.5672	0.524825	0.003	0.003	0.003	0.003	0.505253	0.003	0.210634	0.003	1.08697	0.003	0.003	0.003	0.003	0.003	0.003	0.003
PTH2	parathyroid hormone 2	Pth2	chr7:45180994-45181838	53.2635	2.17131	0.003	0.003	0.551844	0.003	2.86874	0.155315	0.688596	0.003	0.003	0.003	0.003	0.003	0.003	0.003	0.003	0.003	0.003	0.003	0.003	0.003	0.003	0.003	0.003	0.003
BPIFB3	BPI fold containing family B, member 3	Bpifb3	chr2:153918229-153932996	0	994.886	1077.63	603.564	2.29949	648.385	332.77	242.483	1234.29	0.0609276	0.003	0.003	0.003	0.003	0.003	0.003	0.003	0.003	0.003	0.003	0.003	0.003	0.003	0.136522	0.0215231	0.003
LCN15	lipocalin 15		chr9:139654085-139660707						668.63	585.802	154.701	7105.82	0.0682901	0.003	0.126004	0.184416	0.322904	0.0271545	0.003	0.003	0.003	0.003	0.003	0.003	0.29651	0.104552	0.21139	0.00501304	0.00955667
BPIFB4	BPI fold containing family B, member 4	Bpifb4	chr2:153940861-153963852	0	313.213	1208.26	356.148	5.91627	872.522	548.513	810.794	1000	0.109599	0.003	0.297391	0.045188	0.0751041	0.003	0.003	0.003	0.132359	0.003	0.260192	0.003	0.003	0.003	0.310433	0.003	0.003
BPIFB6	BPI fold containing family B, member 6	Bpifb6	chr2:153900387-153912793	11.9065	182.726	478.664	204.806	2.46013	9.90155	5.00271	6.84093	224.132	0.0657828	0.003	0.003	0.003	0.003	0.003	0.003	0.003	0.003	0.003	0.003	0.003	0.0329356	0.003	0.0340126	0.003	0.003
EFR3B	EFR3 homolog B (S. cerevisiae)	Efr3b	chr12:3962553-4038915	956.905	43.2514	32.8806	16.6898	25.5587	3.40113	7.80917	7.36629	1.70595	0.220105	0.197516	0.274571	7.71139	0.297011	0.311773	0.975841	0.194078	0.0846611	0.211794	0.188945	0.460772	0.125832	0.0253409	1.03588	1.45623	0.0364636
LINGO2	leucine rich repeat and Ig domain containing 2	Lingo2	chr4:35706647-36951744	1726.84	21.9936	14.9938	6.84334	1.1119	2.60002	6.93908	7.32107	2.53947	0.0878739	0.003	0.003	2.27721	0.0723979	0.154041	0.003	0.212004	0.003	0.0693815	0.003	0.151593	0.214958	0.003	3.20021	1.59724	0.414358
MATN4	matrilin 4	Matn4	chr2:164389392-164405160	0.453744	4.73693	1.61739	1.79398	12.1079	0.314009	1.89618	4.13846	2.46095	0.0812466	0.0245318	0.0330153	0.003	0.349545	0.0106014	0.0409665	0.0238818	0.003	0.0461218	0.0880326	0.003	0.0891223	0.003	0.397259	0.0104925	0.003
SEC14L2	SEC14-like 2 (S. cerevisiae)	Sec14l2	chr22:30792845-30820603	227.276	129.603	91.3679	58.7136	14.4759	156.459	196.011	87.925	112.377	11.6352	1.44754	1.55114	27.6232	3.22139	0.939059	0.325471	2.56999	36.2463	0.598244	0.764718	3.15223	3.09504	0.165208	6.22633	11.4383	0.529787
SEC14L3	SEC14-like 3 (S. cerevisiae)	Sec14l3	chr11:4064852-4078990	477.689	809.358	724.977	421.092	4.03179	190.267	337.361	267.93	250.964	1.79699	0.003	0.003	0.003	0.003	0.003	0.003	0.003	0.0515568	1.7189	0.003	0.003	0.003	0.003	0.0124224	0.00845702	0.003
SCGB1C1	secretoglobin, family 1C, member 1	Scgb1c1	chr7:140845564-140846769	0.0220002	3612.46	11441.1	5963.16	24.6881	322.312	907.047	742.842	3126.19	0.003	0.065477	0.003	0.0761281	0.003	0.003	0.003	0.271808	0.003	0.003	0.003	0.003	0.003	0.003	0.003	0.003	0.170742
SPEF1	sperm flagellar 1	Spef1	chr2:131170260-131187282	100.61	37.0801	13.7672	10.1443	4.17086	2.15448	9.16475	22.8507	17.5309	1.19654	0.0107187	0.0491669	1.21138	0.0724953	0.0329617	0.003	0.239513	0.003	1.91775	0.003	1.40313	0.120075	0.003	3.3295	0.582046	0.003
VMO1	vitelline membrane outer layer 1 homolog (chicken)	Vmo1	chr11:70513515-70514616	4.66134	643.767	1626.03	965.071	6.01252	185.36	289.891	209.728	1730.1	20.0474	5.27691	1.87058	0.729699	0.583751	0.502335	0.195574	0.886779	2.90798	6.39677	2.2271	0.627127	0.59742	0.0805881	0.734703	0.686556	0.918867
SVOPL	SVOP-like	Svopl	chr6:37983738-38046996	0	24.7488	45.9432	24.0742	0.314204	110.864	134.013	114.989	168.436	3.93365	0.003	0.0920805	0.104043	0.554559	0.852332	0.003	0.363794	0.003	0.442802	0.003	1.25931	0.413989	0.003	0.882276	0.293625	0.003
SLC38A8	solute carrier family 38, member 8	Slc38a8	chr8:119479602-119501698	0	0.003	0.0353762	0.003	1.18965	6.25747	11.4106	4.04018	5.08591	0.069011	0.003	0.0127829	0.186464	0.003	0.003	0.412397	0.0138698	0.003	0.003	0.003	0.0710853	0.003	0.003	0.0237863	0.0121874	0.003
SLC7A3	solute carrier family 7 (cationic amino acid transporter, y+ system), member 3	Slc7a3	chrX:101079220-101085352	0	1.13161	0.928276	0.687425	0.338175	3.09197	7.33869	3.89634	9.16181	0.0187242	0.003	0.003	0.616058	0.154268	0.0743837	0.003	0.0150618	0.003	0.003	0.00694007	0.353881	1.32847	0.003	1.00392	0.00661743	0.003
SLC25A35	solute carrier family 25, member 35	Slc25a35	chr11:68968130-68972515	2.90831	18.7404	48.4009	27.8036	3.44877	14.9709	40.487	11.0748	28.6087	3.34608	1.1465	2.01509	0.866067	1.21789	0.244548	0.356657	2.81226	0.605291	0.775267	0.904601	1.03637	1.33985	0.0554034	2.3758	1.46963	0.988296
UNCX	UNC homeobox	Uncx	chr5:139543897-139548178	118.177	20.4391	1.8944	2.59195	0.240456	0.97077	6.31596	7.74747	3.73901	0.003	0.003	0.003	0.003	0.003	0.003	0.003	0.47296	0.003	0.003	0.003	0.003	0.003	0.003	0.021345	0.003	0.003
NHLH1	nescient helix loop helix 1	Nhlh1	chr1:172052291-172057596	0	29.2845	14.6341	7.11809	0.140012	8.37532	16.2735	6.88695	5.87342	0.080604	0.0874762	0.059763	0.283324	0.0241484	0.003	0.0148312	0.0778137	0.0496506	0.003	0.328665	0.0720071	0.0107685	0.003	0.111207	0.0341875	0.003
ASCL3	achaete-scute complex homolog 3 (Drosophila)	Ascl3	chr7:109727464-109731732	0	28.0515	9.79088	7.08958	0.56024	2.71208	2.03214	1.05858	5.93385	0.178496	0.003	0.263953	0.003	0.003	0.003	0.003	0.003	0.003	0.003	0.003	0.122319	0.003	0.003	0.153488	0.003	0.003
SP7	Sp7 transcription factor	Sp7	chr15:102357176-102366968	0	6.55373	4.55656	3.78872	12.186	0.0538774	0.273223	5.13538	0.620719	0.003	0.0053262	0.0839506	0.377713	0.0308774	0.003	0.0138066	0.003	0.003	0.0237708	0.0305635	0.003	0.0759066	0.003	0.0379186	0.003	0.0231485
BPIFA1	BPI fold containing family A, member 1	Bpifa1	chr2:154142879-154149217	0	5279.09	3680.28	2861.31	13.8845	29336.1	9995.73	1530.11	2678.86	244.475	0.003	0.003	0.003	0.003	0.003	0.003	0.003	0.003	16.9865	0.003	0.003	0.003	0.003	0.192273	0.0256821	0.003
GPX6	glutathione peroxidase 6 (olfactory)	Gpx6	chr13:21312202-21319624	0	373.612	1287.67	587.348	4.61569	124.227	87.6347	87.4801	44.9614	0.003	0.003	0.003	0.003	0.003	0.003	0.003	0.003	0.003	0.003	0.003	0.003	0.003	0.003	0.13924	0.003	0.003
UGT2A2	UDP glucuronosyltransferase 2 family, polypeptide A2	Ugt2a2	chr5:87459489-87482258	0	114.094	127.475	90.686	0.356803	667.287	961.107	647.326	396.971	36.6847	0.0392804	0.003	0.17767	0.003	0.003	0.0226696	0.357941	0.527635	1.89652	0.003	0.003	0.003	0.003	0.215327	0.003	0.003
AVP	arginine vasopressin	Avp	chr2:130580676-130582541	0	3.03467	0.003	0.003	0.003	6.51337	154.546	2.56323	33.8477	0.003	0.003	0.0170564	0.003	0.13784	0.003	0.003	0.003	0.06073	0.0318346	0.003	0.003	0.003	0.003	0.111085	0.003	0.003
CNGA2	cyclic nucleotide gated channel alpha 2	Cnga2	chrX:71991874-72010218	11907.2	244.2	247.956	130.108	1.91685	2.80605	6.64566	14.8114	4.83149	0.003	0.003	0.003	0.003	0.003	0.003	0.003	0.003	0.003	0.003	0.003	0.003	0.003	0.003	0.0448824	0.003	0.003
OMP	olfactory marker protein	Omp	chr7:98143358-98145447	182599	1985.44	1158.5	794.8	100.972	5.88833	24.4116	52.5633	17.6699	0.266975	0.103016	0.0492656	0.003	0.003	0.003	0.003	0.213819	0.0584706	0.003	0.003	0.0456608	0.003	0.003	0.003	0.0469707	0.003
TAAR5	trace amine associated receptor 5	Taar5	chr10:23970705-23971719	0	0.358545	0.916081	0.231784	0.003	0.713174	1.75817	3.10208	2.66795	0.0404188	0.003	0.003	0.0181975	0.003	0.003	0.003	0.003	0.003	0.003	0.003	0.003	0.003	0.003	0.003	0.003	0.003
OTX2	orthodenticle homeobox 2	Otx2	chr14:57267425-57277197	0	36.1147	28.2144	16.3213	0.559917	42.9424	44.3719	8.32501	42.7531	2.49403	0.0221797	0.003	1.08558	0.003	0.003	0.003	0.003	0.003	0.003	0.003	0.0441857	0.003	0.003	0.248802	0.0404521	0.003
NOS2	nitric oxide synthase 2, inducible	Nos2	chr11:78920858-78960124	0	0.120129	0.0330753	0.0444618	0.232036	118.416	232.72	143.256	108.964	1.94131	0.128951	2.84774	0.648175	0.142915	0.0933042	0.0630171	0.275523	0.003	2.73477	0.422182	0.233483	0.106933	0.0823274	0.188165	0.0566039	0.003
RTP1	receptor (chemosensory) transporter protein 1	Rtp1	chr16:23429132-23433960	13945.7	195.158	163.89	99.4257	1.47935	6.18727	13.2248	17.3646	5.41197	0.0472414	0.003	0.0210138	0.436646	0.003	0.0225204	0.003	0.003	0.003	0.003	0.003	0.003	0.003	0.003	0.0826948	0.00667831	0.003
CYP2A13	cytochrome P450, family 2, subfamily A, polypeptide 13	Cyp2a4	chr19:41594367-41602099	0	272.911	142.612	72.8067	1.86574	235.061	603.779	206.258	323.9	8.54668	0.00477856	0.00914109	0.0296314	0.00923408	0.003	0.003	0.003	19.218	0.317053	0.003	0.00706018	0.076865	0.003	0.0595339	0.003	0.003
CYP2G1P	cytochrome P450, family 2, subfamily G, polypeptide 1 pseudogene	Cyp2g1	chr7:26808926-26821197	0.178373	1891.62	1843.16	1032.25	10.3283	26.9374	3.70498	4.35338	3.80966	0.0164847	0.0255571	0.0916669	0.163429	0.0061733	0.003	0.0379144	0.0198923	0.0290118	0.003	0.003	0.186911	0.003	0.003	0.0170573	0.0174794	0.003
TAC4	tachykinin 4 (hemokinin)	Tac4	chr11:95261528-95269261	0	27.9368	45.2385	32.2877	0.0383795	22.7076	16.298	19.4144	171.001	0.106524	0.0822919	0.826454	0.184749	0.003	0.0843529	0.146498	0.270241	0.003	0.003	0.784368	0.145901	0.003	0.003	0.109847	0.562826	0.429181
GNG13	guanine nucleotide binding protein (G protein), gamma 13	Gng13	chr17:25717171-25719102	124.709	1397.7	340.439	558.823	230.525	6.88706	22.6629	67.4016	36.6298	0.003	0.003	0.0183189	2.80579	0.003	0.058897	0.003	0.003	0.003	0.003	0.003	0.003	0.0165042	0.003	0.255658	0.003	0.003
RTP2	receptor (chemosensory) transporter protein 2	Rtp2	chr16:23925547-23930794	5517.8	133.812	109.577	83.0451	1.61699	1.84728	2.32139	3.3377	0.905209	0.0166769	0.003	0.003	0.00751035	0.0187237	0.003	0.003	0.003	0.003	0.003	0.003	0.003	0.003	0.101976	0.287417	0.003	0.003
CNGB1	cyclic nucleotide gated channel beta 1	Cngb1	chr8:95239042-95306585	3378.87	53.8179	35.3636	19.1869	0.658475	1.52421	4.71916	4.92013	1.15012	0.212861	0.003	0.00367971	0.407044	0.00371715	0.0985885	0.003	0.003	0.003	0.003	0.003	0.0275051	0.003	0.003	0.102567	0.0105249	0.003
CNGA4	cyclic nucleotide gated channel alpha 4	Cnga4	chr7:105404567-105408738	3235.72	129.893	115.217	57.8897	1.01821	2.20871	5.36983	12.9875	4.60123	0.596373	0.003	0.00850112	0.258346	0.003	0.003	0.003	0.65349	0.003	1.15433	0.003	1.51094	0.168498	0.003	2.32809	0.0918562	0.003
LCN1	lipocalin 1	Lcn3	chr2:25765568-25768099	12.7263	411.17	26.0696	24.4695	1.63273	8.89649	0.133933	0.003	0.133752	1.89928	0.003	0.003	0.122758	0.003	0.003	0.003	0.003	0.003	0.0942434	0.003	1.69648	0.352561	0.003	0.234897	0.003	0.003
LHX2	LIM homeobox 2	Lhx2	chr2:38339280-38369728	5008.41	99.2888	39.3712	29.8454	13.9284	18.3808	16.7972	17.1815	11.0977	0.862249	0.00627225	0.186065	24.8245	0.0402737	0.003	0.11543	0.003	2.26072	0.0248037	0.003	0.049268	0.003	0.003	1.67612	0.0253408	0.003
ANO2	anoctamin 2	Ano2	chr6:125690418-126040128	1066.62	95.5278	75.9281	39.5252	0.712921	6.56902	13.572	20.731	11.1198	2.06276	2.10654	0.837329	0.880286	1.15339	2.65934	1.04033	1.46153	0.115582	2.50811	2.55625	0.695914	0.649906	1.41156	7.92439	0.420123	0.647139
MOXD2P	monooxygenase, DBH-like 2, pseudogene	Moxd2	chr6:40878793-40887494	0	30.1221	102.59	45.0875	0.0965686	2.26251	0.0724306	0.0335131	0.104224	0.003	0.003	0.003	0.003	0.003	0.003	0.003	0.003	0.003	0.003	0.003	0.003	0.003	0.003	0.0417453	0.003	0.003
